# Supplementary material for: Single-cell transcriptomics reveals the molecular basis of human iPS cell differentiation into ectodermal ocular lineages
Source: Commun Biol. 2024 Nov 12;7:1495. doi: 10.1038/s42003-024-07130-4 (PMC11557866; doi:10.1038/s42003-024-07130-4)
Supplement: Supplementary file 3 — Supplementary Data 1 [file 42003_2024_7130_MOESM3_ESM.xlsx]

## Sheet: WK0
p_val	avg_log2FC	pct.1	pct.2	p_val_adj	cluster	gene	description
6.45498e-260	1.78427	0.997	0.438	1.39796e-255	0	SIX3	SIX homeobox 3 [Source:HGNC Symbol;Acc:HGNC:10889]
5.65608e-252	1.58536	0.996	0.538	1.22494e-247	0	LHX5-AS1	LHX5 antisense RNA 1 [Source:HGNC Symbol;Acc:HGNC:49570]
6.69142e-264	1.50264	0.949	0.325	1.44916e-259	0	LIX1	limb and CNS expressed 1 [Source:HGNC Symbol;Acc:HGNC:18581]
2.79958e-230	1.41633	0.984	0.546	6.06305e-226	0	MAPK10	mitogen-activated protein kinase 10 [Source:HGNC Symbol;Acc:HGNC:6872]
4.0629e-214	1.34676	0.991	0.49	8.79903e-210	0	FEZF1	FEZ family zinc finger 1 [Source:HGNC Symbol;Acc:HGNC:22788]
5.70419e-141	1.33256	0.99	0.838	1.23536e-136	0	FST	follistatin [Source:HGNC Symbol;Acc:HGNC:3971]
2.37627e-199	1.32149	0.967	0.498	5.1463e-195	0	EPHA4	EPH receptor A4 [Source:HGNC Symbol;Acc:HGNC:3388]
5.74921e-203	1.25996	0.969	0.456	1.24511e-198	0	DLK1	delta like non-canonical Notch ligand 1 [Source:HGNC Symbol;Acc:HGNC:2907]
1.78576e-175	1.21182	0.991	0.642	3.86743e-171	0	HESX1	HESX homeobox 1 [Source:HGNC Symbol;Acc:HGNC:4877]
2.41129e-155	1.18314	0.846	0.367	5.22214e-151	0	CDH6	cadherin 6 [Source:HGNC Symbol;Acc:HGNC:1765]
1.41854e-196	1.17023	0.98	0.498	3.07214e-192	0	FRZB	frizzled related protein [Source:HGNC Symbol;Acc:HGNC:3959]
5.16135e-188	1.13488	0.774	0.259	1.11779e-183	0	ZEB2	zinc finger E-box binding homeobox 2 [Source:HGNC Symbol;Acc:HGNC:14881]
4.08108e-144	1.11109	0.963	0.673	8.83838e-140	0	NNAT	neuronatin [Source:HGNC Symbol;Acc:HGNC:7860]
1.80611e-200	1.08021	0.834	0.281	3.91149e-196	0	LINC01833	long intergenic non-protein coding RNA 1833 [Source:HGNC Symbol;Acc:HGNC:52644]
6.36187e-157	1.07308	0.929	0.546	1.37779e-152	0	FJX1	four-jointed box kinase 1 [Source:HGNC Symbol;Acc:HGNC:17166]
9.07204e-140	1.05406	0.869	0.465	1.96473e-135	0	SHISA2	shisa family member 2 [Source:HGNC Symbol;Acc:HGNC:20366]
2.30047e-164	1.05117	0.926	0.466	4.98213e-160	0	LHX5	LIM homeobox 5 [Source:HGNC Symbol;Acc:HGNC:14216]
1.42455e-112	1.0342	0.967	0.788	3.08515e-108	0	ID4	inhibitor of DNA binding 4, HLH protein [Source:HGNC Symbol;Acc:HGNC:5363]
1.59174e-158	1.01299	0.994	0.759	3.44724e-154	0	FZD5	frizzled class receptor 5 [Source:HGNC Symbol;Acc:HGNC:4043]
5.03121e-158	0.987855	0.954	0.572	1.08961e-153	0	PRTG	protogenin [Source:HGNC Symbol;Acc:HGNC:26373]
2.31011e-179	0.986071	1	0.892	5.003e-175	0	FEZ1	fasciculation and elongation protein zeta 1 [Source:HGNC Symbol;Acc:HGNC:3659]
1.75934e-168	0.963776	1	0.926	3.8102e-164	0	GPC3	glypican 3 [Source:HGNC Symbol;Acc:HGNC:4451]
1.47377e-133	0.937489	1	0.951	3.19174e-129	0	PTN	pleiotrophin [Source:HGNC Symbol;Acc:HGNC:9630]
1.86653e-141	0.930565	0.964	0.72	4.04234e-137	0	CDH2	cadherin 2 [Source:HGNC Symbol;Acc:HGNC:1759]
4.81036e-114	0.891743	0.751	0.338	1.04178e-109	0	FLRT3	fibronectin leucine rich transmembrane protein 3 [Source:HGNC Symbol;Acc:HGNC:3762]
1.24058e-105	0.888579	0.933	0.702	2.68673e-101	0	CNKSR2	connector enhancer of kinase suppressor of Ras 2 [Source:HGNC Symbol;Acc:HGNC:19701]
2.35844e-180	0.847236	1	1	5.10767e-176	0	TUBA1A	tubulin alpha 1a [Source:HGNC Symbol;Acc:HGNC:20766]
8.40165e-91	0.817458	0.931	0.748	1.81955e-86	0	ARL4C	ADP ribosylation factor like GTPase 4C [Source:HGNC Symbol;Acc:HGNC:698]
6.63643e-108	0.814033	0.717	0.294	1.43725e-103	0	LMO1	LIM domain only 1 [Source:HGNC Symbol;Acc:HGNC:6641]
4.78689e-225	0.81329	1	1	1.0367e-220	0	PTMS	parathymosin [Source:HGNC Symbol;Acc:HGNC:9629]
2.93928e-65	0.801745	0.606	0.303	6.36561e-61	0	ENC1	ectodermal-neural cortex 1 [Source:HGNC Symbol;Acc:HGNC:3345]
2.71096e-87	0.795942	0.429	0.126	5.87113e-83	0	PAX6	paired box 6 [Source:HGNC Symbol;Acc:HGNC:8620]
1.42178e-69	0.783373	0.507	0.214	3.07914e-65	0	NRG1	neuregulin 1 [Source:HGNC Symbol;Acc:HGNC:7997]
1.39016e-125	0.779796	0.83	0.35	3.01066e-121	0	FEZF1-AS1	FEZF1 antisense RNA 1 [Source:HGNC Symbol;Acc:HGNC:41001]
2.82387e-96	0.776118	0.977	0.898	6.11565e-92	0	PEG10	paternally expressed 10 [Source:HGNC Symbol;Acc:HGNC:14005]
9.59744e-145	0.764933	1	0.975	2.07852e-140	0	FBLN1	fibulin 1 [Source:HGNC Symbol;Acc:HGNC:3600]
4.0172e-108	0.763704	0.994	0.916	8.70006e-104	0	ASPH	aspartate beta-hydroxylase [Source:HGNC Symbol;Acc:HGNC:757]
7.29851e-104	0.755179	0.72	0.327	1.58064e-99	0	CAPN6	calpain 6 [Source:HGNC Symbol;Acc:HGNC:1483]
8.00547e-113	0.742797	0.963	0.73	1.73374e-108	0	FZD2	frizzled class receptor 2 [Source:HGNC Symbol;Acc:HGNC:4040]
1.15968e-133	0.742666	0.997	0.972	2.51151e-129	0	MEST	mesoderm specific transcript [Source:HGNC Symbol;Acc:HGNC:7028]
1.12631e-86	0.730657	0.894	0.698	2.43925e-82	0	TPBG	trophoblast glycoprotein [Source:HGNC Symbol;Acc:HGNC:12004]
1.76949e-149	0.717	0.593	0.153	3.83218e-145	0	SIX3-AS1	SIX3 antisense RNA 1 [Source:HGNC Symbol;Acc:HGNC:40532]
8.34667e-85	0.699072	0.654	0.313	1.80764e-80	0	RHOU	ras homolog family member U [Source:HGNC Symbol;Acc:HGNC:17794]
9.56741e-72	0.697251	0.91	0.72	2.07201e-67	0	POU3F1	POU class 3 homeobox 1 [Source:HGNC Symbol;Acc:HGNC:9214]
2.69007e-70	0.689561	0.991	0.902	5.8259e-66	0	VIM	vimentin [Source:HGNC Symbol;Acc:HGNC:12692]
3.97865e-94	0.684114	0.7	0.319	8.61657e-90	0	ZFHX4	zinc finger homeobox 4 [Source:HGNC Symbol;Acc:HGNC:30939]
7.80885e-97	0.664017	0.284	0.053	1.69116e-92	0	SP5	Sp5 transcription factor [Source:HGNC Symbol;Acc:HGNC:14529]
6.83976e-96	0.662589	0.999	0.917	1.48129e-91	0	CNTNAP2	contactin associated protein 2 [Source:HGNC Symbol;Acc:HGNC:13830]
2.03241e-52	0.660062	0.664	0.414	4.40158e-48	0	EFNB2	ephrin B2 [Source:HGNC Symbol;Acc:HGNC:3227]
8.43088e-82	0.657189	0.926	0.667	1.82588e-77	0	SOX21	SRY-box transcription factor 21 [Source:HGNC Symbol;Acc:HGNC:11197]
2.11171e-98	0.653946	1	0.977	4.57332e-94	0	TMSB15A	thymosin beta 15A [Source:HGNC Symbol;Acc:HGNC:30744]
2.4246e-89	0.653646	0.714	0.342	5.25095e-85	0	PAMR1	peptidase domain containing associated with muscle regeneration 1 [Source:HGNC Symbol;Acc:HGNC:24554]
1.74551e-92	0.65274	0.944	0.695	3.78026e-88	0	CADM1	cell adhesion molecule 1 [Source:HGNC Symbol;Acc:HGNC:5951]
6.4413e-81	0.647496	0.896	0.695	1.39499e-76	0	H2AFY2	NA
1.1894e-86	0.645073	0.824	0.448	2.57588e-82	0	GREB1L	GREB1 like retinoic acid receptor coactivator [Source:HGNC Symbol;Acc:HGNC:31042]
6.60593e-99	0.636046	0.977	0.869	1.43065e-94	0	TLE4	TLE family member 4, transcriptional corepressor [Source:HGNC Symbol;Acc:HGNC:11840]
1.84888e-74	0.630925	0.933	0.818	4.00411e-70	0	PTPN13	protein tyrosine phosphatase non-receptor type 13 [Source:HGNC Symbol;Acc:HGNC:9646]
1.4919e-88	0.628019	0.989	0.865	3.23101e-84	0	TTYH1	tweety family member 1 [Source:HGNC Symbol;Acc:HGNC:13476]
1.23436e-75	0.624087	0.633	0.309	2.67325e-71	0	SKIDA1	SKI/DACH domain containing 1 [Source:HGNC Symbol;Acc:HGNC:32697]
2.95875e-36	0.60007	0.713	0.545	6.40777e-32	0	PCDH11X	protocadherin 11 X-linked [Source:HGNC Symbol;Acc:HGNC:8656]
2.38012e-85	0.599878	1	0.971	5.15464e-81	0	SOX11	SRY-box transcription factor 11 [Source:HGNC Symbol;Acc:HGNC:11191]
3.59715e-58	0.59248	0.813	0.551	7.79036e-54	0	C6orf141	chromosome 6 open reading frame 141 [Source:HGNC Symbol;Acc:HGNC:21351]
3.64662e-90	0.590694	0.54	0.191	7.89748e-86	0	SMOC1	SPARC related modular calcium binding 1 [Source:HGNC Symbol;Acc:HGNC:20318]
1.28973e-69	0.563731	0.956	0.872	2.79317e-65	0	ATP2B1	ATPase plasma membrane Ca2+ transporting 1 [Source:HGNC Symbol;Acc:HGNC:814]
1.95258e-69	0.557159	0.98	0.894	4.2287e-65	0	FAT1	FAT atypical cadherin 1 [Source:HGNC Symbol;Acc:HGNC:3595]
1.18024e-76	0.55464	0.971	0.883	2.55604e-72	0	FZD3	frizzled class receptor 3 [Source:HGNC Symbol;Acc:HGNC:4041]
2.87766e-29	0.544627	0.983	0.914	6.23214e-25	0	ID3	inhibitor of DNA binding 3, HLH protein [Source:HGNC Symbol;Acc:HGNC:5362]
8.47377e-77	0.540465	0.99	0.93	1.83516e-72	0	FERMT2	fermitin family member 2 [Source:HGNC Symbol;Acc:HGNC:15767]
1.61406e-49	0.51702	0.814	0.625	3.49557e-45	0	DRAXIN	dorsal inhibitory axon guidance protein [Source:HGNC Symbol;Acc:HGNC:25054]
7.27507e-96	0.516598	0.414	0.115	1.57556e-91	0	ARHGAP15	Rho GTPase activating protein 15 [Source:HGNC Symbol;Acc:HGNC:21030]
7.46111e-50	0.514736	0.801	0.596	1.61585e-45	0	ELP4	elongator acetyltransferase complex subunit 4 [Source:HGNC Symbol;Acc:HGNC:1171]
7.40823e-51	0.511841	0.817	0.608	1.6044e-46	0	PALLD	palladin, cytoskeletal associated protein [Source:HGNC Symbol;Acc:HGNC:17068]
2.15604e-48	0.504569	0.954	0.881	4.66933e-44	0	PMEL	premelanosome protein [Source:HGNC Symbol;Acc:HGNC:10880]
5.16154e-55	0.50035	0.554	0.281	1.11784e-50	0	FOLR1	folate receptor alpha [Source:HGNC Symbol;Acc:HGNC:3791]
4.47028e-88	0.485462	1	0.989	9.68129e-84	0	C12orf57	chromosome 12 open reading frame 57 [Source:HGNC Symbol;Acc:HGNC:29521]
2.23687e-20	0.480235	0.637	0.492	4.84439e-16	0	HES1	hes family bHLH transcription factor 1 [Source:HGNC Symbol;Acc:HGNC:5192]
1.60964e-46	0.479261	0.83	0.664	3.486e-42	0	CEMIP2	cell migration inducing hyaluronidase 2 [Source:HGNC Symbol;Acc:HGNC:11869]
2.45848e-177	0.476723	1	1	5.32433e-173	0	GNAS	GNAS complex locus [Source:HGNC Symbol;Acc:HGNC:4392]
1.20602e-44	0.47633	0.564	0.311	2.61187e-40	0	TMEM88	transmembrane protein 88 [Source:HGNC Symbol;Acc:HGNC:32371]
8.29037e-35	0.475032	0.68	0.484	1.79544e-30	0	GLI3	GLI family zinc finger 3 [Source:HGNC Symbol;Acc:HGNC:4319]
2.22393e-65	0.472282	0.993	0.936	4.81636e-61	0	SCG5	secretogranin V [Source:HGNC Symbol;Acc:HGNC:10816]
6.613e-118	0.468602	1	1	1.43218e-113	0	MDK	midkine [Source:HGNC Symbol;Acc:HGNC:6972]
5.48807e-29	0.467916	0.791	0.672	1.18855e-24	0	CHN1	chimerin 1 [Source:HGNC Symbol;Acc:HGNC:1943]
1.12011e-54	0.463901	1	0.993	2.42582e-50	0	ARGLU1	arginine and glutamate rich 1 [Source:HGNC Symbol;Acc:HGNC:25482]
5.00764e-44	0.460236	0.879	0.723	1.08451e-39	0	ROBO1	roundabout guidance receptor 1 [Source:HGNC Symbol;Acc:HGNC:10249]
1.20584e-38	0.458403	0.677	0.47	2.61149e-34	0	ZNF521	zinc finger protein 521 [Source:HGNC Symbol;Acc:HGNC:24605]
1.62816e-37	0.45	0.954	0.859	3.52611e-33	0	SESN3	sestrin 3 [Source:HGNC Symbol;Acc:HGNC:23060]
9.58755e-42	0.446492	0.849	0.755	2.07638e-37	0	IMMP1L	inner mitochondrial membrane peptidase subunit 1 [Source:HGNC Symbol;Acc:HGNC:26317]
3.15361e-78	0.443334	0.347	0.094	6.82977e-74	0	LGI1	leucine rich glioma inactivated 1 [Source:HGNC Symbol;Acc:HGNC:6572]
1.1391e-43	0.44206	0.573	0.321	2.46696e-39	0	DPYSL5	dihydropyrimidinase like 5 [Source:HGNC Symbol;Acc:HGNC:20637]
7.88449e-43	0.441703	0.634	0.375	1.70755e-38	0	FBN2	fibrillin 2 [Source:HGNC Symbol;Acc:HGNC:3604]
1.9697e-44	0.438475	1	0.977	4.26579e-40	0	CCND1	cyclin D1 [Source:HGNC Symbol;Acc:HGNC:1582]
2.46315e-39	0.437929	0.729	0.504	5.33445e-35	0	SEMA3A	semaphorin 3A [Source:HGNC Symbol;Acc:HGNC:10723]
3.86324e-36	0.437745	0.681	0.471	8.36663e-32	0	STOM	stomatin [Source:HGNC Symbol;Acc:HGNC:3383]
2.78218e-43	0.435736	0.977	0.797	6.02537e-39	0	PKDCC	protein kinase domain containing, cytoplasmic [Source:HGNC Symbol;Acc:HGNC:25123]
7.80289e-53	0.435564	0.953	0.859	1.68987e-48	0	FXYD6	FXYD domain containing ion transport regulator 6 [Source:HGNC Symbol;Acc:HGNC:4030]
1.4603e-65	0.431086	1	0.988	3.16258e-61	0	TNNT1	troponin T1, slow skeletal type [Source:HGNC Symbol;Acc:HGNC:11948]
4.33697e-71	0.430293	1	0.995	9.39258e-67	0	CALD1	caldesmon 1 [Source:HGNC Symbol;Acc:HGNC:1441]
1.92522e-44	0.429955	0.933	0.863	4.16945e-40	0	TMEM123	transmembrane protein 123 [Source:HGNC Symbol;Acc:HGNC:30138]
1.95284e-58	0.423904	1	0.994	4.22926e-54	0	DPYSL3	dihydropyrimidinase like 3 [Source:HGNC Symbol;Acc:HGNC:3015]
1.71864e-34	0.422174	0.611	0.403	3.72207e-30	0	HS6ST2	heparan sulfate 6-O-sulfotransferase 2 [Source:HGNC Symbol;Acc:HGNC:19133]
9.4208e-33	0.419901	0.726	0.537	2.04026e-28	0	COL4A6	collagen type IV alpha 6 chain [Source:HGNC Symbol;Acc:HGNC:2208]
2.18561e-55	0.415513	0.424	0.173	4.73337e-51	0	LRRC4C	leucine rich repeat containing 4C [Source:HGNC Symbol;Acc:HGNC:29317]
3.59783e-32	0.414071	0.704	0.524	7.79181e-28	0	AFDN-DT	AFDN divergent transcript [Source:HGNC Symbol;Acc:HGNC:21236]
4.05058e-42	0.409147	0.953	0.914	8.77234e-38	0	HMGA2	high mobility group AT-hook 2 [Source:HGNC Symbol;Acc:HGNC:5009]
3.37025e-27	0.408035	0.55	0.37	7.29896e-23	0	AC007405.3	NA
8.37648e-39	0.406765	0.976	0.921	1.81409e-34	0	AUTS2	activator of transcription and developmental regulator AUTS2 [Source:HGNC Symbol;Acc:HGNC:14262]
6.84038e-35	0.404627	0.829	0.709	1.48142e-30	0	TTC3	tetratricopeptide repeat domain 3 [Source:HGNC Symbol;Acc:HGNC:12393]
1.3964e-83	0.399183	1	1	3.02418e-79	0	SFRP1	secreted frizzled related protein 1 [Source:HGNC Symbol;Acc:HGNC:10776]
1.44661e-38	0.397023	0.467	0.245	3.13291e-34	0	RTN1	reticulon 1 [Source:HGNC Symbol;Acc:HGNC:10467]
5.06373e-23	0.39318	0.691	0.556	1.09665e-18	0	CCDC160	coiled-coil domain containing 160 [Source:HGNC Symbol;Acc:HGNC:37286]
7.5286e-44	0.393164	0.457	0.222	1.63047e-39	0	EPHA7	EPH receptor A7 [Source:HGNC Symbol;Acc:HGNC:3390]
8.48262e-32	0.384534	0.804	0.667	1.83708e-27	0	TEAD1	TEA domain transcription factor 1 [Source:HGNC Symbol;Acc:HGNC:11714]
9.95199e-61	0.383642	1	0.999	2.1553e-56	0	IPO5	importin 5 [Source:HGNC Symbol;Acc:HGNC:6402]
2.67675e-113	0.379635	1	1	5.79703e-109	0	TUBA1B	tubulin alpha 1b [Source:HGNC Symbol;Acc:HGNC:18809]
6.99935e-26	0.376013	0.679	0.515	1.51585e-21	0	WASF3	WASP family member 3 [Source:HGNC Symbol;Acc:HGNC:12734]
8.34928e-71	0.374422	0.326	0.091	1.8082e-66	0	GLIS3	GLIS family zinc finger 3 [Source:HGNC Symbol;Acc:HGNC:28510]
1.37675e-47	0.370295	0.991	0.96	2.98163e-43	0	RNF130	ring finger protein 130 [Source:HGNC Symbol;Acc:HGNC:18280]
1.82692e-27	0.369597	0.87	0.755	3.95656e-23	0	TOX3	TOX high mobility group box family member 3 [Source:HGNC Symbol;Acc:HGNC:11972]
6.92798e-36	0.367118	0.94	0.865	1.50039e-31	0	NOVA1	NOVA alternative splicing regulator 1 [Source:HGNC Symbol;Acc:HGNC:7886]
2.83919e-27	0.366577	0.969	0.909	6.14884e-23	0	GABPB1-AS1	GABPB1 antisense RNA 1 [Source:HGNC Symbol;Acc:HGNC:44157]
1.02293e-28	0.365343	0.864	0.812	2.21537e-24	0	LRIG1	leucine rich repeats and immunoglobulin like domains 1 [Source:HGNC Symbol;Acc:HGNC:17360]
7.30059e-43	0.36029	0.991	0.965	1.58109e-38	0	METRN	meteorin, glial cell differentiation regulator [Source:HGNC Symbol;Acc:HGNC:14151]
5.47153e-24	0.358302	0.624	0.428	1.18497e-19	0	VSNL1	visinin like 1 [Source:HGNC Symbol;Acc:HGNC:12722]
6.74652e-16	0.358149	0.866	0.794	1.46109e-11	0	ID2	inhibitor of DNA binding 2 [Source:HGNC Symbol;Acc:HGNC:5361]
5.31354e-40	0.357827	0.263	0.094	1.15075e-35	0	OTX1	orthodenticle homeobox 1 [Source:HGNC Symbol;Acc:HGNC:8521]
1.97595e-36	0.357003	0.994	0.984	4.27931e-32	0	QKI	QKI, KH domain containing RNA binding [Source:HGNC Symbol;Acc:HGNC:21100]
2.22291e-29	0.35655	0.966	0.827	4.81415e-25	0	OTX2	orthodenticle homeobox 2 [Source:HGNC Symbol;Acc:HGNC:8522]
4.00442e-28	0.356275	0.387	0.207	8.67237e-24	0	SOX2-OT	SOX2 overlapping transcript [Source:HGNC Symbol;Acc:HGNC:20209]
2.79443e-41	0.353943	0.989	0.966	6.0519e-37	0	DDAH2	dimethylarginine dimethylaminohydrolase 2 [Source:HGNC Symbol;Acc:HGNC:2716]
1.44456e-30	0.351973	0.919	0.881	3.12847e-26	0	C4orf48	chromosome 4 open reading frame 48 [Source:HGNC Symbol;Acc:HGNC:34437]
3.42553e-18	0.351769	0.719	0.616	7.41866e-14	0	GNB4	G protein subunit beta 4 [Source:HGNC Symbol;Acc:HGNC:20731]
1.46727e-45	0.348408	1	0.989	3.17766e-41	0	TSPAN6	tetraspanin 6 [Source:HGNC Symbol;Acc:HGNC:11858]
9.73009e-32	0.347423	0.913	0.841	2.10725e-27	0	SDC2	syndecan 2 [Source:HGNC Symbol;Acc:HGNC:10659]
8.50067e-20	0.345795	0.814	0.733	1.84099e-15	0	ADGRV1	adhesion G protein-coupled receptor V1 [Source:HGNC Symbol;Acc:HGNC:17416]
1.03749e-88	0.343504	1	1	2.24689e-84	0	STMN1	stathmin 1 [Source:HGNC Symbol;Acc:HGNC:6510]
8.18134e-49	0.341907	0.281	0.092	1.77183e-44	0	GAD1	glutamate decarboxylase 1 [Source:HGNC Symbol;Acc:HGNC:4092]
4.33307e-26	0.337582	0.946	0.908	9.38412e-22	0	CHML	CHM like Rab escort protein [Source:HGNC Symbol;Acc:HGNC:1941]
4.78176e-32	0.336499	0.943	0.878	1.03559e-27	0	BCL7C	BAF chromatin remodeling complex subunit BCL7C [Source:HGNC Symbol;Acc:HGNC:1006]
1.49716e-41	0.333386	0.991	0.954	3.24241e-37	0	PTGR1	prostaglandin reductase 1 [Source:HGNC Symbol;Acc:HGNC:18429]
5.19987e-43	0.332889	0.999	0.994	1.12614e-38	0	PHF6	PHD finger protein 6 [Source:HGNC Symbol;Acc:HGNC:18145]
3.02267e-53	0.331949	1	0.998	6.54621e-49	0	CIRBP	cold inducible RNA binding protein [Source:HGNC Symbol;Acc:HGNC:1982]
1.91582e-29	0.330151	0.999	0.995	4.14908e-25	0	LMAN1	lectin, mannose binding 1 [Source:HGNC Symbol;Acc:HGNC:6631]
4.59981e-27	0.329877	0.994	0.97	9.9618e-23	0	SEMA6A	semaphorin 6A [Source:HGNC Symbol;Acc:HGNC:10738]
2.10101e-20	0.32906	0.816	0.742	4.55015e-16	0	ADGRL2	adhesion G protein-coupled receptor L2 [Source:HGNC Symbol;Acc:HGNC:18582]
1.65629e-23	0.328309	0.946	0.891	3.58702e-19	0	MCM6	minichromosome maintenance complex component 6 [Source:HGNC Symbol;Acc:HGNC:6949]
3.38574e-22	0.327451	0.704	0.568	7.3325e-18	0	C1QTNF4	C1q and TNF related 4 [Source:HGNC Symbol;Acc:HGNC:14346]
2.45272e-25	0.326731	0.87	0.776	5.31185e-21	0	TCAF1	TRPM8 channel associated factor 1 [Source:HGNC Symbol;Acc:HGNC:22201]
1.12342e-20	0.326181	0.777	0.665	2.43299e-16	0	MAP2K6	mitogen-activated protein kinase kinase 6 [Source:HGNC Symbol;Acc:HGNC:6846]
1.14614e-20	0.325281	0.667	0.503	2.48219e-16	0	MAP2	microtubule associated protein 2 [Source:HGNC Symbol;Acc:HGNC:6839]
5.49191e-22	0.32323	0.709	0.558	1.18938e-17	0	EFNA5	ephrin A5 [Source:HGNC Symbol;Acc:HGNC:3225]
1.33576e-26	0.321524	0.937	0.88	2.89286e-22	0	TBL1XR1	TBL1X receptor 1 [Source:HGNC Symbol;Acc:HGNC:29529]
4.23828e-20	0.320529	0.493	0.326	9.17884e-16	0	FZD8	frizzled class receptor 8 [Source:HGNC Symbol;Acc:HGNC:4046]
6.69423e-21	0.320125	0.649	0.504	1.44977e-16	0	MEIS3	Meis homeobox 3 [Source:HGNC Symbol;Acc:HGNC:29537]
1.2611e-16	0.318686	0.93	0.861	2.73118e-12	0	TXNIP	thioredoxin interacting protein [Source:HGNC Symbol;Acc:HGNC:16952]
1.01464e-17	0.316141	0.547	0.403	2.1974e-13	0	GAP43	growth associated protein 43 [Source:HGNC Symbol;Acc:HGNC:4140]
7.16069e-12	0.314465	0.577	0.478	1.55079e-07	0	DCUN1D4	defective in cullin neddylation 1 domain containing 4 [Source:HGNC Symbol;Acc:HGNC:28998]
2.05193e-72	0.313748	1	1	4.44386e-68	0	HMGN2	high mobility group nucleosomal binding domain 2 [Source:HGNC Symbol;Acc:HGNC:4986]
1.33205e-16	0.312678	0.744	0.639	2.88482e-12	0	FUT8	fucosyltransferase 8 [Source:HGNC Symbol;Acc:HGNC:4019]
1.26076e-55	0.312584	0.26	0.073	2.73043e-51	0	AC009654.1	NA
1.82286e-72	0.311573	1	1	3.94778e-68	0	CCNI	cyclin I [Source:HGNC Symbol;Acc:HGNC:1595]
1.7527e-26	0.311117	0.369	0.197	3.79582e-22	0	NKAIN3	sodium/potassium transporting ATPase interacting 3 [Source:HGNC Symbol;Acc:HGNC:26829]
1.56818e-29	0.310298	0.474	0.271	3.39621e-25	0	AL035425.3	NA
2.86837e-41	0.308944	1	1	6.21204e-37	0	HNRNPR	heterogeneous nuclear ribonucleoprotein R [Source:HGNC Symbol;Acc:HGNC:5047]
5.76566e-34	0.308699	0.996	0.971	1.24867e-29	0	PERP	p53 apoptosis effector related to PMP22 [Source:HGNC Symbol;Acc:HGNC:17637]
5.57142e-25	0.307038	0.919	0.871	1.2066e-20	0	SLC25A13	solute carrier family 25 member 13 [Source:HGNC Symbol;Acc:HGNC:10983]
4.13782e-39	0.304556	0.393	0.175	8.96128e-35	0	LRP2	LDL receptor related protein 2 [Source:HGNC Symbol;Acc:HGNC:6694]
2.12094e-30	0.303735	0.991	0.969	4.59331e-26	0	SEPTIN11	septin 11 [Source:HGNC Symbol;Acc:HGNC:25589]
6.32187e-19	0.300396	0.687	0.557	1.36913e-14	0	NCOA3	nuclear receptor coactivator 3 [Source:HGNC Symbol;Acc:HGNC:7670]
2.83319e-10	0.300242	0.296	0.203	6.13583e-06	0	BMP4	bone morphogenetic protein 4 [Source:HGNC Symbol;Acc:HGNC:1071]
7.48224e-35	0.298668	0.996	0.989	1.62043e-30	0	ZCRB1	zinc finger CCHC-type and RNA binding motif containing 1 [Source:HGNC Symbol;Acc:HGNC:29620]
2.43274e-49	0.298668	1	0.999	5.26859e-45	0	SOX2	SRY-box transcription factor 2 [Source:HGNC Symbol;Acc:HGNC:11195]
2.2711e-23	0.298443	0.893	0.828	4.91852e-19	0	NUCB2	nucleobindin 2 [Source:HGNC Symbol;Acc:HGNC:8044]
2.60092e-23	0.296708	0.996	0.972	5.63281e-19	0	BCAT1	branched chain amino acid transaminase 1 [Source:HGNC Symbol;Acc:HGNC:976]
2.2276e-38	0.295543	1	1	4.82431e-34	0	APLP2	amyloid beta precursor like protein 2 [Source:HGNC Symbol;Acc:HGNC:598]
3.09245e-15	0.295084	0.623	0.499	6.69733e-11	0	PIK3R3	phosphoinositide-3-kinase regulatory subunit 3 [Source:HGNC Symbol;Acc:HGNC:8981]
1.90166e-26	0.294058	1	0.961	4.11843e-22	0	CRABP2	cellular retinoic acid binding protein 2 [Source:HGNC Symbol;Acc:HGNC:2339]
3.1773e-31	0.293771	0.999	0.999	6.88107e-27	0	CENPV	centromere protein V [Source:HGNC Symbol;Acc:HGNC:29920]
2.94856e-34	0.293225	1	0.998	6.38569e-30	0	SFRP2	secreted frizzled related protein 2 [Source:HGNC Symbol;Acc:HGNC:10777]
2.78454e-30	0.292912	0.999	0.995	6.03048e-26	0	ODC1	ornithine decarboxylase 1 [Source:HGNC Symbol;Acc:HGNC:8109]
1.64574e-24	0.290905	0.987	0.946	3.56418e-20	0	TMEFF1	transmembrane protein with EGF like and two follistatin like domains 1 [Source:HGNC Symbol;Acc:HGNC:11866]
2.87327e-38	0.290221	1	1	6.22263e-34	0	LIN28A	lin-28 homolog A [Source:HGNC Symbol;Acc:HGNC:15986]
5.66912e-19	0.290126	0.82	0.742	1.22776e-14	0	PGAP1	post-GPI attachment to proteins inositol deacylase 1 [Source:HGNC Symbol;Acc:HGNC:25712]
1.62606e-45	0.289486	1	0.999	3.52156e-41	0	SEPTIN7	septin 7 [Source:HGNC Symbol;Acc:HGNC:1717]
3.98508e-21	0.289395	0.934	0.892	8.63049e-17	0	FIRRE	firre intergenic repeating RNA element [Source:HGNC Symbol;Acc:HGNC:49627]
6.28755e-22	0.285202	0.879	0.776	1.3617e-17	0	SSBP2	single stranded DNA binding protein 2 [Source:HGNC Symbol;Acc:HGNC:15831]
7.62849e-30	0.284653	0.991	0.978	1.6521e-25	0	PRXL2A	peroxiredoxin like 2A [Source:HGNC Symbol;Acc:HGNC:28651]
2.74355e-12	0.28419	0.747	0.684	5.9417e-08	0	SGCB	sarcoglycan beta [Source:HGNC Symbol;Acc:HGNC:10806]
3.50007e-43	0.283253	0.299	0.109	7.58011e-39	0	VWF	von Willebrand factor [Source:HGNC Symbol;Acc:HGNC:12726]
9.8574e-13	0.282973	0.644	0.555	2.13482e-08	0	RGMA	repulsive guidance molecule BMP co-receptor a [Source:HGNC Symbol;Acc:HGNC:30308]
3.64819e-26	0.282949	0.367	0.195	7.90088e-22	0	SERPINA5	serpin family A member 5 [Source:HGNC Symbol;Acc:HGNC:8723]
4.05624e-12	0.281669	0.719	0.644	8.7846e-08	0	ZNF608	zinc finger protein 608 [Source:HGNC Symbol;Acc:HGNC:29238]
5.21583e-18	0.280229	0.554	0.397	1.12959e-13	0	GNG12	G protein subunit gamma 12 [Source:HGNC Symbol;Acc:HGNC:19663]
1.73945e-11	0.279838	0.583	0.481	3.76713e-07	0	MAF	MAF bZIP transcription factor [Source:HGNC Symbol;Acc:HGNC:6776]
5.59422e-31	0.279823	0.997	0.991	1.21154e-26	0	UFC1	ubiquitin-fold modifier conjugating enzyme 1 [Source:HGNC Symbol;Acc:HGNC:26941]
1.18182e-29	0.27926	0.32	0.146	2.55946e-25	0	CNTFR	ciliary neurotrophic factor receptor [Source:HGNC Symbol;Acc:HGNC:2170]
6.53967e-32	0.278715	1	0.996	1.4163e-27	0	NR6A1	nuclear receptor subfamily 6 group A member 1 [Source:HGNC Symbol;Acc:HGNC:7985]
4.61152e-23	0.277786	0.403	0.235	9.98717e-19	0	NAALAD2	N-acetylated alpha-linked acidic dipeptidase 2 [Source:HGNC Symbol;Acc:HGNC:14526]
7.78638e-15	0.277396	0.797	0.757	1.6863e-10	0	COL4A1	collagen type IV alpha 1 chain [Source:HGNC Symbol;Acc:HGNC:2202]
8.11182e-13	0.275514	0.556	0.448	1.75678e-08	0	CBLB	Cbl proto-oncogene B [Source:HGNC Symbol;Acc:HGNC:1542]
8.72747e-252	1.87719	0.988	0.583	1.89011e-247	1	HIST1H1D	NA
4.9953e-276	1.82423	1	0.61	1.08183e-271	1	HIST1H1B	NA
1.7856e-262	1.5947	1	0.965	3.86706e-258	1	HIST1H4C	NA
7.78286e-258	1.4976	0.987	0.503	1.68553e-253	1	HIST1H1C	NA
1.00541e-121	1.49489	0.767	0.44	2.17742e-117	1	HIST1H1A	NA
2.29072e-226	1.32794	0.972	0.565	4.961e-222	1	HIST1H1E	NA
4.79409e-167	0.829351	0.716	0.236	1.03826e-162	1	HIST1H2AH	NA
2.86777e-121	0.783544	0.812	0.409	6.21073e-117	1	HIST2H2AC	NA
1.91332e-71	0.766124	0.999	0.942	4.14368e-67	1	ID1	inhibitor of DNA binding 1, HLH protein [Source:HGNC Symbol;Acc:HGNC:5360]
1.73146e-155	0.743888	0.726	0.245	3.74982e-151	1	HIST1H3B	NA
4.26817e-148	0.735911	0.64	0.193	9.24357e-144	1	HIST1H3D	NA
5.2788e-108	0.730525	0.941	0.563	1.14323e-103	1	FBXO5	F-box protein 5 [Source:HGNC Symbol;Acc:HGNC:13584]
4.39785e-19	0.612217	0.724	0.584	9.52442e-15	1	CYP26A1	cytochrome P450 family 26 subfamily A member 1 [Source:HGNC Symbol;Acc:HGNC:2603]
7.55095e-85	0.608983	0.982	0.868	1.63531e-80	1	WDHD1	WD repeat and HMG-box DNA binding protein 1 [Source:HGNC Symbol;Acc:HGNC:23170]
1.05625e-102	0.607698	0.996	0.985	2.28753e-98	1	DUT	deoxyuridine triphosphatase [Source:HGNC Symbol;Acc:HGNC:3078]
2.60129e-76	0.59097	0.961	0.751	5.63362e-72	1	RRM2	ribonucleotide reductase regulatory subunit M2 [Source:HGNC Symbol;Acc:HGNC:10452]
3.24155e-37	0.590202	0.91	0.792	7.02023e-33	1	EGR1	early growth response 1 [Source:HGNC Symbol;Acc:HGNC:3238]
3.63356e-66	0.584999	0.984	0.862	7.86919e-62	1	CNMD	chondromodulin [Source:HGNC Symbol;Acc:HGNC:17005]
8.55868e-37	0.57082	0.856	0.7	1.85355e-32	1	FOSB	FosB proto-oncogene, AP-1 transcription factor subunit [Source:HGNC Symbol;Acc:HGNC:3797]
4.90086e-67	0.567006	0.935	0.743	1.06138e-62	1	TK1	thymidine kinase 1 [Source:HGNC Symbol;Acc:HGNC:11830]
4.11879e-74	0.5651	0.913	0.623	8.92007e-70	1	CDCA5	cell division cycle associated 5 [Source:HGNC Symbol;Acc:HGNC:14626]
5.37032e-60	0.556754	0.913	0.708	1.16305e-55	1	CDC6	cell division cycle 6 [Source:HGNC Symbol;Acc:HGNC:1744]
3.94098e-69	0.552809	0.985	0.916	8.53499e-65	1	ATP6V1D	ATPase H+ transporting V1 subunit D [Source:HGNC Symbol;Acc:HGNC:13527]
6.76684e-70	0.54972	0.961	0.791	1.46549e-65	1	FEN1	flap structure-specific endonuclease 1 [Source:HGNC Symbol;Acc:HGNC:3650]
1.72006e-57	0.549612	0.828	0.563	3.72512e-53	1	GCNT1	glucosaminyl (N-acetyl) transferase 1 [Source:HGNC Symbol;Acc:HGNC:4203]
3.2382e-92	0.537568	0.585	0.223	7.01298e-88	1	HIST1H3G	NA
2.44007e-96	0.52737	0.53	0.181	5.28446e-92	1	HIST1H2AJ	NA
3.29695e-66	0.52447	0.999	0.97	7.1402e-62	1	LITAF	lipopolysaccharide induced TNF factor [Source:HGNC Symbol;Acc:HGNC:16841]
7.28738e-27	0.520139	0.938	0.914	1.57823e-22	1	FOS	Fos proto-oncogene, AP-1 transcription factor subunit [Source:HGNC Symbol;Acc:HGNC:3796]
2.70892e-21	0.518563	0.341	0.187	5.8667e-17	1	EGR4	early growth response 4 [Source:HGNC Symbol;Acc:HGNC:3241]
5.68579e-68	0.512469	0.978	0.901	1.23137e-63	1	DHFR	dihydrofolate reductase [Source:HGNC Symbol;Acc:HGNC:2861]
1.46109e-59	0.49742	0.985	0.868	3.16428e-55	1	FRAT2	FRAT regulator of WNT signaling pathway 2 [Source:HGNC Symbol;Acc:HGNC:16048]
7.57174e-34	0.494857	0.993	0.985	1.63981e-29	1	IER2	immediate early response 2 [Source:HGNC Symbol;Acc:HGNC:28871]
3.75203e-24	0.49095	0.871	0.76	8.12578e-20	1	FGFBP3	fibroblast growth factor binding protein 3 [Source:HGNC Symbol;Acc:HGNC:23428]
1.57073e-43	0.483735	0.996	0.943	3.40174e-39	1	RARRES2	retinoic acid receptor responder 2 [Source:HGNC Symbol;Acc:HGNC:9868]
1.26972e-46	0.480203	0.79	0.56	2.74983e-42	1	SMPDL3B	sphingomyelin phosphodiesterase acid like 3B [Source:HGNC Symbol;Acc:HGNC:21416]
1.9903e-64	0.477039	0.987	0.898	4.3104e-60	1	MYBL2	MYB proto-oncogene like 2 [Source:HGNC Symbol;Acc:HGNC:7548]
3.48476e-47	0.47406	0.964	0.864	7.54694e-43	1	C1orf21	chromosome 1 open reading frame 21 [Source:HGNC Symbol;Acc:HGNC:15494]
3.48376e-51	0.471838	0.963	0.822	7.54478e-47	1	ZWINT	ZW10 interacting kinetochore protein [Source:HGNC Symbol;Acc:HGNC:13195]
1.36438e-74	0.466861	0.554	0.225	2.95484e-70	1	HIST1H2AG	NA
1.35087e-26	0.465061	0.676	0.489	2.92557e-22	1	JUNB	JunB proto-oncogene, AP-1 transcription factor subunit [Source:HGNC Symbol;Acc:HGNC:6205]
2.5106e-59	0.46437	0.991	0.942	5.4372e-55	1	GINS2	GINS complex subunit 2 [Source:HGNC Symbol;Acc:HGNC:24575]
3.79964e-51	0.46367	0.978	0.933	8.22888e-47	1	MCM4	minichromosome maintenance complex component 4 [Source:HGNC Symbol;Acc:HGNC:6947]
3.87149e-51	0.461009	0.905	0.676	8.38448e-47	1	BRCA1	BRCA1 DNA repair associated [Source:HGNC Symbol;Acc:HGNC:1100]
7.62692e-50	0.459366	0.646	0.369	1.65176e-45	1	GDPD2	glycerophosphodiester phosphodiesterase domain containing 2 [Source:HGNC Symbol;Acc:HGNC:25974]
5.24905e-50	0.459302	0.837	0.58	1.13679e-45	1	DIAPH3	diaphanous related formin 3 [Source:HGNC Symbol;Acc:HGNC:15480]
2.09926e-49	0.458991	0.97	0.894	4.54636e-45	1	UNG	uracil DNA glycosylase [Source:HGNC Symbol;Acc:HGNC:12572]
4.08016e-60	0.458687	0.985	0.921	8.83641e-56	1	RFC4	replication factor C subunit 4 [Source:HGNC Symbol;Acc:HGNC:9972]
6.51122e-45	0.456822	0.79	0.538	1.41013e-40	1	CDC25A	cell division cycle 25A [Source:HGNC Symbol;Acc:HGNC:1725]
1.09074e-50	0.455164	0.887	0.622	2.36221e-46	1	SPC25	SPC25 component of NDC80 kinetochore complex [Source:HGNC Symbol;Acc:HGNC:24031]
4.84673e-36	0.452502	0.975	0.903	1.04966e-31	1	COL1A1	collagen type I alpha 1 chain [Source:HGNC Symbol;Acc:HGNC:2197]
1.18208e-52	0.451135	0.836	0.577	2.56002e-48	1	BLM	BLM RecQ like helicase [Source:HGNC Symbol;Acc:HGNC:1058]
1.22713e-41	0.449868	0.948	0.783	2.6576e-37	1	SYT6	synaptotagmin 6 [Source:HGNC Symbol;Acc:HGNC:18638]
1.10911e-50	0.449725	0.932	0.797	2.402e-46	1	CDCA4	cell division cycle associated 4 [Source:HGNC Symbol;Acc:HGNC:14625]
3.01956e-40	0.447319	0.956	0.878	6.53946e-36	1	MCM5	minichromosome maintenance complex component 5 [Source:HGNC Symbol;Acc:HGNC:6948]
2.5196e-43	0.447146	0.837	0.601	5.4567e-39	1	CACHD1	cache domain containing 1 [Source:HGNC Symbol;Acc:HGNC:29314]
3.77625e-42	0.442164	0.997	0.944	8.17822e-38	1	PODXL	podocalyxin like [Source:HGNC Symbol;Acc:HGNC:9171]
1.60151e-28	0.436581	0.898	0.768	3.46839e-24	1	CAVIN3	caveolae associated protein 3 [Source:HGNC Symbol;Acc:HGNC:9400]
6.52963e-46	0.435829	0.935	0.781	1.41412e-41	1	DSCC1	DNA replication and sister chromatid cohesion 1 [Source:HGNC Symbol;Acc:HGNC:24453]
2.75978e-22	0.433403	0.71	0.567	5.97685e-18	1	DUSP1	dual specificity phosphatase 1 [Source:HGNC Symbol;Acc:HGNC:3064]
4.56254e-47	0.430082	0.999	0.975	9.88109e-43	1	TARS	NA
7.16858e-37	0.4287	0.976	0.862	1.5525e-32	1	IRX2	iroquois homeobox 2 [Source:HGNC Symbol;Acc:HGNC:14359]
4.03106e-45	0.427656	0.63	0.37	8.73007e-41	1	CDC45	cell division cycle 45 [Source:HGNC Symbol;Acc:HGNC:1739]
9.46672e-49	0.426559	0.735	0.466	2.05021e-44	1	PKMYT1	protein kinase, membrane associated tyrosine/threonine 1 [Source:HGNC Symbol;Acc:HGNC:29650]
8.17695e-50	0.426466	0.787	0.51	1.77088e-45	1	MELK	maternal embryonic leucine zipper kinase [Source:HGNC Symbol;Acc:HGNC:16870]
2.46463e-22	0.425221	0.81	0.678	5.33766e-18	1	H1F0	NA
1.26134e-36	0.422063	0.529	0.299	2.73168e-32	1	IDO1	indoleamine 2,3-dioxygenase 1 [Source:HGNC Symbol;Acc:HGNC:6059]
3.95511e-38	0.421531	0.924	0.77	8.56557e-34	1	ASS1	argininosuccinate synthase 1 [Source:HGNC Symbol;Acc:HGNC:758]
2.63922e-46	0.419425	0.997	0.985	5.71575e-42	1	CLU	clusterin [Source:HGNC Symbol;Acc:HGNC:2095]
1.03521e-47	0.419413	0.801	0.542	2.24195e-43	1	DNA2	DNA replication helicase/nuclease 2 [Source:HGNC Symbol;Acc:HGNC:2939]
4.59058e-49	0.416364	0.668	0.384	9.94182e-45	1	ESCO2	establishment of sister chromatid cohesion N-acetyltransferase 2 [Source:HGNC Symbol;Acc:HGNC:27230]
1.81531e-45	0.415908	0.964	0.87	3.93141e-41	1	CENPK	centromere protein K [Source:HGNC Symbol;Acc:HGNC:29479]
2.18702e-87	0.415077	0.391	0.106	4.73644e-83	1	HIST1H2AL	NA
2.05322e-47	0.414608	0.96	0.807	4.44665e-43	1	CHAF1A	chromatin assembly factor 1 subunit A [Source:HGNC Symbol;Acc:HGNC:1910]
1.5384e-44	0.413505	0.944	0.81	3.33172e-40	1	RAD51AP1	RAD51 associated protein 1 [Source:HGNC Symbol;Acc:HGNC:16956]
2.16398e-44	0.412049	0.999	0.986	4.68652e-40	1	USP9X	ubiquitin specific peptidase 9 X-linked [Source:HGNC Symbol;Acc:HGNC:12632]
2.02752e-72	0.408067	0.936	0.619	4.391e-68	1	CDK1	cyclin dependent kinase 1 [Source:HGNC Symbol;Acc:HGNC:1722]
2.87027e-29	0.400766	0.833	0.649	6.21614e-25	1	PDPN	podoplanin [Source:HGNC Symbol;Acc:HGNC:29602]
1.16936e-37	0.399544	0.831	0.646	2.53247e-33	1	GINS1	GINS complex subunit 1 [Source:HGNC Symbol;Acc:HGNC:28980]
1.46084e-26	0.399541	0.951	0.857	3.16374e-22	1	OLFML3	olfactomedin like 3 [Source:HGNC Symbol;Acc:HGNC:24956]
5.4421e-40	0.396006	0.973	0.871	1.1786e-35	1	RFC2	replication factor C subunit 2 [Source:HGNC Symbol;Acc:HGNC:9970]
7.37619e-30	0.394994	0.89	0.704	1.59746e-25	1	TMEM158	transmembrane protein 158 [Source:HGNC Symbol;Acc:HGNC:30293]
1.1489e-43	0.394862	0.996	0.981	2.48817e-39	1	CEBPZ	CCAAT enhancer binding protein zeta [Source:HGNC Symbol;Acc:HGNC:24218]
2.92615e-40	0.389231	0.985	0.937	6.33716e-36	1	PCNA	proliferating cell nuclear antigen [Source:HGNC Symbol;Acc:HGNC:8729]
1.4933e-46	0.387625	0.987	0.916	3.23404e-42	1	POLR3K	RNA polymerase III subunit K [Source:HGNC Symbol;Acc:HGNC:14121]
8.68123e-37	0.384367	0.803	0.622	1.88009e-32	1	FHL2	four and a half LIM domains 2 [Source:HGNC Symbol;Acc:HGNC:3703]
1.65919e-42	0.38219	0.68	0.414	3.59331e-38	1	ERCC6L	ERCC excision repair 6 like, spindle assembly checkpoint helicase [Source:HGNC Symbol;Acc:HGNC:20794]
1.86252e-39	0.38166	0.713	0.463	4.03367e-35	1	RAD51	RAD51 recombinase [Source:HGNC Symbol;Acc:HGNC:9817]
2.00136e-23	0.376049	0.532	0.345	4.33434e-19	1	ATF3	activating transcription factor 3 [Source:HGNC Symbol;Acc:HGNC:785]
2.16161e-30	0.374407	0.844	0.644	4.68141e-26	1	MCM10	minichromosome maintenance 10 replication initiation factor [Source:HGNC Symbol;Acc:HGNC:18043]
7.64329e-46	0.371463	1	0.982	1.65531e-41	1	CENPU	centromere protein U [Source:HGNC Symbol;Acc:HGNC:21348]
1.03348e-25	0.370698	0.49	0.307	2.23821e-21	1	PHLDA3	pleckstrin homology like domain family A member 3 [Source:HGNC Symbol;Acc:HGNC:8934]
9.71209e-34	0.370604	0.913	0.763	2.10335e-29	1	POLD3	DNA polymerase delta 3, accessory subunit [Source:HGNC Symbol;Acc:HGNC:20932]
1.47179e-28	0.369589	0.849	0.663	3.18747e-24	1	PIM1	Pim-1 proto-oncogene, serine/threonine kinase [Source:HGNC Symbol;Acc:HGNC:8986]
9.7518e-24	0.367001	0.483	0.297	2.11195e-19	1	CHAC1	ChaC glutathione specific gamma-glutamylcyclotransferase 1 [Source:HGNC Symbol;Acc:HGNC:28680]
1.57436e-51	0.365173	1	0.996	3.4096e-47	1	MCM3	minichromosome maintenance complex component 3 [Source:HGNC Symbol;Acc:HGNC:6945]
2.23113e-19	0.363775	0.841	0.712	4.83196e-15	1	APELA	apelin receptor early endogenous ligand [Source:HGNC Symbol;Acc:HGNC:48925]
6.70518e-49	0.362979	1	1	1.45214e-44	1	MFGE8	milk fat globule EGF and factor V/VIII domain containing [Source:HGNC Symbol;Acc:HGNC:7036]
1.89893e-47	0.362927	0.999	0.992	4.11251e-43	1	HELLS	helicase, lymphoid specific [Source:HGNC Symbol;Acc:HGNC:4861]
3.67578e-45	0.36283	0.997	0.967	7.96063e-41	1	ORC6	origin recognition complex subunit 6 [Source:HGNC Symbol;Acc:HGNC:17151]
1.09946e-45	0.36016	1	0.995	2.38111e-41	1	DNMT3B	DNA methyltransferase 3 beta [Source:HGNC Symbol;Acc:HGNC:2979]
2.79217e-42	0.360075	1	0.992	6.04701e-38	1	PLS3	plastin 3 [Source:HGNC Symbol;Acc:HGNC:9091]
1.30705e-34	0.35881	0.961	0.844	2.83068e-30	1	CLSPN	claspin [Source:HGNC Symbol;Acc:HGNC:19715]
4.81276e-37	0.357454	0.799	0.573	1.0423e-32	1	RFC5	replication factor C subunit 5 [Source:HGNC Symbol;Acc:HGNC:9973]
1.05911e-37	0.356502	0.804	0.522	2.29372e-33	1	NDC80	NDC80 kinetochore complex component [Source:HGNC Symbol;Acc:HGNC:16909]
2.15767e-30	0.355517	0.801	0.621	4.67287e-26	1	ZNF775	zinc finger protein 775 [Source:HGNC Symbol;Acc:HGNC:28501]
7.33087e-35	0.350111	0.996	0.958	1.58765e-30	1	TYMS	thymidylate synthetase [Source:HGNC Symbol;Acc:HGNC:12441]
2.21371e-28	0.349986	0.641	0.441	4.79424e-24	1	FGFR3	fibroblast growth factor receptor 3 [Source:HGNC Symbol;Acc:HGNC:3690]
7.24421e-34	0.348896	0.972	0.944	1.56888e-29	1	EMD	emerin [Source:HGNC Symbol;Acc:HGNC:3331]
1.90971e-30	0.348864	0.604	0.399	4.13586e-26	1	POLA2	DNA polymerase alpha 2, accessory subunit [Source:HGNC Symbol;Acc:HGNC:30073]
8.50918e-27	0.348717	0.945	0.781	1.84283e-22	1	TNFRSF12A	TNF receptor superfamily member 12A [Source:HGNC Symbol;Acc:HGNC:18152]
1.96806e-49	0.348466	0.999	0.997	4.26223e-45	1	PCLAF	PCNA clamp associated factor [Source:HGNC Symbol;Acc:HGNC:28961]
6.75379e-23	0.348224	0.716	0.523	1.46267e-18	1	FLT1	fms related receptor tyrosine kinase 1 [Source:HGNC Symbol;Acc:HGNC:3763]
2.4414e-22	0.34478	0.695	0.513	5.28734e-18	1	SELENOP	selenoprotein P [Source:HGNC Symbol;Acc:HGNC:10751]
7.83136e-19	0.342844	0.547	0.386	1.69604e-14	1	NR4A1	nuclear receptor subfamily 4 group A member 1 [Source:HGNC Symbol;Acc:HGNC:7980]
8.69153e-34	0.341847	0.979	0.928	1.88233e-29	1	TMX1	thioredoxin related transmembrane protein 1 [Source:HGNC Symbol;Acc:HGNC:15487]
1.52192e-36	0.34154	0.988	0.941	3.29603e-32	1	GMNN	geminin DNA replication inhibitor [Source:HGNC Symbol;Acc:HGNC:17493]
1.36247e-33	0.341241	0.732	0.49	2.9507e-29	1	MASTL	microtubule associated serine/threonine kinase like [Source:HGNC Symbol;Acc:HGNC:19042]
1.82759e-29	0.339558	0.997	0.994	3.958e-25	1	JUND	JunD proto-oncogene, AP-1 transcription factor subunit [Source:HGNC Symbol;Acc:HGNC:6206]
7.57035e-30	0.338455	0.883	0.677	1.63951e-25	1	AKAP1	A-kinase anchoring protein 1 [Source:HGNC Symbol;Acc:HGNC:367]
1.1319e-29	0.338409	0.887	0.734	2.45135e-25	1	FANCI	FA complementation group I [Source:HGNC Symbol;Acc:HGNC:25568]
1.55462e-24	0.337685	0.803	0.649	3.36683e-20	1	OBI1	ORC ubiquitin ligase 1 [Source:HGNC Symbol;Acc:HGNC:20308]
2.02481e-32	0.33676	0.976	0.926	4.38514e-28	1	PLAAT3	phospholipase A and acyltransferase 3 [Source:HGNC Symbol;Acc:HGNC:17825]
5.42744e-26	0.335699	0.797	0.627	1.17542e-21	1	CCNE1	cyclin E1 [Source:HGNC Symbol;Acc:HGNC:1589]
3.0868e-27	0.334542	0.959	0.903	6.68507e-23	1	TRIAP1	TP53 regulated inhibitor of apoptosis 1 [Source:HGNC Symbol;Acc:HGNC:26937]
1.5662e-26	0.334138	0.674	0.475	3.39192e-22	1	KCNN2	potassium calcium-activated channel subfamily N member 2 [Source:HGNC Symbol;Acc:HGNC:6291]
1.87633e-31	0.332981	0.671	0.429	4.06357e-27	1	BNC2	basonuclin 2 [Source:HGNC Symbol;Acc:HGNC:30988]
1.8487e-26	0.330059	0.759	0.57	4.00374e-22	1	ATAD2	ATPase family AAA domain containing 2 [Source:HGNC Symbol;Acc:HGNC:30123]
2.2051e-34	0.329447	0.993	0.933	4.77558e-30	1	UBE2T	ubiquitin conjugating enzyme E2 T [Source:HGNC Symbol;Acc:HGNC:25009]
3.60271e-25	0.327374	0.824	0.663	7.80238e-21	1	SLC16A9	solute carrier family 16 member 9 [Source:HGNC Symbol;Acc:HGNC:23520]
3.76117e-39	0.325882	1	1	8.14557e-35	1	CKB	creatine kinase B [Source:HGNC Symbol;Acc:HGNC:1991]
2.51497e-39	0.325758	0.717	0.426	5.44668e-35	1	HJURP	Holliday junction recognition protein [Source:HGNC Symbol;Acc:HGNC:25444]
5.49412e-33	0.323986	0.982	0.933	1.18986e-28	1	CDT1	chromatin licensing and DNA replication factor 1 [Source:HGNC Symbol;Acc:HGNC:24576]
2.69452e-39	0.323557	0.991	0.98	5.83552e-35	1	TOMM40	translocase of outer mitochondrial membrane 40 [Source:HGNC Symbol;Acc:HGNC:18001]
5.97294e-28	0.320504	0.75	0.565	1.29356e-23	1	TEDC2	tubulin epsilon and delta complex 2 [Source:HGNC Symbol;Acc:HGNC:25849]
9.35111e-33	0.319559	0.434	0.226	2.02517e-28	1	E2F8	E2F transcription factor 8 [Source:HGNC Symbol;Acc:HGNC:24727]
3.04416e-28	0.318553	0.708	0.508	6.59273e-24	1	CIP2A	cellular inhibitor of PP2A [Source:HGNC Symbol;Acc:HGNC:29302]
5.58709e-32	0.318333	0.61	0.388	1.21e-27	1	IGFLR1	IGF like family receptor 1 [Source:HGNC Symbol;Acc:HGNC:23620]
1.09499e-26	0.317931	0.766	0.578	2.37141e-22	1	CDKL5	cyclin dependent kinase like 5 [Source:HGNC Symbol;Acc:HGNC:11411]
3.91654e-29	0.313736	0.593	0.379	8.48205e-25	1	ASF1B	anti-silencing function 1B histone chaperone [Source:HGNC Symbol;Acc:HGNC:20996]
1.09015e-33	0.311875	0.991	0.968	2.36093e-29	1	MTA3	metastasis associated 1 family member 3 [Source:HGNC Symbol;Acc:HGNC:23784]
1.77906e-25	0.311354	0.723	0.543	3.85291e-21	1	AEN	apoptosis enhancing nuclease [Source:HGNC Symbol;Acc:HGNC:25722]
8.71598e-26	0.311312	0.982	0.932	1.88762e-21	1	PRR14L	proline rich 14 like [Source:HGNC Symbol;Acc:HGNC:28738]
4.69092e-22	0.310788	0.841	0.671	1.01591e-17	1	FDXR	ferredoxin reductase [Source:HGNC Symbol;Acc:HGNC:3642]
2.04352e-23	0.310149	0.827	0.692	4.42564e-19	1	FANCD2	FA complementation group D2 [Source:HGNC Symbol;Acc:HGNC:3585]
1.4071e-17	0.309206	0.93	0.877	3.04736e-13	1	ZFP36L2	ZFP36 ring finger protein like 2 [Source:HGNC Symbol;Acc:HGNC:1108]
5.46529e-26	0.308793	0.843	0.676	1.18362e-21	1	WDR34	NA
1.01101e-24	0.308584	0.785	0.621	2.18954e-20	1	POLA1	DNA polymerase alpha 1, catalytic subunit [Source:HGNC Symbol;Acc:HGNC:9173]
4.94812e-26	0.307933	0.656	0.461	1.07161e-21	1	LIN7A	lin-7 homolog A, crumbs cell polarity complex component [Source:HGNC Symbol;Acc:HGNC:17787]
2.43218e-23	0.307929	0.724	0.544	5.26738e-19	1	CAMK2N2	calcium/calmodulin dependent protein kinase II inhibitor 2 [Source:HGNC Symbol;Acc:HGNC:24197]
6.87707e-25	0.306985	0.967	0.886	1.48937e-20	1	DIAPH2	diaphanous related formin 2 [Source:HGNC Symbol;Acc:HGNC:2877]
3.21055e-25	0.306813	0.695	0.501	6.95309e-21	1	PSMC3IP	PSMC3 interacting protein [Source:HGNC Symbol;Acc:HGNC:17928]
1.55304e-23	0.306559	0.493	0.321	3.36342e-19	1	STXBP6	syntaxin binding protein 6 [Source:HGNC Symbol;Acc:HGNC:19666]
2.93453e-29	0.305598	0.982	0.899	6.35531e-25	1	CDH1	cadherin 1 [Source:HGNC Symbol;Acc:HGNC:1748]
4.86199e-24	0.305489	0.797	0.607	1.05296e-19	1	DTL	denticleless E3 ubiquitin protein ligase homolog [Source:HGNC Symbol;Acc:HGNC:30288]
7.68452e-23	0.302942	0.979	0.869	1.66424e-18	1	CLDN7	claudin 7 [Source:HGNC Symbol;Acc:HGNC:2049]
1.28863e-25	0.302147	0.683	0.483	2.79078e-21	1	BRIP1	BRCA1 interacting protein C-terminal helicase 1 [Source:HGNC Symbol;Acc:HGNC:20473]
2.35656e-25	0.302072	0.596	0.403	5.10361e-21	1	ADGRG2	adhesion G protein-coupled receptor G2 [Source:HGNC Symbol;Acc:HGNC:4516]
5.36557e-23	0.30009	0.717	0.548	1.16202e-18	1	ZBTB24	zinc finger and BTB domain containing 24 [Source:HGNC Symbol;Acc:HGNC:21143]
2.50526e-28	0.300034	0.973	0.948	5.42565e-24	1	SMC1A	structural maintenance of chromosomes 1A [Source:HGNC Symbol;Acc:HGNC:11111]
5.78788e-36	0.299875	1	0.998	1.25348e-31	1	G3BP2	G3BP stress granule assembly factor 2 [Source:HGNC Symbol;Acc:HGNC:30291]
3.61038e-28	0.299827	0.702	0.482	7.819e-24	1	COMTD1	catechol-O-methyltransferase domain containing 1 [Source:HGNC Symbol;Acc:HGNC:26309]
1.21022e-31	0.299134	0.997	0.99	2.62097e-27	1	MCM7	minichromosome maintenance complex component 7 [Source:HGNC Symbol;Acc:HGNC:6950]
3.57329e-49	0.299049	0.316	0.108	7.73868e-45	1	HIST2H2BF	NA
5.11389e-23	0.299006	0.92	0.78	1.10751e-18	1	CYP2S1	cytochrome P450 family 2 subfamily S member 1 [Source:HGNC Symbol;Acc:HGNC:15654]
1.27363e-22	0.298071	0.696	0.517	2.7583e-18	1	ARHGAP42	Rho GTPase activating protein 42 [Source:HGNC Symbol;Acc:HGNC:26545]
6.17314e-26	0.297435	0.505	0.307	1.33692e-21	1	SYN3	synapsin III [Source:HGNC Symbol;Acc:HGNC:11496]
4.02618e-22	0.297201	0.797	0.64	8.7195e-18	1	WARS	NA
2.63288e-23	0.297114	0.668	0.469	5.70202e-19	1	KRT7	keratin 7 [Source:HGNC Symbol;Acc:HGNC:6445]
4.83226e-22	0.294737	0.673	0.502	1.04652e-17	1	DONSON	DNA replication fork stabilization factor DONSON [Source:HGNC Symbol;Acc:HGNC:2993]
1.16832e-24	0.294683	0.504	0.312	2.53022e-20	1	VAT1L	vesicle amine transport 1 like [Source:HGNC Symbol;Acc:HGNC:29315]
8.91684e-23	0.294581	0.622	0.436	1.93112e-18	1	POLE2	DNA polymerase epsilon 2, accessory subunit [Source:HGNC Symbol;Acc:HGNC:9178]
1.02806e-35	0.294255	0.316	0.133	2.22648e-31	1	HIST1H2BC	NA
8.49572e-22	0.293221	0.77	0.571	1.83992e-17	1	FOXO1	forkhead box O1 [Source:HGNC Symbol;Acc:HGNC:3819]
8.23366e-23	0.292697	0.895	0.775	1.78316e-18	1	LIG1	DNA ligase 1 [Source:HGNC Symbol;Acc:HGNC:6598]
4.19212e-23	0.292612	0.751	0.571	9.07887e-19	1	ST6GAL1	ST6 beta-galactoside alpha-2,6-sialyltransferase 1 [Source:HGNC Symbol;Acc:HGNC:10860]
2.52981e-36	0.292248	1	0.995	5.47881e-32	1	CNIH4	cornichon family AMPA receptor auxiliary protein 4 [Source:HGNC Symbol;Acc:HGNC:25013]
2.72574e-21	0.292074	0.855	0.715	5.90314e-17	1	FANCL	FA complementation group L [Source:HGNC Symbol;Acc:HGNC:20748]
3.72127e-31	0.291196	0.994	0.968	8.05915e-27	1	CENPX	centromere protein X [Source:HGNC Symbol;Acc:HGNC:11422]
3.34653e-12	0.290938	0.716	0.61	7.24759e-08	1	BBC3	BCL2 binding component 3 [Source:HGNC Symbol;Acc:HGNC:17868]
1.97345e-17	0.290355	0.544	0.37	4.27391e-13	1	AC007326.5	NA
3.13362e-23	0.289676	0.979	0.918	6.78647e-19	1	NQO2	N-ribosyldihydronicotinamide:quinone reductase 2 [Source:HGNC Symbol;Acc:HGNC:7856]
3.17905e-24	0.288697	0.985	0.941	6.88486e-20	1	YARS	NA
6.87315e-27	0.288454	0.342	0.172	1.48852e-22	1	BMP2	bone morphogenetic protein 2 [Source:HGNC Symbol;Acc:HGNC:1069]
3.1892e-42	0.288443	0.999	0.995	6.90686e-38	1	TRIR	telomerase RNA component interacting RNase [Source:HGNC Symbol;Acc:HGNC:28424]
8.89922e-25	0.288122	0.446	0.261	1.9273e-20	1	SLFN13	schlafen family member 13 [Source:HGNC Symbol;Acc:HGNC:26481]
8.97446e-21	0.287619	0.972	0.931	1.9436e-16	1	NOLC1	nucleolar and coiled-body phosphoprotein 1 [Source:HGNC Symbol;Acc:HGNC:15608]
1.05023e-28	0.287614	0.538	0.327	2.27447e-24	1	RAD54L	RAD54 like [Source:HGNC Symbol;Acc:HGNC:9826]
2.86338e-18	0.287342	0.819	0.664	6.20122e-14	1	ZIC3	Zic family member 3 [Source:HGNC Symbol;Acc:HGNC:12874]
9.41355e-21	0.287314	0.641	0.474	2.03869e-16	1	LMTK3	lemur tyrosine kinase 3 [Source:HGNC Symbol;Acc:HGNC:19295]
2.2176e-22	0.286741	0.597	0.42	4.80265e-18	1	WDPCP	WD repeat containing planar cell polarity effector [Source:HGNC Symbol;Acc:HGNC:28027]
5.77659e-26	0.285636	0.471	0.28	1.25104e-21	1	EXO1	exonuclease 1 [Source:HGNC Symbol;Acc:HGNC:3511]
2.76344e-20	0.285063	0.532	0.361	5.98479e-16	1	COCH	cochlin [Source:HGNC Symbol;Acc:HGNC:2180]
5.29706e-24	0.285013	0.987	0.926	1.14718e-19	1	SHMT2	serine hydroxymethyltransferase 2 [Source:HGNC Symbol;Acc:HGNC:10852]
8.18248e-30	0.284223	0.999	0.996	1.77208e-25	1	BAX	BCL2 associated X, apoptosis regulator [Source:HGNC Symbol;Acc:HGNC:959]
6.35182e-21	0.283806	0.858	0.693	1.37561e-16	1	NECTIN3	nectin cell adhesion molecule 3 [Source:HGNC Symbol;Acc:HGNC:17664]
2.9944e-24	0.283568	0.799	0.629	6.48498e-20	1	TSEN34	tRNA splicing endonuclease subunit 34 [Source:HGNC Symbol;Acc:HGNC:15506]
3.15448e-19	0.282917	0.735	0.588	6.83167e-15	1	UBR4	ubiquitin protein ligase E3 component n-recognin 4 [Source:HGNC Symbol;Acc:HGNC:30313]
2.88512e-25	0.282397	0.545	0.345	6.2483e-21	1	TOX	thymocyte selection associated high mobility group box [Source:HGNC Symbol;Acc:HGNC:18988]
7.4744e-23	0.2823	0.732	0.549	1.61873e-18	1	INSR	insulin receptor [Source:HGNC Symbol;Acc:HGNC:6091]
2.32652e-173	1.51017	0.979	0.551	5.03855e-169	2	CYP26A1	cytochrome P450 family 26 subfamily A member 1 [Source:HGNC Symbol;Acc:HGNC:2603]
6.32845e-169	1.26077	0.995	0.799	1.37055e-164	2	PKDCC	protein kinase domain containing, cytoplasmic [Source:HGNC Symbol;Acc:HGNC:25123]
1.51185e-139	1.14492	0.99	0.853	3.27422e-135	2	OLFML3	olfactomedin like 3 [Source:HGNC Symbol;Acc:HGNC:24956]
7.74705e-64	0.915871	0.908	0.757	1.67778e-59	2	FGFBP3	fibroblast growth factor binding protein 3 [Source:HGNC Symbol;Acc:HGNC:23428]
5.91683e-90	0.882553	0.768	0.401	1.28141e-85	2	SORBS2	sorbin and SH3 domain containing 2 [Source:HGNC Symbol;Acc:HGNC:24098]
2.05304e-139	0.866044	1	0.984	4.44627e-135	2	TRIM24	tripartite motif containing 24 [Source:HGNC Symbol;Acc:HGNC:11812]
8.96121e-74	0.824234	0.479	0.178	1.94073e-69	2	AL591742.2	NA
3.14205e-92	0.725584	1	0.909	6.80473e-88	2	CITED2	Cbp/p300 interacting transactivator with Glu/Asp rich carboxy-terminal domain 2 [Source:HGNC Symbol;Acc:HGNC:1987]
2.26956e-110	0.690044	1	0.985	4.91519e-106	2	CLU	clusterin [Source:HGNC Symbol;Acc:HGNC:2095]
4.83594e-53	0.640577	0.915	0.696	1.04732e-48	2	NRP2	neuropilin 2 [Source:HGNC Symbol;Acc:HGNC:8005]
9.74524e-37	0.635671	0.704	0.514	2.11053e-32	2	ANK2	ankyrin 2 [Source:HGNC Symbol;Acc:HGNC:493]
9.34107e-41	0.613266	0.475	0.237	2.023e-36	2	IRX1	iroquois homeobox 1 [Source:HGNC Symbol;Acc:HGNC:14358]
1.61951e-52	0.566955	0.946	0.786	3.50736e-48	2	SYT6	synaptotagmin 6 [Source:HGNC Symbol;Acc:HGNC:18638]
3.93697e-27	0.559872	0.802	0.673	8.5263e-23	2	CHN1	chimerin 1 [Source:HGNC Symbol;Acc:HGNC:1943]
1.42928e-45	0.556533	0.739	0.492	3.09539e-41	2	XACT	X active specific transcript [Source:HGNC Symbol;Acc:HGNC:45056]
4.04359e-67	0.53555	0.998	0.97	8.75721e-63	2	LITAF	lipopolysaccharide induced TNF factor [Source:HGNC Symbol;Acc:HGNC:16841]
3.53051e-52	0.530688	0.967	0.89	7.64604e-48	2	FZD7	frizzled class receptor 7 [Source:HGNC Symbol;Acc:HGNC:4045]
3.75768e-48	0.527162	0.982	0.828	8.13801e-44	2	OTX2	orthodenticle homeobox 2 [Source:HGNC Symbol;Acc:HGNC:8522]
4.49921e-36	0.519957	0.943	0.785	9.74394e-32	2	ID2	inhibitor of DNA binding 2 [Source:HGNC Symbol;Acc:HGNC:5361]
4.01179e-36	0.513326	0.691	0.478	8.68833e-32	2	C5orf38	chromosome 5 open reading frame 38 [Source:HGNC Symbol;Acc:HGNC:24226]
3.38506e-34	0.509676	0.897	0.77	7.33103e-30	2	CAVIN3	caveolae associated protein 3 [Source:HGNC Symbol;Acc:HGNC:9400]
5.80425e-36	0.501814	0.879	0.708	1.25703e-31	2	TMEM158	transmembrane protein 158 [Source:HGNC Symbol;Acc:HGNC:30293]
6.57167e-54	0.490209	1	0.962	1.42323e-49	2	CRABP2	cellular retinoic acid binding protein 2 [Source:HGNC Symbol;Acc:HGNC:2339]
1.2072e-66	0.483062	1	0.989	2.61444e-62	2	BST2	bone marrow stromal cell antigen 2 [Source:HGNC Symbol;Acc:HGNC:1119]
3.54817e-66	0.475048	1	0.992	7.68427e-62	2	PLS3	plastin 3 [Source:HGNC Symbol;Acc:HGNC:9091]
5.82423e-67	0.461124	1	1	1.26135e-62	2	MIR302CHG	miR-302/367 cluster host gene [Source:HGNC Symbol;Acc:HGNC:41070]
2.97896e-41	0.455391	0.913	0.674	6.45153e-37	2	SOX21	SRY-box transcription factor 21 [Source:HGNC Symbol;Acc:HGNC:11197]
3.3908e-48	0.450561	1	0.997	7.34345e-44	2	UGP2	UDP-glucose pyrophosphorylase 2 [Source:HGNC Symbol;Acc:HGNC:12527]
8.44903e-27	0.441372	0.958	0.866	1.82981e-22	2	IRX2	iroquois homeobox 2 [Source:HGNC Symbol;Acc:HGNC:14359]
2.2034e-33	0.439719	0.792	0.559	4.77191e-29	2	C6orf141	chromosome 6 open reading frame 141 [Source:HGNC Symbol;Acc:HGNC:21351]
2.81129e-28	0.415575	0.917	0.832	6.08841e-24	2	TMEM106B	transmembrane protein 106B [Source:HGNC Symbol;Acc:HGNC:22407]
1.15837e-25	0.415346	0.696	0.505	2.50868e-21	2	JAKMIP2-AS1	JAKMIP2 antisense RNA 1 [Source:HGNC Symbol;Acc:HGNC:27203]
1.32328e-28	0.410975	0.73	0.515	2.86583e-24	2	PCDH7	protocadherin 7 [Source:HGNC Symbol;Acc:HGNC:8659]
2.54946e-41	0.399989	1	0.969	5.52136e-37	2	ZIC2	Zic family member 2 [Source:HGNC Symbol;Acc:HGNC:12873]
3.68671e-55	0.397342	1	0.999	7.98431e-51	2	AP1S2	adaptor related protein complex 1 subunit sigma 2 [Source:HGNC Symbol;Acc:HGNC:560]
2.01106e-27	0.370206	0.954	0.874	4.35536e-23	2	FRAT2	FRAT regulator of WNT signaling pathway 2 [Source:HGNC Symbol;Acc:HGNC:16048]
7.63706e-20	0.370151	0.822	0.688	1.65396e-15	2	AKAP1	A-kinase anchoring protein 1 [Source:HGNC Symbol;Acc:HGNC:367]
9.14794e-24	0.369091	0.956	0.874	1.98117e-19	2	ZFP36L2	ZFP36 ring finger protein like 2 [Source:HGNC Symbol;Acc:HGNC:1108]
2.53145e-29	0.3662	0.993	0.959	5.48237e-25	2	AASS	aminoadipate-semialdehyde synthase [Source:HGNC Symbol;Acc:HGNC:17366]
5.2961e-27	0.3635	0.873	0.749	1.14698e-22	2	ROR1	receptor tyrosine kinase like orphan receptor 1 [Source:HGNC Symbol;Acc:HGNC:10256]
4.72672e-47	0.361966	0.998	0.995	1.02367e-42	2	DPYSL3	dihydropyrimidinase like 3 [Source:HGNC Symbol;Acc:HGNC:3015]
1.08799e-34	0.360795	0.995	0.968	2.35626e-30	2	MTA3	metastasis associated 1 family member 3 [Source:HGNC Symbol;Acc:HGNC:23784]
5.89655e-20	0.360351	0.85	0.731	1.27701e-15	2	POU3F1	POU class 3 homeobox 1 [Source:HGNC Symbol;Acc:HGNC:9214]
4.60806e-22	0.350487	0.583	0.368	9.97968e-18	2	FLRT3	fibronectin leucine rich transmembrane protein 3 [Source:HGNC Symbol;Acc:HGNC:3762]
2.30823e-31	0.348306	0.997	0.894	4.99893e-27	2	FEZ1	fasciculation and elongation protein zeta 1 [Source:HGNC Symbol;Acc:HGNC:3659]
9.9954e-66	0.346425	1	1	2.1647e-61	2	APOE	apolipoprotein E [Source:HGNC Symbol;Acc:HGNC:613]
3.14641e-20	0.346366	0.77	0.613	6.81417e-16	2	CACHD1	cache domain containing 1 [Source:HGNC Symbol;Acc:HGNC:29314]
3.29952e-23	0.346212	0.956	0.861	7.14578e-19	2	SESN3	sestrin 3 [Source:HGNC Symbol;Acc:HGNC:23060]
2.3263e-21	0.344967	0.979	0.865	5.03807e-17	2	CNMD	chondromodulin [Source:HGNC Symbol;Acc:HGNC:17005]
7.01563e-14	0.340549	0.6	0.488	1.51938e-09	2	KCNN2	potassium calcium-activated channel subfamily N member 2 [Source:HGNC Symbol;Acc:HGNC:6291]
5.70014e-15	0.332768	0.606	0.485	1.23448e-10	2	ACADSB	acyl-CoA dehydrogenase short/branched chain [Source:HGNC Symbol;Acc:HGNC:91]
7.45347e-33	0.331895	1	0.982	1.6142e-28	2	RND2	Rho family GTPase 2 [Source:HGNC Symbol;Acc:HGNC:18315]
7.2587e-32	0.330475	1	0.986	1.57202e-27	2	USP9X	ubiquitin specific peptidase 9 X-linked [Source:HGNC Symbol;Acc:HGNC:12632]
8.02285e-20	0.326905	0.603	0.449	1.73751e-15	2	PNPLA3	patatin like phospholipase domain containing 3 [Source:HGNC Symbol;Acc:HGNC:18590]
1.01024e-30	0.324976	1	0.983	2.18788e-26	2	TUBB3	tubulin beta 3 class III [Source:HGNC Symbol;Acc:HGNC:20772]
6.59737e-24	0.320222	0.431	0.249	1.42879e-19	2	TRPC4	transient receptor potential cation channel subfamily C member 4 [Source:HGNC Symbol;Acc:HGNC:12336]
3.329e-21	0.316601	0.464	0.29	7.20963e-17	2	HS3ST5	heparan sulfate-glucosamine 3-sulfotransferase 5 [Source:HGNC Symbol;Acc:HGNC:19419]
1.26162e-51	0.310319	1	1	2.73229e-47	2	MDK	midkine [Source:HGNC Symbol;Acc:HGNC:6972]
4.14136e-20	0.308434	0.66	0.482	8.96894e-16	2	PLEKHB1	pleckstrin homology domain containing B1 [Source:HGNC Symbol;Acc:HGNC:19079]
3.46638e-52	0.307511	1	1	7.50714e-48	2	NDUFV2	NADH:ubiquinone oxidoreductase core subunit V2 [Source:HGNC Symbol;Acc:HGNC:7717]
1.59476e-17	0.307391	0.766	0.647	3.45376e-13	2	ALCAM	activated leukocyte cell adhesion molecule [Source:HGNC Symbol;Acc:HGNC:400]
8.06591e-20	0.306969	0.869	0.78	1.74683e-15	2	ASS1	argininosuccinate synthase 1 [Source:HGNC Symbol;Acc:HGNC:758]
1.59001e-26	0.304173	0.729	0.469	3.44348e-22	2	GREB1L	GREB1 like retinoic acid receptor coactivator [Source:HGNC Symbol;Acc:HGNC:31042]
1.02786e-29	0.303819	1	1	2.22604e-25	2	BASP1	brain abundant membrane attached signal protein 1 [Source:HGNC Symbol;Acc:HGNC:957]
5.72454e-18	0.302135	0.971	0.936	1.23976e-13	2	GPC4	glypican 4 [Source:HGNC Symbol;Acc:HGNC:4452]
1.14463e-12	0.299162	0.982	0.946	2.47892e-08	2	RARRES2	retinoic acid receptor responder 2 [Source:HGNC Symbol;Acc:HGNC:9868]
2.33607e-11	0.298906	0.975	0.91	5.05923e-07	2	FOS	Fos proto-oncogene, AP-1 transcription factor subunit [Source:HGNC Symbol;Acc:HGNC:3796]
3.07636e-24	0.296357	0.979	0.933	6.66247e-20	2	PRR14L	proline rich 14 like [Source:HGNC Symbol;Acc:HGNC:28738]
4.55238e-18	0.294448	0.997	0.943	9.85908e-14	2	ID1	inhibitor of DNA binding 1, HLH protein [Source:HGNC Symbol;Acc:HGNC:5360]
5.47292e-18	0.293573	0.951	0.894	1.18527e-13	2	FTX	FTX transcript, XIST regulator [Source:HGNC Symbol;Acc:HGNC:37190]
2.25726e-19	0.291485	0.783	0.636	4.88854e-15	2	LAMB1	laminin subunit beta 1 [Source:HGNC Symbol;Acc:HGNC:6486]
4.24628e-15	0.290512	0.725	0.58	9.19617e-11	2	GCNT1	glucosaminyl (N-acetyl) transferase 1 [Source:HGNC Symbol;Acc:HGNC:4203]
5.39427e-17	0.289933	0.882	0.774	1.16824e-12	2	TAC3	tachykinin precursor 3 [Source:HGNC Symbol;Acc:HGNC:11521]
2.68913e-15	0.285404	0.609	0.47	5.82385e-11	2	LIN7A	lin-7 homolog A, crumbs cell polarity complex component [Source:HGNC Symbol;Acc:HGNC:17787]
1.34697e-48	0.282181	1	1	2.91712e-44	2	AP2M1	adaptor related protein complex 2 subunit mu 1 [Source:HGNC Symbol;Acc:HGNC:564]
1.25113e-19	0.278393	0.984	0.9	2.70958e-15	2	CDH1	cadherin 1 [Source:HGNC Symbol;Acc:HGNC:1748]
7.52092e-18	0.277273	0.975	0.933	1.62881e-13	2	FERMT2	fermitin family member 2 [Source:HGNC Symbol;Acc:HGNC:15767]
2.50163e-51	0.272969	1	1	5.41779e-47	2	TMSB4X	thymosin beta 4 X-linked [Source:HGNC Symbol;Acc:HGNC:11881]
1.56082e-16	0.272331	0.967	0.921	3.38026e-12	2	ASPH	aspartate beta-hydroxylase [Source:HGNC Symbol;Acc:HGNC:757]
1.03675e-23	0.270942	0.997	0.919	2.24529e-19	2	CNTNAP2	contactin associated protein 2 [Source:HGNC Symbol;Acc:HGNC:13830]
2.70564e-31	0.270509	1	1	5.85961e-27	2	TUBA1A	tubulin alpha 1a [Source:HGNC Symbol;Acc:HGNC:20766]
3.28843e-16	0.270145	0.814	0.727	7.12176e-12	2	MMP24OS	MMP24 opposite strand [Source:HGNC Symbol;Acc:HGNC:44421]
2.78864e-11	0.265246	0.753	0.679	6.03937e-07	2	MXD4	MAX dimerization protein 4 [Source:HGNC Symbol;Acc:HGNC:13906]
6.8656e-39	0.264151	1	1	1.48688e-34	2	PTMS	parathymosin [Source:HGNC Symbol;Acc:HGNC:9629]
1.1578e-16	0.264133	0.879	0.806	2.50744e-12	2	PLPPR3	phospholipid phosphatase related 3 [Source:HGNC Symbol;Acc:HGNC:23497]
1.26754e-13	0.263353	0.363	0.235	2.74512e-09	2	PPP1R1B	protein phosphatase 1 regulatory inhibitor subunit 1B [Source:HGNC Symbol;Acc:HGNC:9287]
5.9118e-67	0.25983	1	1	1.28032e-62	2	SERF2	small EDRK-rich factor 2 [Source:HGNC Symbol;Acc:HGNC:10757]
4.1542e-26	0.259476	1	0.999	8.99675e-22	2	CTSC	cathepsin C [Source:HGNC Symbol;Acc:HGNC:2528]
3.88611e-22	0.259355	1	1	8.41614e-18	2	CD24	CD24 molecule [Source:HGNC Symbol;Acc:HGNC:1645]
2.45979e-11	0.256451	0.77	0.683	5.32716e-07	2	PCCA-DT	PCCA divergent transcript [Source:HGNC Symbol;Acc:HGNC:53266]
1.58254e-27	0.254991	1	1	3.42731e-23	2	MFGE8	milk fat globule EGF and factor V/VIII domain containing [Source:HGNC Symbol;Acc:HGNC:7036]
8.62395e-17	0.254887	0.93	0.83	1.86769e-12	2	LGR4	leucine rich repeat containing G protein-coupled receptor 4 [Source:HGNC Symbol;Acc:HGNC:13299]
7.74619e-24	0.254682	1	0.988	1.67759e-19	2	TNNT1	troponin T1, slow skeletal type [Source:HGNC Symbol;Acc:HGNC:11948]
2.94302e-13	0.254259	0.727	0.608	6.37369e-09	2	ARMH4	armadillo like helical domain containing 4 [Source:HGNC Symbol;Acc:HGNC:19846]
5.51593e-20	0.2523	0.992	0.924	1.19459e-15	2	PLAAT3	phospholipase A and acyltransferase 3 [Source:HGNC Symbol;Acc:HGNC:17825]
2.87585e-10	0.251597	0.672	0.581	6.22824e-06	2	SH3BP4	SH3 domain binding protein 4 [Source:HGNC Symbol;Acc:HGNC:10826]
3.10691e-83	1.38337	0.665	0.315	6.72863e-79	3	CUZD1	CUB and zona pellucida like domains 1 [Source:HGNC Symbol;Acc:HGNC:17937]
1.77635e-156	1.25013	0.969	0.697	3.84704e-152	3	APELA	apelin receptor early endogenous ligand [Source:HGNC Symbol;Acc:HGNC:48925]
6.71446e-103	1.00805	0.967	0.596	1.45415e-98	3	TDGF1	teratocarcinoma-derived growth factor 1 [Source:HGNC Symbol;Acc:HGNC:11701]
1.52937e-138	0.983866	0.998	0.999	3.31216e-134	3	TERF1	telomeric repeat binding factor 1 [Source:HGNC Symbol;Acc:HGNC:11728]
7.54135e-98	0.852855	0.924	0.59	1.63323e-93	3	AC009446.1	NA
4.81959e-151	0.844742	1	0.997	1.04378e-146	3	UGP2	UDP-glucose pyrophosphorylase 2 [Source:HGNC Symbol;Acc:HGNC:12527]
1.08995e-179	0.815594	1	1	2.36051e-175	3	CD24	CD24 molecule [Source:HGNC Symbol;Acc:HGNC:1645]
4.19009e-117	0.803777	0.998	0.944	9.07447e-113	3	PODXL	podocalyxin like [Source:HGNC Symbol;Acc:HGNC:9171]
2.44356e-89	0.776393	0.863	0.507	5.29201e-85	3	FLT1	fms related receptor tyrosine kinase 1 [Source:HGNC Symbol;Acc:HGNC:3763]
1.95852e-61	0.767044	0.457	0.184	4.24156e-57	3	AP002954.2	NA
3.17144e-69	0.750475	0.99	0.921	6.86839e-65	3	ESRG	embryonic stem cell related [Source:HGNC Symbol;Acc:HGNC:39079]
4.5956e-74	0.73118	0.696	0.352	9.9527e-70	3	AC007326.5	NA
1.2427e-76	0.728085	0.911	0.654	2.69132e-72	3	ZIC3	Zic family member 3 [Source:HGNC Symbol;Acc:HGNC:12874]
2.63065e-88	0.721215	0.942	0.637	5.69719e-84	3	PDPN	podoplanin [Source:HGNC Symbol;Acc:HGNC:29602]
6.77744e-86	0.710797	0.993	0.924	1.46779e-81	3	PLAAT3	phospholipase A and acyltransferase 3 [Source:HGNC Symbol;Acc:HGNC:17825]
3.5584e-64	0.697207	0.977	0.863	7.70643e-60	3	IRX2	iroquois homeobox 2 [Source:HGNC Symbol;Acc:HGNC:14359]
2.3306e-89	0.69655	0.993	0.863	5.04738e-85	3	CNMD	chondromodulin [Source:HGNC Symbol;Acc:HGNC:17005]
7.03516e-78	0.693217	0.998	0.943	1.5236e-73	3	RARRES2	retinoic acid receptor responder 2 [Source:HGNC Symbol;Acc:HGNC:9868]
4.51244e-75	0.692577	0.759	0.421	9.77258e-71	3	BNC2	basonuclin 2 [Source:HGNC Symbol;Acc:HGNC:30988]
3.74542e-94	0.66897	0.997	0.986	8.11146e-90	3	USP9X	ubiquitin specific peptidase 9 X-linked [Source:HGNC Symbol;Acc:HGNC:12632]
1.33443e-109	0.667917	1	0.99	2.88997e-105	3	POU5F1	POU class 5 homeobox 1 [Source:HGNC Symbol;Acc:HGNC:9221]
2.03518e-76	0.641803	0.876	0.559	4.40758e-72	3	FOXO1	forkhead box O1 [Source:HGNC Symbol;Acc:HGNC:3819]
4.34343e-47	0.640396	0.508	0.243	9.40657e-43	3	SERPINB9	serpin family B member 9 [Source:HGNC Symbol;Acc:HGNC:8955]
1.31327e-66	0.627772	0.939	0.742	2.84415e-62	3	RABGAP1L	RAB GTPase activating protein 1 like [Source:HGNC Symbol;Acc:HGNC:24663]
4.34854e-69	0.62441	0.578	0.251	9.41764e-65	3	C9orf135	chromosome 9 open reading frame 135 [Source:HGNC Symbol;Acc:HGNC:31422]
2.2005e-47	0.606855	0.761	0.507	4.76562e-43	3	SELENOP	selenoprotein P [Source:HGNC Symbol;Acc:HGNC:10751]
2.86758e-55	0.600396	0.772	0.507	6.21033e-51	3	PLPP1	phospholipid phosphatase 1 [Source:HGNC Symbol;Acc:HGNC:9228]
1.48356e-60	0.587539	0.891	0.648	3.21295e-56	3	SIRT1	sirtuin 1 [Source:HGNC Symbol;Acc:HGNC:14929]
6.83755e-75	0.58585	0.998	0.992	1.48081e-70	3	PLS3	plastin 3 [Source:HGNC Symbol;Acc:HGNC:9091]
1.81959e-39	0.585169	0.685	0.415	3.94068e-35	3	GADD45G	growth arrest and DNA damage inducible gamma [Source:HGNC Symbol;Acc:HGNC:4097]
2.95731e-66	0.579027	0.677	0.341	6.40465e-62	3	KLHL4	kelch like family member 4 [Source:HGNC Symbol;Acc:HGNC:6355]
2.05582e-59	0.573597	0.601	0.293	4.4523e-55	3	IDO1	indoleamine 2,3-dioxygenase 1 [Source:HGNC Symbol;Acc:HGNC:6059]
2.97502e-44	0.570447	0.99	0.944	6.44301e-40	3	ID1	inhibitor of DNA binding 1, HLH protein [Source:HGNC Symbol;Acc:HGNC:5360]
3.06026e-43	0.554997	0.733	0.473	6.62761e-39	3	C5orf38	chromosome 5 open reading frame 38 [Source:HGNC Symbol;Acc:HGNC:24226]
1.35954e-79	0.552187	0.997	0.995	2.94437e-75	3	SLC16A1	solute carrier family 16 member 1 [Source:HGNC Symbol;Acc:HGNC:10922]
7.49551e-62	0.549229	1	0.959	1.6233e-57	3	EPCAM	epithelial cell adhesion molecule [Source:HGNC Symbol;Acc:HGNC:11529]
2.53103e-50	0.540212	0.818	0.555	5.48146e-46	3	TENT5B	terminal nucleotidyltransferase 5B [Source:HGNC Symbol;Acc:HGNC:28273]
3.37793e-60	0.52674	0.997	0.868	7.31557e-56	3	CLDN7	claudin 7 [Source:HGNC Symbol;Acc:HGNC:2049]
1.77614e-44	0.523714	0.903	0.662	3.8466e-40	3	PIM2	Pim-2 proto-oncogene, serine/threonine kinase [Source:HGNC Symbol;Acc:HGNC:8987]
4.65767e-35	0.522937	0.47	0.253	1.00871e-30	3	PLA2G2A	phospholipase A2 group IIA [Source:HGNC Symbol;Acc:HGNC:9031]
1.53871e-60	0.521062	0.997	0.989	3.33239e-56	3	GJA1	gap junction protein alpha 1 [Source:HGNC Symbol;Acc:HGNC:4274]
1.24462e-54	0.515208	0.672	0.373	2.69547e-50	3	NMRK2	nicotinamide riboside kinase 2 [Source:HGNC Symbol;Acc:HGNC:17871]
1.01999e-69	0.51179	0.998	0.975	2.209e-65	3	TARS	NA
6.82686e-139	0.51072	1	1	1.47849e-134	3	TMSB4X	thymosin beta 4 X-linked [Source:HGNC Symbol;Acc:HGNC:11881]
2.87049e-41	0.507446	0.743	0.448	6.21662e-37	3	GRID2	glutamate ionotropic receptor delta type subunit 2 [Source:HGNC Symbol;Acc:HGNC:4576]
9.98245e-47	0.500725	0.855	0.602	2.1619e-42	3	CACHD1	cache domain containing 1 [Source:HGNC Symbol;Acc:HGNC:29314]
5.10866e-86	0.499104	1	1	1.10638e-81	3	MIR302CHG	miR-302/367 cluster host gene [Source:HGNC Symbol;Acc:HGNC:41070]
3.25725e-50	0.49823	0.995	0.951	7.05423e-46	3	VCAN	versican [Source:HGNC Symbol;Acc:HGNC:2464]
1.76704e-45	0.495562	0.868	0.616	3.82687e-41	3	LINC01405	long intergenic non-protein coding RNA 1405 [Source:HGNC Symbol;Acc:HGNC:50688]
9.12778e-27	0.488941	0.49	0.296	1.9768e-22	3	PPP1R3B	protein phosphatase 1 regulatory subunit 3B [Source:HGNC Symbol;Acc:HGNC:14942]
2.22863e-42	0.485147	0.86	0.636	4.82654e-38	3	HAPLN3	hyaluronan and proteoglycan link protein 3 [Source:HGNC Symbol;Acc:HGNC:21446]
1.52106e-40	0.484023	0.998	0.984	3.29415e-36	3	TRIM24	tripartite motif containing 24 [Source:HGNC Symbol;Acc:HGNC:11812]
5.16361e-64	0.475884	0.998	0.992	1.11828e-59	3	AKIRIN1	akirin 1 [Source:HGNC Symbol;Acc:HGNC:25744]
2.01084e-35	0.472669	0.919	0.767	4.35487e-31	3	CAVIN3	caveolae associated protein 3 [Source:HGNC Symbol;Acc:HGNC:9400]
2.84523e-32	0.471729	0.81	0.647	6.16191e-28	3	MED14	mediator complex subunit 14 [Source:HGNC Symbol;Acc:HGNC:2370]
3.91768e-42	0.471405	0.987	0.901	8.48451e-38	3	PMAIP1	phorbol-12-myristate-13-acetate-induced protein 1 [Source:HGNC Symbol;Acc:HGNC:9108]
1.19445e-12	0.470392	0.289	0.172	2.58681e-08	3	NPTX1	neuronal pentraxin 1 [Source:HGNC Symbol;Acc:HGNC:7952]
5.84136e-69	0.468717	1	1	1.26506e-64	3	MFGE8	milk fat globule EGF and factor V/VIII domain containing [Source:HGNC Symbol;Acc:HGNC:7036]
2.95566e-35	0.464703	0.637	0.416	6.40108e-31	3	LINC00599	NA
6.20417e-36	0.464639	0.847	0.681	1.34364e-31	3	PTPN4	protein tyrosine phosphatase non-receptor type 4 [Source:HGNC Symbol;Acc:HGNC:9656]
1.7488e-56	0.46345	1	0.999	3.78737e-52	3	AP1S2	adaptor related protein complex 1 subunit sigma 2 [Source:HGNC Symbol;Acc:HGNC:560]
6.51826e-45	0.459399	0.931	0.731	1.41166e-40	3	GPR176	G protein-coupled receptor 176 [Source:HGNC Symbol;Acc:HGNC:32370]
1.85692e-48	0.457996	0.983	0.919	4.02154e-44	3	NQO2	N-ribosyldihydronicotinamide:quinone reductase 2 [Source:HGNC Symbol;Acc:HGNC:7856]
4.20593e-40	0.455899	0.726	0.482	9.10878e-36	3	BCL11A	BAF chromatin remodeling complex subunit BCL11A [Source:HGNC Symbol;Acc:HGNC:13221]
1.53458e-43	0.446388	0.969	0.868	3.32344e-39	3	CHCHD10	coiled-coil-helix-coiled-coil-helix domain containing 10 [Source:HGNC Symbol;Acc:HGNC:15559]
4.24159e-75	0.441294	1	1	9.18602e-71	3	SAP18	Sin3A associated protein 18 [Source:HGNC Symbol;Acc:HGNC:10530]
3.35606e-57	0.438754	1	0.995	7.26822e-53	3	DNMT3B	DNA methyltransferase 3 beta [Source:HGNC Symbol;Acc:HGNC:2979]
7.32403e-39	0.435814	0.913	0.723	1.58616e-34	3	ANXA2	annexin A2 [Source:HGNC Symbol;Acc:HGNC:537]
9.19912e-47	0.433157	0.985	0.9	1.99225e-42	3	CDH1	cadherin 1 [Source:HGNC Symbol;Acc:HGNC:1748]
5.54241e-40	0.430653	0.937	0.78	1.20032e-35	3	CYP2S1	cytochrome P450 family 2 subfamily S member 1 [Source:HGNC Symbol;Acc:HGNC:15654]
8.22493e-101	0.428808	1	1	1.78127e-96	3	GSTP1	glutathione S-transferase pi 1 [Source:HGNC Symbol;Acc:HGNC:4638]
3.05932e-40	0.428142	0.691	0.431	6.62557e-36	3	TRNP1	TMF1 regulated nuclear protein 1 [Source:HGNC Symbol;Acc:HGNC:34348]
1.01383e-37	0.421627	0.932	0.791	2.19566e-33	3	VRTN	vertebrae development associated [Source:HGNC Symbol;Acc:HGNC:20223]
1.65719e-30	0.419936	0.987	0.972	3.58898e-26	3	LITAF	lipopolysaccharide induced TNF factor [Source:HGNC Symbol;Acc:HGNC:16841]
1.3638e-28	0.418491	0.485	0.278	2.95358e-24	3	PRICKLE1	prickle planar cell polarity protein 1 [Source:HGNC Symbol;Acc:HGNC:17019]
3.37423e-27	0.416016	0.807	0.662	7.30757e-23	3	GNPTAB	N-acetylglucosamine-1-phosphate transferase subunits alpha and beta [Source:HGNC Symbol;Acc:HGNC:29670]
1.58026e-18	0.415212	0.723	0.546	3.42238e-14	3	PHLDA1	pleckstrin homology like domain family A member 1 [Source:HGNC Symbol;Acc:HGNC:8933]
1.09824e-34	0.414322	0.979	0.949	2.37846e-30	3	ZFAND5	zinc finger AN1-type containing 5 [Source:HGNC Symbol;Acc:HGNC:13008]
6.2084e-141	0.412653	1	1	1.34455e-136	3	PTMA	prothymosin alpha [Source:HGNC Symbol;Acc:HGNC:9623]
4.83881e-41	0.412569	0.959	0.83	1.04794e-36	3	LRRN1	leucine rich repeat neuronal 1 [Source:HGNC Symbol;Acc:HGNC:20980]
2.0725e-40	0.408877	0.926	0.662	4.48841e-36	3	CD9	CD9 molecule [Source:HGNC Symbol;Acc:HGNC:1709]
4.17471e-32	0.408176	0.972	0.936	9.04117e-28	3	GPC4	glypican 4 [Source:HGNC Symbol;Acc:HGNC:4452]
3.19604e-55	0.406015	1	1	6.92166e-51	3	TPM1	tropomyosin 1 [Source:HGNC Symbol;Acc:HGNC:12010]
3.16838e-12	0.405071	0.556	0.427	6.86175e-08	3	ADM	adrenomedullin [Source:HGNC Symbol;Acc:HGNC:259]
3.87262e-32	0.403849	0.932	0.815	8.38693e-28	3	NMU	neuromedin U [Source:HGNC Symbol;Acc:HGNC:7859]
2.25316e-44	0.399918	0.992	0.985	4.87966e-40	3	HSPB1	heat shock protein family B (small) member 1 [Source:HGNC Symbol;Acc:HGNC:5246]
2.77944e-30	0.396251	0.774	0.59	6.01942e-26	3	TFE3	transcription factor binding to IGHM enhancer 3 [Source:HGNC Symbol;Acc:HGNC:11752]
9.84346e-29	0.396246	0.493	0.289	2.1318e-24	3	TMEM64	transmembrane protein 64 [Source:HGNC Symbol;Acc:HGNC:25441]
6.8864e-52	0.392899	0.998	0.997	1.49139e-47	3	DPPA4	developmental pluripotency associated 4 [Source:HGNC Symbol;Acc:HGNC:19200]
1.88781e-35	0.392673	0.875	0.673	4.08843e-31	3	AC104461.1	NA
5.45745e-37	0.388599	0.99	0.936	1.18192e-32	3	PDLIM1	PDZ and LIM domain 1 [Source:HGNC Symbol;Acc:HGNC:2067]
2.56787e-37	0.386676	0.995	0.981	5.56123e-33	3	CEBPZ	CCAAT enhancer binding protein zeta [Source:HGNC Symbol;Acc:HGNC:24218]
9.06661e-37	0.379647	0.795	0.523	1.96356e-32	3	CGNL1	cingulin like 1 [Source:HGNC Symbol;Acc:HGNC:25931]
8.99205e-31	0.379146	0.83	0.626	1.94741e-26	3	PYCARD	PYD and CARD domain containing [Source:HGNC Symbol;Acc:HGNC:16608]
2.67744e-35	0.376199	0.982	0.868	5.79854e-31	3	AP1M2	adaptor related protein complex 1 subunit mu 2 [Source:HGNC Symbol;Acc:HGNC:558]
4.16429e-37	0.373189	0.998	0.98	9.0186e-33	3	EZR	ezrin [Source:HGNC Symbol;Acc:HGNC:12691]
2.16578e-36	0.371554	0.619	0.361	4.69043e-32	3	DHRS3	dehydrogenase/reductase 3 [Source:HGNC Symbol;Acc:HGNC:17693]
1.19601e-35	0.370542	0.987	0.961	2.59021e-31	3	JARID2	jumonji and AT-rich interaction domain containing 2 [Source:HGNC Symbol;Acc:HGNC:6196]
1.01483e-26	0.367943	0.812	0.651	2.19781e-22	3	OBI1	ORC ubiquitin ligase 1 [Source:HGNC Symbol;Acc:HGNC:20308]
9.39377e-47	0.363957	0.997	0.99	2.03441e-42	3	L1TD1	LINE1 type transposase domain containing 1 [Source:HGNC Symbol;Acc:HGNC:25595]
4.05091e-41	0.361853	1	0.999	8.77306e-37	3	FABP5	fatty acid binding protein 5 [Source:HGNC Symbol;Acc:HGNC:3560]
8.10392e-31	0.36149	0.908	0.702	1.75507e-26	3	SCG3	secretogranin III [Source:HGNC Symbol;Acc:HGNC:13707]
6.75079e-30	0.361418	0.924	0.78	1.46202e-25	3	MAP7	microtubule associated protein 7 [Source:HGNC Symbol;Acc:HGNC:6869]
2.84563e-44	0.361042	1	1	6.16278e-40	3	CKB	creatine kinase B [Source:HGNC Symbol;Acc:HGNC:1991]
1.3155e-28	0.360705	0.967	0.892	2.84898e-24	3	WFDC2	WAP four-disulfide core domain 2 [Source:HGNC Symbol;Acc:HGNC:15939]
1.04351e-23	0.358677	0.847	0.735	2.25993e-19	3	PTAR1	protein prenyltransferase alpha subunit repeat containing 1 [Source:HGNC Symbol;Acc:HGNC:30449]
3.70548e-32	0.356596	0.99	0.93	8.02495e-28	3	FOXH1	forkhead box H1 [Source:HGNC Symbol;Acc:HGNC:3814]
1.2755e-28	0.353531	0.404	0.211	2.76235e-24	3	SMIM10L2A	small integral membrane protein 10 like 2A [Source:HGNC Symbol;Acc:HGNC:34499]
5.62904e-25	0.352944	0.977	0.892	1.21908e-20	3	S100A10	S100 calcium binding protein A10 [Source:HGNC Symbol;Acc:HGNC:10487]
2.44336e-56	0.344727	1	1	5.29159e-52	3	NDUFB4	NADH:ubiquinone oxidoreductase subunit B4 [Source:HGNC Symbol;Acc:HGNC:7699]
5.20814e-30	0.343503	0.601	0.371	1.12793e-25	3	P3H2	prolyl 3-hydroxylase 2 [Source:HGNC Symbol;Acc:HGNC:19317]
8.41051e-48	0.34308	1	1	1.82146e-43	3	ATP5PD	ATP synthase peripheral stalk subunit d [Source:HGNC Symbol;Acc:HGNC:845]
7.52815e-25	0.342533	0.637	0.444	1.63037e-20	3	DANT1	DXZ4 associated non-coding transcript 1, proximal [Source:HGNC Symbol;Acc:HGNC:50863]
3.4302e-22	0.342386	0.703	0.522	7.42879e-18	3	COBL	cordon-bleu WH2 repeat protein [Source:HGNC Symbol;Acc:HGNC:22199]
3.15761e-23	0.341202	0.774	0.612	6.83844e-19	3	TESC	tescalcin [Source:HGNC Symbol;Acc:HGNC:26065]
1.01873e-34	0.339369	0.338	0.144	2.20625e-30	3	MGAT4C	MGAT4 family member C [Source:HGNC Symbol;Acc:HGNC:30871]
1.56016e-27	0.335517	0.754	0.526	3.37883e-23	3	SCNN1A	sodium channel epithelial 1 subunit alpha [Source:HGNC Symbol;Acc:HGNC:10599]
2.89595e-40	0.331793	0.997	0.999	6.27175e-36	3	IGF2BP3	insulin like growth factor 2 mRNA binding protein 3 [Source:HGNC Symbol;Acc:HGNC:28868]
3.68453e-24	0.32797	0.825	0.662	7.97959e-20	3	ZNF814	zinc finger protein 814 [Source:HGNC Symbol;Acc:HGNC:33258]
8.16864e-32	0.326746	0.898	0.661	1.76908e-27	3	POLR3G	RNA polymerase III subunit G [Source:HGNC Symbol;Acc:HGNC:30075]
6.15239e-24	0.326663	0.761	0.568	1.33242e-19	3	TDRP	testis development related protein [Source:HGNC Symbol;Acc:HGNC:26951]
3.15009e-24	0.326425	0.543	0.348	6.82216e-20	3	TOX	thymocyte selection associated high mobility group box [Source:HGNC Symbol;Acc:HGNC:18988]
3.79511e-22	0.325398	0.856	0.727	8.21907e-18	3	PCK2	phosphoenolpyruvate carboxykinase 2, mitochondrial [Source:HGNC Symbol;Acc:HGNC:8725]
4.19036e-26	0.320072	0.488	0.287	9.07506e-22	3	HS3ST5	heparan sulfate-glucosamine 3-sulfotransferase 5 [Source:HGNC Symbol;Acc:HGNC:19419]
1.60593e-16	0.319043	0.705	0.58	3.47796e-12	3	ST6GAL1	ST6 beta-galactoside alpha-2,6-sialyltransferase 1 [Source:HGNC Symbol;Acc:HGNC:10860]
5.44785e-18	0.318687	0.733	0.596	1.17984e-13	3	NDUFAF7	NADH:ubiquinone oxidoreductase complex assembly factor 7 [Source:HGNC Symbol;Acc:HGNC:28816]
1.53287e-20	0.316092	0.977	0.956	3.31975e-16	3	MYO10	myosin X [Source:HGNC Symbol;Acc:HGNC:7593]
1.67697e-30	0.313966	0.431	0.219	3.63181e-26	3	PPIC	peptidylprolyl isomerase C [Source:HGNC Symbol;Acc:HGNC:9256]
1.15588e-18	0.313579	0.512	0.335	2.50328e-14	3	CHGA	chromogranin A [Source:HGNC Symbol;Acc:HGNC:1929]
1.95002e-23	0.312985	0.592	0.398	4.22316e-19	3	DUSP16	dual specificity phosphatase 16 [Source:HGNC Symbol;Acc:HGNC:17909]
1.02905e-22	0.311071	0.934	0.823	2.22862e-18	3	MAL2	mal, T cell differentiation protein 2 [Source:HGNC Symbol;Acc:HGNC:13634]
2.17012e-25	0.310837	0.969	0.896	4.69983e-21	3	ACOT13	acyl-CoA thioesterase 13 [Source:HGNC Symbol;Acc:HGNC:20999]
5.56663e-15	0.310321	0.87	0.765	1.20557e-10	3	UTRN	utrophin [Source:HGNC Symbol;Acc:HGNC:12635]
5.2016e-21	0.309645	0.96	0.906	1.12651e-16	3	COL1A1	collagen type I alpha 1 chain [Source:HGNC Symbol;Acc:HGNC:2197]
8.21637e-21	0.309429	0.891	0.776	1.77942e-16	3	SMIM14	small integral membrane protein 14 [Source:HGNC Symbol;Acc:HGNC:27321]
1.77261e-17	0.308746	0.576	0.413	3.83894e-13	3	DCLK1	doublecortin like kinase 1 [Source:HGNC Symbol;Acc:HGNC:2700]
4.40726e-29	0.308011	0.95	0.795	9.5448e-25	3	GAL	galanin and GMAP prepropeptide [Source:HGNC Symbol;Acc:HGNC:4114]
2.83841e-16	0.307919	0.649	0.497	6.14715e-12	3	MYLIP	myosin regulatory light chain interacting protein [Source:HGNC Symbol;Acc:HGNC:21155]
1.28735e-18	0.306148	0.563	0.393	2.788e-14	3	NEFL	neurofilament light [Source:HGNC Symbol;Acc:HGNC:7739]
1.77655e-14	0.305052	0.838	0.753	3.84746e-10	3	PBX3	PBX homeobox 3 [Source:HGNC Symbol;Acc:HGNC:8634]
3.35934e-19	0.304873	0.696	0.52	7.27532e-15	3	ARHGAP42	Rho GTPase activating protein 42 [Source:HGNC Symbol;Acc:HGNC:26545]
4.28498e-25	0.30437	0.936	0.835	9.27997e-21	3	OLFM2	olfactomedin 2 [Source:HGNC Symbol;Acc:HGNC:17189]
2.32697e-23	0.303595	0.573	0.377	5.03952e-19	3	SERPINB6	serpin family B member 6 [Source:HGNC Symbol;Acc:HGNC:8950]
5.38281e-24	0.303306	0.769	0.567	1.16576e-19	3	SMPDL3B	sphingomyelin phosphodiesterase acid like 3B [Source:HGNC Symbol;Acc:HGNC:21416]
1.42861e-20	0.302001	0.754	0.585	3.09393e-16	3	OAT	ornithine aminotransferase [Source:HGNC Symbol;Acc:HGNC:8091]
6.0655e-32	0.301178	0.997	0.996	1.31361e-27	3	CNIH4	cornichon family AMPA receptor auxiliary protein 4 [Source:HGNC Symbol;Acc:HGNC:25013]
6.19099e-37	0.299496	1	0.999	1.34078e-32	3	CTSC	cathepsin C [Source:HGNC Symbol;Acc:HGNC:2528]
5.31787e-24	0.299429	0.507	0.31	1.15169e-19	3	SYN3	synapsin III [Source:HGNC Symbol;Acc:HGNC:11496]
2.38893e-26	0.29871	0.987	0.952	5.17371e-22	3	TCF7L2	transcription factor 7 like 2 [Source:HGNC Symbol;Acc:HGNC:11641]
1.02644e-26	0.298124	0.99	0.945	2.22295e-22	3	HSD17B4	hydroxysteroid 17-beta dehydrogenase 4 [Source:HGNC Symbol;Acc:HGNC:5213]
6.66326e-23	0.297693	0.982	0.946	1.44306e-18	3	FGF2	fibroblast growth factor 2 [Source:HGNC Symbol;Acc:HGNC:3676]
2.78513e-19	0.29565	0.719	0.557	6.03175e-15	3	PACSIN3	protein kinase C and casein kinase substrate in neurons 3 [Source:HGNC Symbol;Acc:HGNC:8572]
2.2786e-14	0.295604	0.983	0.965	4.93477e-10	3	CTSV	cathepsin V [Source:HGNC Symbol;Acc:HGNC:2538]
3.69642e-24	0.295031	0.535	0.334	8.00534e-20	3	POU5F1B	POU class 5 homeobox 1B [Source:HGNC Symbol;Acc:HGNC:9223]
6.68211e-22	0.293017	0.474	0.293	1.44714e-17	3	C19orf33	chromosome 19 open reading frame 33 [Source:HGNC Symbol;Acc:HGNC:16668]
4.29234e-19	0.292864	0.99	0.98	9.29591e-15	3	B2M	beta-2-microglobulin [Source:HGNC Symbol;Acc:HGNC:914]
8.27634e-17	0.291961	0.561	0.388	1.79241e-12	3	ITM2A	integral membrane protein 2A [Source:HGNC Symbol;Acc:HGNC:6173]
1.37016e-70	0.291268	1	1	2.96735e-66	3	OAZ1	ornithine decarboxylase antizyme 1 [Source:HGNC Symbol;Acc:HGNC:8095]
1.78906e-21	0.289818	0.993	0.988	3.87456e-17	3	USP44	ubiquitin specific peptidase 44 [Source:HGNC Symbol;Acc:HGNC:20064]
4.59894e-23	0.289145	0.992	0.97	9.95992e-19	3	CFAP298	cilia and flagella associated protein 298 [Source:HGNC Symbol;Acc:HGNC:1301]
2.03076e-20	0.287373	0.957	0.874	4.39803e-16	3	FRAT2	FRAT regulator of WNT signaling pathway 2 [Source:HGNC Symbol;Acc:HGNC:16048]
8.48121e-11	0.286789	0.497	0.386	1.83678e-06	3	ESYT2	extended synaptotagmin 2 [Source:HGNC Symbol;Acc:HGNC:22211]
1.00031e-21	0.283935	0.937	0.856	2.16636e-17	3	PDK3	pyruvate dehydrogenase kinase 3 [Source:HGNC Symbol;Acc:HGNC:8811]
1.81713e-31	0.283244	0.998	1	3.93536e-27	3	TCEA1	transcription elongation factor A1 [Source:HGNC Symbol;Acc:HGNC:11612]
2.4689e-13	0.282951	0.66	0.535	5.34691e-09	3	GAS6	growth arrest specific 6 [Source:HGNC Symbol;Acc:HGNC:4168]
5.38184e-49	0.281988	1	1	1.16555e-44	3	CHCHD2	coiled-coil-helix-coiled-coil-helix domain containing 2 [Source:HGNC Symbol;Acc:HGNC:21645]
1.79079e-23	0.281851	0.993	0.99	3.87832e-19	3	PBX1	PBX homeobox 1 [Source:HGNC Symbol;Acc:HGNC:8632]
2.14419e-17	0.281171	0.719	0.574	4.64367e-13	3	MYO1E	myosin IE [Source:HGNC Symbol;Acc:HGNC:7599]
1.11678e-13	0.280146	0.967	0.943	2.41862e-09	3	ZNF644	zinc finger protein 644 [Source:HGNC Symbol;Acc:HGNC:29222]
8.13657e-31	0.279263	1	0.997	1.76214e-26	3	CLDN6	claudin 6 [Source:HGNC Symbol;Acc:HGNC:2048]
4.80963e-37	0.278986	0.787	0.416	1.04162e-32	3	FOXD3-AS1	FOXD3 antisense RNA 1 [Source:HGNC Symbol;Acc:HGNC:40241]
1.20525e-13	0.277572	0.845	0.743	2.61022e-09	3	MIAT	myocardial infarction associated transcript [Source:HGNC Symbol;Acc:HGNC:33425]
1.49821e-15	0.276828	0.69	0.533	3.24467e-11	3	IGSF8	immunoglobulin superfamily member 8 [Source:HGNC Symbol;Acc:HGNC:17813]
2.27814e-21	0.276483	0.983	0.953	4.93377e-17	3	BLVRB	biliverdin reductase B [Source:HGNC Symbol;Acc:HGNC:1063]
3.60543e-16	0.275528	0.805	0.688	7.80829e-12	3	ZNF649	zinc finger protein 649 [Source:HGNC Symbol;Acc:HGNC:25741]
3.72259e-22	0.274838	0.974	0.93	8.06202e-18	3	ISOC2	isochorismatase domain containing 2 [Source:HGNC Symbol;Acc:HGNC:26278]
6.33662e-15	0.273298	0.893	0.809	1.37232e-10	3	TAGLN2	transgelin 2 [Source:HGNC Symbol;Acc:HGNC:11554]
6.95132e-22	0.273159	0.987	0.961	1.50545e-17	3	ETFB	electron transfer flavoprotein subunit beta [Source:HGNC Symbol;Acc:HGNC:3482]
1.56566e-38	0.272402	1	0.999	3.39075e-34	3	SLIRP	SRA stem-loop interacting RNA binding protein [Source:HGNC Symbol;Acc:HGNC:20495]
3.22727e-41	0.272101	1	1	6.9893e-37	3	TPM3	tropomyosin 3 [Source:HGNC Symbol;Acc:HGNC:12012]
1.74115e-15	0.271937	0.805	0.655	3.77081e-11	3	CAPG	capping actin protein, gelsolin like [Source:HGNC Symbol;Acc:HGNC:1474]
2.19942e-26	0.271148	0.997	0.999	4.76329e-22	3	G3BP2	G3BP stress granule assembly factor 2 [Source:HGNC Symbol;Acc:HGNC:30291]
7.70247e-14	0.270913	0.919	0.853	1.66812e-09	3	CCDC6	coiled-coil domain containing 6 [Source:HGNC Symbol;Acc:HGNC:18782]
7.22978e-16	0.270081	0.843	0.696	1.56575e-11	3	FAM98A	family with sequence similarity 98 member A [Source:HGNC Symbol;Acc:HGNC:24520]
6.68382e-19	0.268915	0.919	0.831	1.44752e-14	3	TRIP6	thyroid hormone receptor interactor 6 [Source:HGNC Symbol;Acc:HGNC:12311]
4.72177e-17	0.267929	0.759	0.576	1.02259e-12	3	GCNT1	glucosaminyl (N-acetyl) transferase 1 [Source:HGNC Symbol;Acc:HGNC:4203]
6.23019e-22	0.266909	0.411	0.233	1.34927e-17	3	MMP24	matrix metallopeptidase 24 [Source:HGNC Symbol;Acc:HGNC:7172]
5.23239e-15	0.266301	0.764	0.625	1.13318e-10	3	COL6A1	collagen type VI alpha 1 chain [Source:HGNC Symbol;Acc:HGNC:2211]
3.41034e-33	0.265346	1	1	7.38577e-29	3	MDH1	malate dehydrogenase 1 [Source:HGNC Symbol;Acc:HGNC:6970]
1.8162e-16	0.263333	0.597	0.436	3.93335e-12	3	PPM1J	protein phosphatase, Mg2+/Mn2+ dependent 1J [Source:HGNC Symbol;Acc:HGNC:20785]
1.04095e-16	0.263232	0.985	0.969	2.25438e-12	3	FSTL1	follistatin like 1 [Source:HGNC Symbol;Acc:HGNC:3972]
1.16708e-20	0.262976	0.983	0.965	2.52755e-16	3	EIF2AK4	eukaryotic translation initiation factor 2 alpha kinase 4 [Source:HGNC Symbol;Acc:HGNC:19687]
4.17038e-15	0.262954	0.757	0.627	9.0318e-11	3	SNHG30	small nucleolar RNA host gene 30 [Source:HGNC Symbol;Acc:HGNC:52836]
2.7901e-14	0.262907	0.673	0.531	6.04252e-10	3	APOBEC3C	apolipoprotein B mRNA editing enzyme catalytic subunit 3C [Source:HGNC Symbol;Acc:HGNC:17353]
7.60435e-20	0.262077	0.665	0.468	1.64687e-15	3	PGM1	phosphoglucomutase 1 [Source:HGNC Symbol;Acc:HGNC:8905]
4.20118e-13	0.261589	0.855	0.774	9.0985e-09	3	ILF3-DT	ILF3 divergent transcript [Source:HGNC Symbol;Acc:HGNC:27115]
1.46862e-14	0.261207	0.827	0.713	3.18059e-10	3	NAP1L3	nucleosome assembly protein 1 like 3 [Source:HGNC Symbol;Acc:HGNC:7639]
1.34214e-17	0.260417	0.65	0.473	2.90667e-13	3	LDB2	LIM domain binding 2 [Source:HGNC Symbol;Acc:HGNC:6533]
1.61402e-15	0.258981	0.901	0.838	3.49549e-11	3	CAPN1	calpain 1 [Source:HGNC Symbol;Acc:HGNC:1476]
6.53386e-33	0.258081	1	1	1.41504e-28	3	UCHL1	ubiquitin C-terminal hydrolase L1 [Source:HGNC Symbol;Acc:HGNC:12513]
5.98427e-150	1.15141	0.994	0.819	1.29601e-145	4	CDC20	cell division cycle 20 [Source:HGNC Symbol;Acc:HGNC:1723]
3.19989e-153	1.15055	0.998	0.859	6.93e-149	4	DLGAP5	DLG associated protein 5 [Source:HGNC Symbol;Acc:HGNC:16864]
3.8324e-144	1.15053	1	0.864	8.29982e-140	4	CCNB1	cyclin B1 [Source:HGNC Symbol;Acc:HGNC:1579]
6.52108e-143	1.09802	0.994	0.789	1.41227e-138	4	HMMR	hyaluronan mediated motility receptor [Source:HGNC Symbol;Acc:HGNC:5012]
1.16592e-153	1.09215	0.996	0.801	2.52504e-149	4	BUB1	BUB1 mitotic checkpoint serine/threonine kinase [Source:HGNC Symbol;Acc:HGNC:1148]
5.06728e-124	1.04049	0.97	0.615	1.09742e-119	4	PLK1	polo like kinase 1 [Source:HGNC Symbol;Acc:HGNC:9077]
3.24071e-129	1.01128	0.998	0.849	7.01841e-125	4	TPX2	TPX2 microtubule nucleation factor [Source:HGNC Symbol;Acc:HGNC:1249]
3.85453e-145	0.992029	1	0.993	8.34776e-141	4	CKS2	CDC28 protein kinase regulatory subunit 2 [Source:HGNC Symbol;Acc:HGNC:2000]
7.48552e-158	0.938898	1	0.999	1.62114e-153	4	UBE2S	ubiquitin conjugating enzyme E2 S [Source:HGNC Symbol;Acc:HGNC:17895]
3.39734e-131	0.916724	0.998	0.929	7.35761e-127	4	NUSAP1	nucleolar and spindle associated protein 1 [Source:HGNC Symbol;Acc:HGNC:18538]
7.85715e-65	0.88198	0.563	0.243	1.70162e-60	4	SERPINB9	serpin family B member 9 [Source:HGNC Symbol;Acc:HGNC:8955]
9.78707e-61	0.835067	0.986	0.903	2.11958e-56	4	PMAIP1	phorbol-12-myristate-13-acetate-induced protein 1 [Source:HGNC Symbol;Acc:HGNC:9108]
2.89023e-101	0.822089	0.974	0.75	6.25937e-97	4	AURKB	aurora kinase B [Source:HGNC Symbol;Acc:HGNC:11390]
1.55679e-91	0.800383	0.926	0.57	3.37155e-87	4	KIF4A	kinesin family member 4A [Source:HGNC Symbol;Acc:HGNC:13339]
5.66325e-87	0.791309	0.956	0.691	1.22649e-82	4	BUB1B	BUB1 mitotic checkpoint serine/threonine kinase B [Source:HGNC Symbol;Acc:HGNC:1149]
2.19438e-57	0.776286	0.916	0.709	4.75236e-53	4	APELA	apelin receptor early endogenous ligand [Source:HGNC Symbol;Acc:HGNC:48925]
9.34583e-81	0.770045	0.992	0.864	2.02403e-76	4	IRX2	iroquois homeobox 2 [Source:HGNC Symbol;Acc:HGNC:14359]
5.07407e-121	0.760241	1	0.994	1.09889e-116	4	ARL6IP1	ADP ribosylation factor like GTPase 6 interacting protein 1 [Source:HGNC Symbol;Acc:HGNC:697]
8.90332e-109	0.739301	1	0.963	1.92819e-104	4	CCNB2	cyclin B2 [Source:HGNC Symbol;Acc:HGNC:1580]
6.41501e-80	0.731089	0.952	0.686	1.3893e-75	4	TACC3	transforming acidic coiled-coil containing protein 3 [Source:HGNC Symbol;Acc:HGNC:11524]
9.55125e-86	0.714955	0.978	0.783	2.06851e-81	4	ECT2	epithelial cell transforming 2 [Source:HGNC Symbol;Acc:HGNC:3155]
4.91946e-168	0.705013	1	1	1.06541e-163	4	DYNLL1	dynein light chain LC8-type 1 [Source:HGNC Symbol;Acc:HGNC:15476]
2.86103e-75	0.689704	0.964	0.757	6.19613e-71	4	CCNA2	cyclin A2 [Source:HGNC Symbol;Acc:HGNC:1578]
7.41072e-59	0.688068	0.99	0.926	1.60494e-54	4	PLAAT3	phospholipase A and acyltransferase 3 [Source:HGNC Symbol;Acc:HGNC:17825]
9.65275e-82	0.683605	0.988	0.873	2.0905e-77	4	CKAP5	cytoskeleton associated protein 5 [Source:HGNC Symbol;Acc:HGNC:28959]
1.2602e-100	0.682022	1	0.997	2.72921e-96	4	PTTG1	PTTG1 regulator of sister chromatid separation, securin [Source:HGNC Symbol;Acc:HGNC:9690]
1.03058e-87	0.675433	1	0.997	2.23192e-83	4	UGP2	UDP-glucose pyrophosphorylase 2 [Source:HGNC Symbol;Acc:HGNC:12527]
6.27221e-74	0.673307	0.922	0.606	1.35837e-69	4	SGO2	shugoshin 2 [Source:HGNC Symbol;Acc:HGNC:30812]
1.45893e-88	0.666058	1	0.995	3.15961e-84	4	KPNA2	karyopherin subunit alpha 2 [Source:HGNC Symbol;Acc:HGNC:6395]
3.19354e-44	0.659143	0.719	0.418	6.91625e-40	4	GADD45G	growth arrest and DNA damage inducible gamma [Source:HGNC Symbol;Acc:HGNC:4097]
3.64456e-105	0.654736	1	1	7.89302e-101	4	CD24	CD24 molecule [Source:HGNC Symbol;Acc:HGNC:1645]
1.18063e-66	0.651835	0.9	0.605	2.55689e-62	4	NUF2	NUF2 component of NDC80 kinetochore complex [Source:HGNC Symbol;Acc:HGNC:14621]
2.8993e-68	0.625314	0.976	0.788	6.279e-64	4	CDKN3	cyclin dependent kinase inhibitor 3 [Source:HGNC Symbol;Acc:HGNC:1791]
1.03644e-43	0.622666	0.786	0.531	2.24461e-39	4	CGNL1	cingulin like 1 [Source:HGNC Symbol;Acc:HGNC:25931]
2.97503e-65	0.621056	0.986	0.78	6.44301e-61	4	MKI67	marker of proliferation Ki-67 [Source:HGNC Symbol;Acc:HGNC:7107]
2.25155e-54	0.606539	0.916	0.74	4.87619e-50	4	TRIM59	tripartite motif containing 59 [Source:HGNC Symbol;Acc:HGNC:30834]
8.44675e-54	0.602726	0.886	0.638	1.82931e-49	4	MARVELD3	MARVEL domain containing 3 [Source:HGNC Symbol;Acc:HGNC:30525]
1.35472e-103	0.601938	1	1	2.93392e-99	4	TUBA1C	tubulin alpha 1c [Source:HGNC Symbol;Acc:HGNC:20768]
8.34018e-46	0.599625	0.896	0.649	1.80623e-41	4	PDPN	podoplanin [Source:HGNC Symbol;Acc:HGNC:29602]
3.16369e-62	0.595164	0.986	0.948	6.85161e-58	4	ZFAND5	zinc finger AN1-type containing 5 [Source:HGNC Symbol;Acc:HGNC:13008]
3.51753e-71	0.588964	0.996	0.931	7.61792e-67	4	BIRC5	baculoviral IAP repeat containing 5 [Source:HGNC Symbol;Acc:HGNC:593]
3.51689e-109	0.588281	1	1	7.61653e-105	4	HMGB2	high mobility group box 2 [Source:HGNC Symbol;Acc:HGNC:5000]
4.31001e-51	0.584585	0.874	0.603	9.3342e-47	4	CENPE	centromere protein E [Source:HGNC Symbol;Acc:HGNC:1856]
9.01851e-57	0.580906	0.964	0.784	1.95314e-52	4	ASPM	assembly factor for spindle microtubules [Source:HGNC Symbol;Acc:HGNC:19048]
1.29112e-67	0.57338	1	0.98	2.79617e-63	4	EZR	ezrin [Source:HGNC Symbol;Acc:HGNC:12691]
2.40726e-58	0.566156	0.97	0.825	5.2134e-54	4	CKAP2	cytoskeleton associated protein 2 [Source:HGNC Symbol;Acc:HGNC:1990]
9.66357e-49	0.557086	0.882	0.637	2.09284e-44	4	KNSTRN	kinetochore localized astrin (SPAG5) binding protein [Source:HGNC Symbol;Acc:HGNC:30767]
3.55648e-69	0.555669	0.994	0.977	7.70228e-65	4	AMD1	adenosylmethionine decarboxylase 1 [Source:HGNC Symbol;Acc:HGNC:457]
7.8699e-33	0.550189	0.95	0.911	1.70438e-28	4	SNHG3	small nucleolar RNA host gene 3 [Source:HGNC Symbol;Acc:HGNC:10118]
1.68424e-54	0.542049	0.701	0.366	3.64755e-50	4	KIF20A	kinesin family member 20A [Source:HGNC Symbol;Acc:HGNC:9787]
9.8434e-44	0.540413	0.818	0.536	2.13179e-39	4	KIF2C	kinesin family member 2C [Source:HGNC Symbol;Acc:HGNC:6393]
1.12165e-36	0.538589	0.842	0.659	2.42915e-32	4	SIRT1	sirtuin 1 [Source:HGNC Symbol;Acc:HGNC:14929]
2.66856e-40	0.532253	0.898	0.667	5.77931e-36	4	POLR3G	RNA polymerase III subunit G [Source:HGNC Symbol;Acc:HGNC:30075]
1.08022e-61	0.527025	1	0.993	2.33944e-57	4	DNAJB6	DnaJ heat shock protein family (Hsp40) member B6 [Source:HGNC Symbol;Acc:HGNC:14888]
2.63004e-55	0.524214	1	0.986	5.69589e-51	4	USP9X	ubiquitin specific peptidase 9 X-linked [Source:HGNC Symbol;Acc:HGNC:12632]
3.13874e-46	0.524091	0.94	0.812	6.79758e-42	4	DDX39A	DExD-box helicase 39A [Source:HGNC Symbol;Acc:HGNC:17821]
3.51039e-54	0.521322	0.872	0.547	7.60246e-50	4	GTSE1	G2 and S-phase expressed 1 [Source:HGNC Symbol;Acc:HGNC:13698]
2.44617e-41	0.513571	0.894	0.751	5.29768e-37	4	DEGS1	delta 4-desaturase, sphingolipid 1 [Source:HGNC Symbol;Acc:HGNC:13709]
3.13965e-44	0.51007	0.776	0.477	6.79953e-40	4	AURKA	aurora kinase A [Source:HGNC Symbol;Acc:HGNC:11393]
1.98729e-126	0.508959	1	1	4.30387e-122	4	CALM2	calmodulin 2 [Source:HGNC Symbol;Acc:HGNC:1445]
3.84133e-56	0.507142	0.994	0.983	8.31918e-52	4	BTG1	BTG anti-proliferation factor 1 [Source:HGNC Symbol;Acc:HGNC:1130]
7.95056e-56	0.502113	0.998	0.976	1.72185e-51	4	TARS	NA
4.83254e-29	0.492746	0.693	0.48	1.04658e-24	4	SNHG4	small nucleolar RNA host gene 4 [Source:HGNC Symbol;Acc:HGNC:32964]
2.54642e-41	0.492341	0.918	0.726	5.51478e-37	4	NCAPD2	non-SMC condensin I complex subunit D2 [Source:HGNC Symbol;Acc:HGNC:24305]
4.90886e-51	0.492321	0.966	0.896	1.06311e-46	4	RAB9A	RAB9A, member RAS oncogene family [Source:HGNC Symbol;Acc:HGNC:9792]
1.88707e-42	0.490262	0.822	0.551	4.08683e-38	4	ANLN	anillin actin binding protein [Source:HGNC Symbol;Acc:HGNC:14082]
2.75887e-43	0.488655	0.651	0.369	5.97489e-39	4	NEK2	NIMA related kinase 2 [Source:HGNC Symbol;Acc:HGNC:7745]
8.24499e-66	0.487671	1	0.99	1.78562e-61	4	CENPF	centromere protein F [Source:HGNC Symbol;Acc:HGNC:1857]
4.97393e-50	0.487661	0.731	0.396	1.0772e-45	4	CENPA	centromere protein A [Source:HGNC Symbol;Acc:HGNC:1851]
1.57493e-39	0.486932	0.804	0.573	3.41083e-35	4	RANGAP1	Ran GTPase activating protein 1 [Source:HGNC Symbol;Acc:HGNC:9854]
1.1651e-26	0.483861	0.719	0.517	2.52325e-22	4	SELENOP	selenoprotein P [Source:HGNC Symbol;Acc:HGNC:10751]
3.57643e-34	0.481674	0.94	0.788	7.74547e-30	4	TNFRSF12A	TNF receptor superfamily member 12A [Source:HGNC Symbol;Acc:HGNC:18152]
1.37575e-39	0.481204	0.934	0.748	2.97947e-35	4	RABGAP1L	RAB GTPase activating protein 1 like [Source:HGNC Symbol;Acc:HGNC:24663]
1.64745e-81	0.480848	1	1	3.56787e-77	4	HSPA8	heat shock protein family A (Hsp70) member 8 [Source:HGNC Symbol;Acc:HGNC:5241]
6.19774e-46	0.480251	0.974	0.874	1.34225e-41	4	FRAT2	FRAT regulator of WNT signaling pathway 2 [Source:HGNC Symbol;Acc:HGNC:16048]
5.85994e-40	0.478254	0.978	0.932	1.26909e-35	4	NUFIP2	nuclear FMR1 interacting protein 2 [Source:HGNC Symbol;Acc:HGNC:17634]
1.9378e-39	0.474087	0.862	0.667	4.19668e-35	4	LARP1B	La ribonucleoprotein 1B [Source:HGNC Symbol;Acc:HGNC:24704]
5.24687e-43	0.472381	0.962	0.83	1.13631e-38	4	LBR	lamin B receptor [Source:HGNC Symbol;Acc:HGNC:6518]
1.24232e-65	0.465625	1	0.999	2.69048e-61	4	TUBB4B	tubulin beta 4B class IVb [Source:HGNC Symbol;Acc:HGNC:20771]
2.15134e-43	0.457794	0.994	0.955	4.65915e-39	4	JMJD1C	jumonji domain containing 1C [Source:HGNC Symbol;Acc:HGNC:12313]
1.16235e-40	0.456946	0.972	0.884	2.51731e-36	4	KIF20B	kinesin family member 20B [Source:HGNC Symbol;Acc:HGNC:7212]
8.86688e-46	0.456777	0.99	0.958	1.9203e-41	4	SLTM	SAFB like transcription modulator [Source:HGNC Symbol;Acc:HGNC:20709]
3.52657e-46	0.454623	0.976	0.897	7.63749e-42	4	MZT1	mitotic spindle organizing protein 1 [Source:HGNC Symbol;Acc:HGNC:33830]
6.91718e-32	0.453227	0.904	0.71	1.49805e-27	4	TMEM158	transmembrane protein 158 [Source:HGNC Symbol;Acc:HGNC:30293]
2.27429e-35	0.450966	0.948	0.888	4.92543e-31	4	YTHDC1	YTH domain containing 1 [Source:HGNC Symbol;Acc:HGNC:30626]
8.86047e-40	0.450327	0.978	0.925	1.91891e-35	4	HSPH1	heat shock protein family H (Hsp110) member 1 [Source:HGNC Symbol;Acc:HGNC:16969]
5.64939e-37	0.44915	0.673	0.405	1.22349e-32	4	KCNK12	potassium two pore domain channel subfamily K member 12 [Source:HGNC Symbol;Acc:HGNC:6274]
2.76701e-38	0.44595	0.908	0.735	5.99252e-34	4	G2E3	G2/M-phase specific E3 ubiquitin protein ligase [Source:HGNC Symbol;Acc:HGNC:20338]
1.88876e-31	0.442609	0.878	0.67	4.0905e-27	4	NCAPG	non-SMC condensin I complex subunit G [Source:HGNC Symbol;Acc:HGNC:24304]
9.83449e-51	0.433702	1	1	2.12985e-46	4	CKB	creatine kinase B [Source:HGNC Symbol;Acc:HGNC:1991]
2.10777e-51	0.430881	1	0.998	4.56481e-47	4	SFPQ	splicing factor proline and glutamine rich [Source:HGNC Symbol;Acc:HGNC:10774]
9.39373e-33	0.430504	0.856	0.647	2.0344e-28	4	CEP70	centrosomal protein 70 [Source:HGNC Symbol;Acc:HGNC:29972]
3.97466e-32	0.429369	0.94	0.835	8.60792e-28	4	LRRN1	leucine rich repeat neuronal 1 [Source:HGNC Symbol;Acc:HGNC:20980]
5.07153e-32	0.42925	0.96	0.893	1.09834e-27	4	FZD7	frizzled class receptor 7 [Source:HGNC Symbol;Acc:HGNC:4045]
3.61942e-26	0.427774	0.924	0.806	7.83859e-22	4	CLDN3	claudin 3 [Source:HGNC Symbol;Acc:HGNC:2045]
3.04183e-28	0.426277	0.661	0.45	6.58769e-24	4	LACTB	lactamase beta [Source:HGNC Symbol;Acc:HGNC:16468]
1.24315e-64	0.424629	1	1	2.69229e-60	4	CKS1B	CDC28 protein kinase regulatory subunit 1B [Source:HGNC Symbol;Acc:HGNC:19083]
2.04594e-37	0.424592	0.982	0.931	4.4309e-33	4	MIS18BP1	MIS18 binding protein 1 [Source:HGNC Symbol;Acc:HGNC:20190]
1.92216e-52	0.424279	0.998	0.994	4.16282e-48	4	DNAJA1	DnaJ heat shock protein family (Hsp40) member A1 [Source:HGNC Symbol;Acc:HGNC:5229]
7.27982e-36	0.424207	0.978	0.921	1.57659e-31	4	NQO2	N-ribosyldihydronicotinamide:quinone reductase 2 [Source:HGNC Symbol;Acc:HGNC:7856]
5.53365e-38	0.421382	0.992	0.972	1.19842e-33	4	ECI2	enoyl-CoA delta isomerase 2 [Source:HGNC Symbol;Acc:HGNC:14601]
3.74728e-79	0.420682	1	1	8.11548e-75	4	MORF4L2	mortality factor 4 like 2 [Source:HGNC Symbol;Acc:HGNC:16849]
4.03852e-39	0.413345	0.952	0.852	8.74621e-35	4	UBE2C	ubiquitin conjugating enzyme E2 C [Source:HGNC Symbol;Acc:HGNC:15937]
1.23997e-52	0.409908	1	0.996	2.68541e-48	4	KRAS	KRAS proto-oncogene, GTPase [Source:HGNC Symbol;Acc:HGNC:6407]
9.37472e-30	0.407638	0.882	0.686	2.03028e-25	4	KIF11	kinesin family member 11 [Source:HGNC Symbol;Acc:HGNC:6388]
5.5667e-24	0.40503	0.808	0.669	1.20558e-19	4	RYBP	RING1 and YY1 binding protein [Source:HGNC Symbol;Acc:HGNC:10480]
5.5667e-24	0.40503	0.808	0.669	1.20558e-19	4	RYBP	RING1 and YY1 binding protein [Source:NCBI gene (formerly Entrezgene);Acc:23429]
4.19967e-29	0.402188	0.952	0.855	9.09523e-25	4	UBTF	upstream binding transcription factor [Source:HGNC Symbol;Acc:HGNC:12511]
5.10097e-34	0.401652	0.745	0.476	1.10472e-29	4	KNL1	kinetochore scaffold 1 [Source:HGNC Symbol;Acc:HGNC:24054]
5.79258e-30	0.401116	0.962	0.888	1.2545e-25	4	CDYL	chromodomain Y like [Source:HGNC Symbol;Acc:HGNC:1811]
1.21694e-52	0.400875	1	1	2.63552e-48	4	TCEA1	transcription elongation factor A1 [Source:HGNC Symbol;Acc:HGNC:11612]
2.54037e-28	0.400744	0.808	0.618	5.50169e-24	4	RPP38	ribonuclease P/MRP subunit p38 [Source:HGNC Symbol;Acc:HGNC:30329]
6.4611e-26	0.400316	0.926	0.783	1.39928e-21	4	MAP7	microtubule associated protein 7 [Source:HGNC Symbol;Acc:HGNC:6869]
1.42535e-25	0.399836	0.788	0.587	3.08687e-21	4	TTK	TTK protein kinase [Source:HGNC Symbol;Acc:HGNC:12401]
2.47872e-25	0.397674	0.888	0.78	5.36816e-21	4	WASL	WASP like actin nucleation promoting factor [Source:HGNC Symbol;Acc:HGNC:12735]
2.11122e-33	0.39453	1	0.992	4.57226e-29	4	AKIRIN1	akirin 1 [Source:HGNC Symbol;Acc:HGNC:25744]
1.23148e-29	0.39378	0.996	0.971	2.66702e-25	4	LITAF	lipopolysaccharide induced TNF factor [Source:HGNC Symbol;Acc:HGNC:16841]
5.88787e-29	0.39272	0.705	0.449	1.27514e-24	4	KIF14	kinesin family member 14 [Source:HGNC Symbol;Acc:HGNC:19181]
2.0826e-33	0.390641	0.974	0.94	4.51029e-29	4	SLC25A4	solute carrier family 25 member 4 [Source:HGNC Symbol;Acc:HGNC:10990]
5.42114e-14	0.387368	0.774	0.625	1.17406e-09	4	TDGF1	teratocarcinoma-derived growth factor 1 [Source:HGNC Symbol;Acc:HGNC:11701]
3.86813e-31	0.385936	0.747	0.5	8.37721e-27	4	SPAG5	sperm associated antigen 5 [Source:HGNC Symbol;Acc:HGNC:13452]
6.2814e-27	0.384245	1	0.998	1.36036e-22	4	TERF1	telomeric repeat binding factor 1 [Source:HGNC Symbol;Acc:HGNC:11728]
8.7272e-28	0.383946	0.856	0.636	1.89005e-23	4	SPC25	SPC25 component of NDC80 kinetochore complex [Source:HGNC Symbol;Acc:HGNC:24031]
2.21783e-37	0.383114	0.996	0.957	4.80315e-33	4	MAD2L1	mitotic arrest deficient 2 like 1 [Source:HGNC Symbol;Acc:HGNC:6763]
1.04882e-27	0.382681	0.834	0.61	2.27144e-23	4	CACHD1	cache domain containing 1 [Source:HGNC Symbol;Acc:HGNC:29314]
6.5341e-42	0.381069	0.998	0.992	1.41509e-37	4	YY1	YY1 transcription factor [Source:HGNC Symbol;Acc:HGNC:12856]
2.1758e-23	0.380753	0.699	0.512	4.71213e-19	4	B3GNT2	UDP-GlcNAc:betaGal beta-1,3-N-acetylglucosaminyltransferase 2 [Source:HGNC Symbol;Acc:HGNC:15629]
3.20209e-29	0.378764	0.683	0.449	6.93477e-25	4	AL118516.1	NA
1.62749e-40	0.37673	1	0.995	3.52467e-36	4	DNMT3B	DNA methyltransferase 3 beta [Source:HGNC Symbol;Acc:HGNC:2979]
2.08075e-41	0.375608	1	0.995	4.50627e-37	4	RAD21	RAD21 cohesin complex component [Source:HGNC Symbol;Acc:HGNC:9811]
7.38325e-23	0.375575	0.946	0.878	1.59899e-18	4	ZFP36L2	ZFP36 ring finger protein like 2 [Source:HGNC Symbol;Acc:HGNC:1108]
1.43083e-30	0.372218	0.996	0.989	3.09874e-26	4	GJA1	gap junction protein alpha 1 [Source:HGNC Symbol;Acc:HGNC:4274]
2.2913e-24	0.371084	0.886	0.672	4.96227e-20	4	CD9	CD9 molecule [Source:HGNC Symbol;Acc:HGNC:1709]
5.45678e-29	0.370956	0.992	0.982	1.18177e-24	4	CEBPZ	CCAAT enhancer binding protein zeta [Source:HGNC Symbol;Acc:HGNC:24218]
8.00726e-26	0.370365	0.743	0.54	1.73413e-21	4	BRD8	bromodomain containing 8 [Source:HGNC Symbol;Acc:HGNC:19874]
1.7562e-24	0.368053	0.916	0.794	3.80341e-20	4	PSPC1	paraspeckle component 1 [Source:HGNC Symbol;Acc:HGNC:20320]
1.50793e-22	0.367537	0.766	0.545	3.26572e-18	4	PHLDA1	pleckstrin homology like domain family A member 1 [Source:HGNC Symbol;Acc:HGNC:8933]
2.10077e-20	0.367129	0.756	0.609	4.54965e-16	4	MEX3C	mex-3 RNA binding family member C [Source:HGNC Symbol;Acc:HGNC:28040]
2.85975e-28	0.365806	0.862	0.647	6.19337e-24	4	RNF26	ring finger protein 26 [Source:HGNC Symbol;Acc:HGNC:14646]
8.23928e-21	0.365665	0.942	0.887	1.78438e-16	4	RB1CC1	RB1 inducible coiled-coil 1 [Source:HGNC Symbol;Acc:HGNC:15574]
3.24648e-22	0.365011	0.754	0.573	7.03091e-18	4	MYO1E	myosin IE [Source:HGNC Symbol;Acc:HGNC:7599]
5.53165e-28	0.363447	0.996	0.946	1.19799e-23	4	PODXL	podocalyxin like [Source:HGNC Symbol;Acc:HGNC:9171]
6.25929e-24	0.363046	0.996	0.945	1.35558e-19	4	RARRES2	retinoic acid receptor responder 2 [Source:HGNC Symbol;Acc:HGNC:9868]
8.98283e-25	0.362086	0.802	0.575	1.94541e-20	4	FOXO1	forkhead box O1 [Source:HGNC Symbol;Acc:HGNC:3819]
3.24381e-27	0.361452	0.998	0.986	7.02511e-23	4	RAB13	RAB13, member RAS oncogene family [Source:HGNC Symbol;Acc:HGNC:9762]
1.10136e-21	0.361015	0.76	0.526	2.38522e-17	4	FLT1	fms related receptor tyrosine kinase 1 [Source:HGNC Symbol;Acc:HGNC:3763]
1.49787e-22	0.360388	0.731	0.534	3.24393e-18	4	CDCA8	cell division cycle associated 8 [Source:HGNC Symbol;Acc:HGNC:14629]
1.34568e-21	0.359877	0.756	0.573	2.91434e-17	4	PCF11	PCF11 cleavage and polyadenylation factor subunit [Source:HGNC Symbol;Acc:HGNC:30097]
3.4073e-37	0.359102	1	1	7.37919e-33	4	TPM1	tropomyosin 1 [Source:HGNC Symbol;Acc:HGNC:12010]
1.88136e-70	0.357845	1	1	4.07445e-66	4	HMGB3	high mobility group box 3 [Source:HGNC Symbol;Acc:HGNC:5004]
2.95518e-23	0.354256	0.758	0.57	6.40003e-19	4	DEPDC1B	DEP domain containing 1B [Source:HGNC Symbol;Acc:HGNC:24902]
2.08463e-23	0.353158	0.846	0.704	4.51468e-19	4	FOPNL	NA
4.11495e-32	0.349776	0.984	0.952	8.91175e-28	4	KCMF1	potassium channel modulatory factor 1 [Source:HGNC Symbol;Acc:HGNC:20589]
2.57505e-29	0.349476	0.988	0.928	5.57679e-25	4	PLIN3	perilipin 3 [Source:HGNC Symbol;Acc:HGNC:16893]
1.35054e-18	0.349155	0.972	0.908	2.92486e-14	4	DSP	desmoplakin [Source:HGNC Symbol;Acc:HGNC:3052]
2.81104e-23	0.348317	0.846	0.677	6.08786e-19	4	SPDL1	spindle apparatus coiled-coil protein 1 [Source:HGNC Symbol;Acc:HGNC:26010]
5.38278e-42	0.348212	0.988	0.919	1.16575e-37	4	TOP2A	DNA topoisomerase II alpha [Source:HGNC Symbol;Acc:HGNC:11989]
5.04659e-31	0.34813	0.982	0.952	1.09294e-26	4	HIF1A	hypoxia inducible factor 1 subunit alpha [Source:HGNC Symbol;Acc:HGNC:4910]
9.03605e-22	0.347322	0.703	0.49	1.95694e-17	4	BCL11A	BAF chromatin remodeling complex subunit BCL11A [Source:HGNC Symbol;Acc:HGNC:13221]
2.96236e-20	0.346097	0.948	0.879	6.41559e-16	4	ZNF217	zinc finger protein 217 [Source:HGNC Symbol;Acc:HGNC:13009]
1.04863e-22	0.345791	0.968	0.906	2.27102e-18	4	MID1IP1	MID1 interacting protein 1 [Source:HGNC Symbol;Acc:HGNC:20715]
1.152e-29	0.34576	0.962	0.895	2.49488e-25	4	HMG20B	high mobility group 20B [Source:HGNC Symbol;Acc:HGNC:5002]
1.27394e-26	0.345508	0.774	0.544	2.75897e-22	4	PSRC1	proline and serine rich coiled-coil 1 [Source:HGNC Symbol;Acc:HGNC:24472]
2.48534e-23	0.344354	0.968	0.916	5.38249e-19	4	CCDC59	coiled-coil domain containing 59 [Source:HGNC Symbol;Acc:HGNC:25005]
2.63196e-31	0.344189	0.996	0.98	5.70004e-27	4	STIP1	stress induced phosphoprotein 1 [Source:HGNC Symbol;Acc:HGNC:11387]
1.14684e-24	0.343697	0.683	0.448	2.48372e-20	4	DEPDC1	DEP domain containing 1 [Source:HGNC Symbol;Acc:HGNC:22949]
1.45578e-20	0.342449	0.741	0.54	3.15279e-16	4	NDC80	NDC80 kinetochore complex component [Source:HGNC Symbol;Acc:HGNC:16909]
2.24219e-32	0.340705	1	0.99	4.85591e-28	4	L1TD1	LINE1 type transposase domain containing 1 [Source:HGNC Symbol;Acc:HGNC:25595]
4.45457e-29	0.338548	0.517	0.279	9.64726e-25	4	SAPCD2	suppressor APC domain containing 2 [Source:HGNC Symbol;Acc:HGNC:28055]
9.84141e-19	0.337275	0.816	0.681	2.13135e-14	4	NCAPG2	non-SMC condensin II complex subunit G2 [Source:HGNC Symbol;Acc:HGNC:21904]
8.15028e-23	0.337138	0.597	0.371	1.76511e-18	4	AC007326.5	NA
2.35903e-20	0.33675	0.808	0.643	5.10896e-16	4	CCDC186	coiled-coil domain containing 186 [Source:HGNC Symbol;Acc:HGNC:24349]
8.11281e-23	0.336312	0.952	0.908	1.75699e-18	4	ESF1	ESF1 nucleolar pre-rRNA processing protein homolog [Source:HGNC Symbol;Acc:HGNC:15898]
8.88481e-21	0.336083	0.806	0.665	1.92418e-16	4	GNPTAB	N-acetylglucosamine-1-phosphate transferase subunits alpha and beta [Source:HGNC Symbol;Acc:HGNC:29670]
4.95678e-23	0.335874	0.978	0.903	1.07349e-18	4	CDH1	cadherin 1 [Source:HGNC Symbol;Acc:HGNC:1748]
1.49718e-16	0.33561	0.908	0.806	3.24244e-12	4	NLGN4X	neuroligin 4 X-linked [Source:HGNC Symbol;Acc:HGNC:14287]
7.60016e-21	0.332945	0.721	0.544	1.64597e-16	4	IRS2	insulin receptor substrate 2 [Source:HGNC Symbol;Acc:HGNC:6126]
4.36031e-26	0.332325	0.605	0.369	9.44312e-22	4	DHRS3	dehydrogenase/reductase 3 [Source:HGNC Symbol;Acc:HGNC:17693]
6.46879e-17	0.332175	0.77	0.661	1.40095e-12	4	GSKIP	GSK3B interacting protein [Source:HGNC Symbol;Acc:HGNC:20343]
4.32579e-20	0.329367	0.798	0.618	9.36836e-16	4	PRC1	protein regulator of cytokinesis 1 [Source:HGNC Symbol;Acc:HGNC:9341]
7.29718e-18	0.327865	0.717	0.563	1.58035e-13	4	GTF2E1	general transcription factor IIE subunit 1 [Source:HGNC Symbol;Acc:HGNC:4650]
4.18558e-17	0.327762	0.828	0.699	9.06472e-13	4	CITED4	Cbp/p300 interacting transactivator with Glu/Asp rich carboxy-terminal domain 4 [Source:HGNC Symbol;Acc:HGNC:18696]
1.96858e-17	0.327427	0.816	0.692	4.26336e-13	4	KDM2A	lysine demethylase 2A [Source:HGNC Symbol;Acc:HGNC:13606]
1.36224e-17	0.327315	0.665	0.494	2.9502e-13	4	PPP2R5A	protein phosphatase 2 regulatory subunit B'alpha [Source:HGNC Symbol;Acc:HGNC:9309]
6.45359e-20	0.326974	0.91	0.804	1.39765e-15	4	CEBPZOS	CEBPZ opposite strand [Source:HGNC Symbol;Acc:HGNC:49288]
5.80483e-22	0.326743	0.928	0.821	1.25715e-17	4	ESRP1	epithelial splicing regulatory protein 1 [Source:HGNC Symbol;Acc:HGNC:25966]
3.22949e-14	0.326349	0.679	0.536	6.99411e-10	4	GAS6	growth arrest specific 6 [Source:HGNC Symbol;Acc:HGNC:4168]
1.98117e-19	0.326208	0.938	0.887	4.29063e-15	4	UACA	uveal autoantigen with coiled-coil domains and ankyrin repeats [Source:HGNC Symbol;Acc:HGNC:15947]
1.72896e-22	0.325154	0.667	0.461	3.74441e-18	4	FBXO30	F-box protein 30 [Source:HGNC Symbol;Acc:HGNC:15600]
9.01508e-43	0.324363	1	1	1.95239e-38	4	MARCKS	myristoylated alanine rich protein kinase C substrate [Source:HGNC Symbol;Acc:HGNC:6759]
1.91791e-20	0.324138	0.653	0.468	4.15362e-16	4	ZNF134	zinc finger protein 134 [Source:HGNC Symbol;Acc:HGNC:12918]
2.0957e-19	0.322625	0.94	0.851	4.53865e-15	4	PPM1B	protein phosphatase, Mg2+/Mn2+ dependent 1B [Source:HGNC Symbol;Acc:HGNC:9276]
5.97564e-17	0.322319	0.794	0.674	1.29414e-12	4	SLC25A33	solute carrier family 25 member 33 [Source:HGNC Symbol;Acc:HGNC:29681]
4.03513e-20	0.320438	0.864	0.665	8.73888e-16	4	ZIC3	Zic family member 3 [Source:HGNC Symbol;Acc:HGNC:12874]
5.34256e-20	0.320411	0.768	0.567	1.15704e-15	4	TENT5B	terminal nucleotidyltransferase 5B [Source:HGNC Symbol;Acc:HGNC:28273]
4.83206e-20	0.318963	0.982	0.93	1.04648e-15	4	TMX1	thioredoxin related transmembrane protein 1 [Source:HGNC Symbol;Acc:HGNC:15487]
7.5976e-22	0.318586	0.956	0.895	1.64541e-17	4	AHSA1	activator of HSP90 ATPase activity 1 [Source:HGNC Symbol;Acc:HGNC:1189]
1.81371e-37	0.31832	1	1	3.92795e-33	4	SAP18	Sin3A associated protein 18 [Source:HGNC Symbol;Acc:HGNC:10530]
1.22156e-21	0.318314	0.647	0.435	2.64554e-17	4	PPM1J	protein phosphatase, Mg2+/Mn2+ dependent 1J [Source:HGNC Symbol;Acc:HGNC:20785]
1.16746e-21	0.318222	0.926	0.852	2.52836e-17	4	NDUFAF4	NADH:ubiquinone oxidoreductase complex assembly factor 4 [Source:HGNC Symbol;Acc:HGNC:21034]
4.25896e-19	0.317421	0.946	0.893	9.22363e-15	4	CHD2	chromodomain helicase DNA binding protein 2 [Source:HGNC Symbol;Acc:HGNC:1917]
6.45032e-244	1.76511	0.976	0.301	1.39695e-239	5	LINC00678	long intergenic non-protein coding RNA 678 [Source:HGNC Symbol;Acc:HGNC:44413]
2.26273e-222	1.6957	0.993	0.408	4.9004e-218	5	FOXD3-AS1	FOXD3 antisense RNA 1 [Source:HGNC Symbol;Acc:HGNC:40241]
1.92811e-158	1.63682	0.998	0.909	4.1757e-154	5	THY1	Thy-1 cell surface antigen [Source:HGNC Symbol;Acc:HGNC:11801]
1.68391e-72	1.52676	0.687	0.357	3.64685e-68	5	DUSP6	dual specificity phosphatase 6 [Source:HGNC Symbol;Acc:HGNC:3072]
6.38241e-205	1.50051	1	0.981	1.38224e-200	5	SEPHS1	selenophosphate synthetase 1 [Source:HGNC Symbol;Acc:HGNC:19685]
2.67459e-205	1.4392	0.914	0.311	5.79235e-201	5	AK4	adenylate kinase 4 [Source:HGNC Symbol;Acc:HGNC:363]
3.18816e-269	1.37398	0.78	0.132	6.9046e-265	5	AP000459.2	NA
2.53049e-146	1.37282	0.996	0.796	5.48029e-142	5	GAL	galanin and GMAP prepropeptide [Source:HGNC Symbol;Acc:HGNC:4114]
5.19009e-148	1.37137	0.65	0.164	1.12402e-143	5	NTS	neurotensin [Source:HGNC Symbol;Acc:HGNC:8038]
1.56944e-245	1.27705	0.811	0.169	3.39894e-241	5	ADCY2	adenylate cyclase 2 [Source:HGNC Symbol;Acc:HGNC:233]
3.39551e-133	1.26381	0.932	0.523	7.35365e-129	5	NFE2L3	nuclear factor, erythroid 2 like 3 [Source:HGNC Symbol;Acc:HGNC:7783]
2.22287e-147	1.24629	0.947	0.482	4.81407e-143	5	VASH2	vasohibin 2 [Source:HGNC Symbol;Acc:HGNC:25723]
1.76148e-157	1.22581	0.971	0.436	3.81485e-153	5	GRID2	glutamate ionotropic receptor delta type subunit 2 [Source:HGNC Symbol;Acc:HGNC:4576]
7.09238e-180	1.19226	1	0.899	1.536e-175	5	CYB5A	cytochrome b5 type A [Source:HGNC Symbol;Acc:HGNC:2570]
2.39528e-144	1.16427	0.976	0.674	5.18747e-140	5	FLVCR1	FLVCR heme transporter 1 [Source:HGNC Symbol;Acc:HGNC:24682]
4.12401e-151	1.14342	0.932	0.444	8.93136e-147	5	SPATS2L	spermatogenesis associated serine rich 2 like [Source:HGNC Symbol;Acc:HGNC:24574]
4.49946e-153	1.12444	1	1	9.74448e-149	5	KRT18	keratin 18 [Source:HGNC Symbol;Acc:HGNC:6430]
1.80837e-105	1.09253	1	0.605	3.91638e-101	5	TDGF1	teratocarcinoma-derived growth factor 1 [Source:HGNC Symbol;Acc:HGNC:11701]
3.93222e-132	1.08943	1	0.99	8.51602e-128	5	L1TD1	LINE1 type transposase domain containing 1 [Source:HGNC Symbol;Acc:HGNC:25595]
6.16043e-113	1.08852	0.914	0.539	1.33416e-108	5	AC006329.1	NA
1.80565e-134	1.03904	0.998	0.988	3.9105e-130	5	RPL22L1	ribosomal protein L22 like 1 [Source:HGNC Symbol;Acc:HGNC:27610]
1.13418e-126	1.03685	0.989	0.664	2.45629e-122	5	CD9	CD9 molecule [Source:HGNC Symbol;Acc:HGNC:1709]
9.64045e-121	1.02654	0.885	0.449	2.08783e-116	5	ETV4	ETS variant transcription factor 4 [Source:HGNC Symbol;Acc:HGNC:3493]
9.1396e-125	1.01869	0.985	0.701	1.97936e-120	5	SCG3	secretogranin III [Source:HGNC Symbol;Acc:HGNC:13707]
9.74858e-53	1.01088	0.852	0.615	2.11125e-48	5	HIST1H1D	NA
1.71933e-61	0.995972	0.892	0.638	3.72355e-57	5	HIST1H1B	NA
5.59588e-137	0.995	1	0.998	1.2119e-132	5	SFRP2	secreted frizzled related protein 2 [Source:HGNC Symbol;Acc:HGNC:10777]
1.12451e-49	0.971069	0.74	0.458	2.43534e-45	5	HIST1H1A	NA
1.02364e-16	0.926552	0.753	0.619	2.2169e-12	5	TAGLN	transgelin [Source:HGNC Symbol;Acc:HGNC:11553]
5.19301e-120	0.913704	0.872	0.408	1.12465e-115	5	VAMP8	vesicle associated membrane protein 8 [Source:HGNC Symbol;Acc:HGNC:12647]
8.08822e-12	0.911592	0.297	0.175	1.75167e-07	5	NPTX1	neuronal pentraxin 1 [Source:HGNC Symbol;Acc:HGNC:7952]
1.85464e-168	0.904592	0.711	0.172	4.01658e-164	5	RAB17	RAB17, member RAS oncogene family [Source:HGNC Symbol;Acc:HGNC:16523]
1.8186e-98	0.886195	0.888	0.512	3.93854e-94	5	SLC7A5	solute carrier family 7 member 5 [Source:HGNC Symbol;Acc:HGNC:11063]
3.09703e-93	0.883464	0.749	0.318	6.70725e-89	5	CHGA	chromogranin A [Source:HGNC Symbol;Acc:HGNC:1929]
2.79538e-91	0.880221	0.982	0.795	6.05396e-87	5	CBR1	carbonyl reductase 1 [Source:HGNC Symbol;Acc:HGNC:1548]
1.10682e-95	0.873232	0.839	0.448	2.39704e-91	5	SLC39A14	solute carrier family 39 member 14 [Source:HGNC Symbol;Acc:HGNC:20858]
5.94031e-118	0.862034	0.555	0.143	1.28649e-113	5	SPRY4	sprouty RTK signaling antagonist 4 [Source:HGNC Symbol;Acc:HGNC:15533]
1.98537e-109	0.85897	1	0.953	4.29972e-105	5	IFITM2	interferon induced transmembrane protein 2 [Source:HGNC Symbol;Acc:HGNC:5413]
1.1647e-109	0.858515	1	0.96	2.52238e-105	5	EPCAM	epithelial cell adhesion molecule [Source:HGNC Symbol;Acc:HGNC:11529]
4.89103e-75	0.845295	0.941	0.599	1.05925e-70	5	AC009446.1	NA
2.55432e-85	0.839716	0.903	0.588	5.53188e-81	5	IGDCC3	immunoglobulin superfamily DCC subclass member 3 [Source:HGNC Symbol;Acc:HGNC:9700]
2.92671e-89	0.837276	0.643	0.23	6.33838e-85	5	RND3	Rho family GTPase 3 [Source:HGNC Symbol;Acc:HGNC:671]
2.24906e-76	0.830559	0.954	0.663	4.87078e-72	5	POLR3G	RNA polymerase III subunit G [Source:HGNC Symbol;Acc:HGNC:30075]
3.42263e-126	0.826629	1	0.992	7.41239e-122	5	EIF4EBP1	eukaryotic translation initiation factor 4E binding protein 1 [Source:HGNC Symbol;Acc:HGNC:3288]
1.91131e-112	0.819148	1	0.979	4.13932e-108	5	S100A11	S100 calcium binding protein A11 [Source:HGNC Symbol;Acc:HGNC:10488]
2.14487e-98	0.81349	0.822	0.372	4.64514e-94	5	RASGRP2	RAS guanyl releasing protein 2 [Source:HGNC Symbol;Acc:HGNC:9879]
1.11139e-83	0.795755	1	0.902	2.40693e-79	5	PMAIP1	phorbol-12-myristate-13-acetate-induced protein 1 [Source:HGNC Symbol;Acc:HGNC:9108]
8.08915e-106	0.794304	0.998	0.942	1.75187e-101	5	SLC1A5	solute carrier family 1 member 5 [Source:HGNC Symbol;Acc:HGNC:10943]
2.51559e-121	0.79146	1	0.998	5.44801e-117	5	PKM	pyruvate kinase M1/2 [Source:HGNC Symbol;Acc:HGNC:9021]
6.84799e-94	0.783476	0.808	0.369	1.48307e-89	5	ITM2A	integral membrane protein 2A [Source:HGNC Symbol;Acc:HGNC:6173]
7.38039e-94	0.775582	0.996	0.915	1.59837e-89	5	MTHFD2	methylenetetrahydrofolate dehydrogenase (NADP+ dependent) 2, methenyltetrahydrofolate cyclohydrolase [Source:HGNC Symbol;Acc:HGNC:7434]
3.05808e-88	0.769796	0.998	0.872	6.62288e-84	5	CLDN7	claudin 7 [Source:HGNC Symbol;Acc:HGNC:2049]
6.93979e-76	0.763357	0.828	0.419	1.50295e-71	5	VSNL1	visinin like 1 [Source:HGNC Symbol;Acc:HGNC:12722]
7.05552e-92	0.76244	0.78	0.355	1.52801e-87	5	PLA2G4C	phospholipase A2 group IVC [Source:HGNC Symbol;Acc:HGNC:9037]
1.31779e-83	0.756813	0.835	0.446	2.85394e-79	5	GPR160	G protein-coupled receptor 160 [Source:HGNC Symbol;Acc:HGNC:23693]
2.15704e-66	0.7545	0.996	0.934	4.6715e-62	5	MT-ND6	mitochondrially encoded NADH:ubiquinone oxidoreductase core subunit 6 [Source:HGNC Symbol;Acc:HGNC:7462]
2.60157e-83	0.753216	0.936	0.664	5.63421e-79	5	HK1	hexokinase 1 [Source:HGNC Symbol;Acc:HGNC:4922]
3.1527e-82	0.751014	0.958	0.722	6.82781e-78	5	PCK2	phosphoenolpyruvate carboxykinase 2, mitochondrial [Source:HGNC Symbol;Acc:HGNC:8725]
1.98079e-124	0.749621	1	0.998	4.28981e-120	5	CYBA	cytochrome b-245 alpha chain [Source:HGNC Symbol;Acc:HGNC:2577]
2.37189e-96	0.749561	1	0.958	5.13679e-92	5	PHC1	polyhomeotic homolog 1 [Source:HGNC Symbol;Acc:HGNC:3182]
3.26007e-67	0.746243	0.879	0.512	7.06034e-63	5	CLDN4	claudin 4 [Source:HGNC Symbol;Acc:HGNC:2046]
5.92971e-86	0.746018	0.795	0.387	1.2842e-81	5	SNCG	synuclein gamma [Source:HGNC Symbol;Acc:HGNC:11141]
1.42399e-75	0.744818	0.804	0.434	3.08393e-71	5	GLTP	glycolipid transfer protein [Source:HGNC Symbol;Acc:HGNC:24867]
3.508e-84	0.744635	0.993	0.938	7.59728e-80	5	MSH2	mutS homolog 2 [Source:HGNC Symbol;Acc:HGNC:7325]
3.01478e-93	0.742783	0.987	0.941	6.52911e-89	5	REXO2	RNA exonuclease 2 [Source:HGNC Symbol;Acc:HGNC:17851]
4.95042e-96	0.742233	0.59	0.189	1.07211e-91	5	AC022140.1	NA
1.11951e-82	0.738572	0.581	0.204	2.42452e-78	5	NANOG	Nanog homeobox [Source:HGNC Symbol;Acc:HGNC:20857]
2.04684e-68	0.735872	0.663	0.289	4.43283e-64	5	CHAC1	ChaC glutathione specific gamma-glutamylcyclotransferase 1 [Source:HGNC Symbol;Acc:HGNC:28680]
6.81886e-93	0.735576	0.744	0.318	1.47676e-88	5	TES	testin LIM domain protein [Source:HGNC Symbol;Acc:HGNC:14620]
1.35818e-89	0.728535	0.789	0.365	2.94141e-85	5	LCK	LCK proto-oncogene, Src family tyrosine kinase [Source:HGNC Symbol;Acc:HGNC:6524]
1.67566e-50	0.725964	0.998	0.967	3.62897e-46	5	HIST1H4C	NA
9.39532e-46	0.724933	0.813	0.542	2.03474e-41	5	HIST1H1C	NA
2.36093e-71	0.717964	0.936	0.706	5.11307e-67	5	IQGAP2	IQ motif containing GTPase activating protein 2 [Source:HGNC Symbol;Acc:HGNC:6111]
3.35988e-76	0.716346	0.921	0.662	7.27649e-72	5	SLC7A3	solute carrier family 7 member 3 [Source:HGNC Symbol;Acc:HGNC:11061]
1.51125e-49	0.71347	0.855	0.595	3.27292e-45	5	HIST1H1E	NA
4.56655e-122	0.711767	0.575	0.142	9.88977e-118	5	HEY2	hes related family bHLH transcription factor with YRPW motif 2 [Source:HGNC Symbol;Acc:HGNC:4881]
1.24222e-76	0.709788	0.804	0.42	2.69027e-72	5	TUBA4A	tubulin alpha 4a [Source:HGNC Symbol;Acc:HGNC:12407]
4.18724e-80	0.709014	0.927	0.607	9.06831e-76	5	GYPC	glycophorin C (Gerbich blood group) [Source:HGNC Symbol;Acc:HGNC:4704]
1.19786e-66	0.705877	0.707	0.35	2.5942e-62	5	RBM47	RNA binding motif protein 47 [Source:HGNC Symbol;Acc:HGNC:30358]
1.5167e-111	0.703481	1	0.997	3.28472e-107	5	DPPA4	developmental pluripotency associated 4 [Source:HGNC Symbol;Acc:HGNC:19200]
4.61419e-96	0.696178	0.998	0.989	9.99294e-92	5	ANP32B	acidic nuclear phosphoprotein 32 family member B [Source:HGNC Symbol;Acc:HGNC:16677]
3.42452e-76	0.69114	0.645	0.26	7.41648e-72	5	ITPR2	inositol 1,4,5-trisphosphate receptor type 2 [Source:HGNC Symbol;Acc:HGNC:6181]
3.19627e-70	0.685683	0.985	0.814	6.92217e-66	5	NMU	neuromedin U [Source:HGNC Symbol;Acc:HGNC:7859]
1.66312e-119	0.684653	0.555	0.137	3.60182e-115	5	PDZD4	PDZ domain containing 4 [Source:HGNC Symbol;Acc:HGNC:21167]
1.8144e-40	0.683663	0.645	0.352	3.92945e-36	5	MIR205HG	MIR205 host gene [Source:HGNC Symbol;Acc:HGNC:43562]
1.09013e-76	0.683551	1	0.999	2.36089e-72	5	TERF1	telomeric repeat binding factor 1 [Source:HGNC Symbol;Acc:HGNC:11728]
3.14264e-84	0.681336	0.996	0.886	6.80602e-80	5	H2AFY	NA
7.23316e-96	0.681181	1	0.99	1.56648e-91	5	POU5F1	POU class 5 homeobox 1 [Source:HGNC Symbol;Acc:HGNC:9221]
3.68803e-76	0.679011	0.985	0.87	7.98717e-72	5	CHCHD10	coiled-coil-helix-coiled-coil-helix domain containing 10 [Source:HGNC Symbol;Acc:HGNC:15559]
2.68735e-82	0.677925	0.681	0.281	5.81999e-78	5	JAKMIP2	janus kinase and microtubule interacting protein 2 [Source:HGNC Symbol;Acc:HGNC:29067]
1.91712e-68	0.677882	0.927	0.693	4.15191e-64	5	MTHFD1	methylenetetrahydrofolate dehydrogenase, cyclohydrolase and formyltetrahydrofolate synthetase 1 [Source:HGNC Symbol;Acc:HGNC:7432]
1.16758e-71	0.675786	0.665	0.29	2.52864e-67	5	TMEM132B	transmembrane protein 132B [Source:HGNC Symbol;Acc:HGNC:29397]
1.18346e-88	0.669972	1	0.996	2.56302e-84	5	SLC3A2	solute carrier family 3 member 2 [Source:HGNC Symbol;Acc:HGNC:11026]
2.30327e-67	0.668891	0.758	0.381	4.9882e-63	5	STC2	stanniocalcin 2 [Source:HGNC Symbol;Acc:HGNC:11374]
9.12294e-58	0.662561	0.996	0.923	1.97576e-53	5	ESRG	embryonic stem cell related [Source:HGNC Symbol;Acc:HGNC:39079]
3.38367e-53	0.660926	0.744	0.432	7.32801e-49	5	ENPP1	ectonucleotide pyrophosphatase/phosphodiesterase 1 [Source:HGNC Symbol;Acc:HGNC:3356]
6.36025e-78	0.657716	0.978	0.901	1.37744e-73	5	EBNA1BP2	EBNA1 binding protein 2 [Source:HGNC Symbol;Acc:HGNC:15531]
1.14708e-89	0.655102	0.581	0.191	2.48424e-85	5	CALB1	calbindin 1 [Source:HGNC Symbol;Acc:HGNC:1434]
1.70096e-114	0.650853	1	0.998	3.68378e-110	5	ATP5MC1	ATP synthase membrane subunit c locus 1 [Source:HGNC Symbol;Acc:HGNC:841]
2.74632e-61	0.650603	0.733	0.391	5.94771e-57	5	FAT3	FAT atypical cadherin 3 [Source:HGNC Symbol;Acc:HGNC:23112]
5.67855e-27	0.64909	0.617	0.394	1.2298e-22	5	IER3	immediate early response 3 [Source:HGNC Symbol;Acc:HGNC:5392]
1.19651e-68	0.647261	0.696	0.324	2.59128e-64	5	CDS1	CDP-diacylglycerol synthase 1 [Source:HGNC Symbol;Acc:HGNC:1800]
3.14687e-54	0.645475	0.985	0.937	6.81517e-50	5	TUBB2A	tubulin beta 2A class IIa [Source:HGNC Symbol;Acc:HGNC:12412]
1.48332e-97	0.641499	1	0.999	3.21243e-93	5	FABP5	fatty acid binding protein 5 [Source:HGNC Symbol;Acc:HGNC:3560]
5.98048e-87	0.636565	1	0.993	1.29519e-82	5	ITGB1	integrin subunit beta 1 [Source:HGNC Symbol;Acc:HGNC:6153]
7.53391e-59	0.633416	0.963	0.761	1.63162e-54	5	RRM2	ribonucleotide reductase regulatory subunit M2 [Source:HGNC Symbol;Acc:HGNC:10452]
4.5546e-62	0.633016	0.932	0.667	9.86389e-58	5	PIM2	Pim-2 proto-oncogene, serine/threonine kinase [Source:HGNC Symbol;Acc:HGNC:8987]
1.50532e-62	0.631193	0.91	0.625	3.26008e-58	5	PYCARD	PYD and CARD domain containing [Source:HGNC Symbol;Acc:HGNC:16608]
5.11901e-99	0.629596	0.559	0.163	1.10862e-94	5	GRIA4	glutamate ionotropic receptor AMPA type subunit 4 [Source:HGNC Symbol;Acc:HGNC:4574]
1.30382e-59	0.626346	0.967	0.83	2.82369e-55	5	PAK1	p21 (RAC1) activated kinase 1 [Source:HGNC Symbol;Acc:HGNC:8590]
1.94431e-60	0.626128	0.971	0.903	4.2108e-56	5	CMAS	cytidine monophosphate N-acetylneuraminic acid synthetase [Source:HGNC Symbol;Acc:HGNC:18290]
2.25642e-48	0.62487	0.681	0.378	4.88673e-44	5	SOCS1	suppressor of cytokine signaling 1 [Source:HGNC Symbol;Acc:HGNC:19383]
2.62011e-53	0.624755	0.925	0.683	5.67437e-49	5	PLPP2	phospholipid phosphatase 2 [Source:HGNC Symbol;Acc:HGNC:9230]
1.78537e-59	0.620966	0.863	0.577	3.86658e-55	5	GNG4	G protein subunit gamma 4 [Source:HGNC Symbol;Acc:HGNC:4407]
1.86496e-73	0.620541	0.559	0.204	4.03893e-69	5	B3GNT7	UDP-GlcNAc:betaGal beta-1,3-N-acetylglucosaminyltransferase 7 [Source:HGNC Symbol;Acc:HGNC:18811]
2.47225e-72	0.617823	0.416	0.117	5.35415e-68	5	GDF15	growth differentiation factor 15 [Source:HGNC Symbol;Acc:HGNC:30142]
1.28582e-152	0.614802	1	1	2.78471e-148	5	HSPE1	heat shock protein family E (Hsp10) member 1 [Source:HGNC Symbol;Acc:HGNC:5269]
1.28393e-40	0.613521	0.575	0.295	2.78062e-36	5	STC1	stanniocalcin 1 [Source:HGNC Symbol;Acc:HGNC:11373]
5.37437e-56	0.612575	0.989	0.924	1.16393e-51	5	EIF4G1	eukaryotic translation initiation factor 4 gamma 1 [Source:HGNC Symbol;Acc:HGNC:3296]
1.51673e-111	0.61218	1	0.999	3.28479e-107	5	NME1	NME/NM23 nucleoside diphosphate kinase 1 [Source:HGNC Symbol;Acc:HGNC:7849]
2.97017e-61	0.610251	0.694	0.348	6.43249e-57	5	RFLNB	refilin B [Source:HGNC Symbol;Acc:HGNC:28705]
5.13278e-52	0.608376	0.808	0.516	1.11161e-47	5	SACM1L	SAC1 like phosphatidylinositide phosphatase [Source:HGNC Symbol;Acc:HGNC:17059]
1.06067e-83	0.608348	1	0.997	2.29708e-79	5	KRT8	keratin 8 [Source:HGNC Symbol;Acc:HGNC:6446]
4.27929e-48	0.608115	0.738	0.452	9.26766e-44	5	FGF13	fibroblast growth factor 13 [Source:HGNC Symbol;Acc:HGNC:3670]
7.20951e-56	0.604979	0.947	0.724	1.56136e-51	5	GABRB3	gamma-aminobutyric acid type A receptor subunit beta3 [Source:HGNC Symbol;Acc:HGNC:4083]
3.74337e-57	0.603988	0.826	0.514	8.10702e-53	5	TYMSOS	TYMS opposite strand [Source:HGNC Symbol;Acc:HGNC:29553]
1.40056e-54	0.597044	0.901	0.616	3.03319e-50	5	PRSS8	serine protease 8 [Source:HGNC Symbol;Acc:HGNC:9491]
5.92045e-77	0.59686	0.597	0.217	1.28219e-72	5	SPP1	secreted phosphoprotein 1 [Source:HGNC Symbol;Acc:HGNC:11255]
1.97082e-43	0.596417	0.934	0.771	4.26821e-39	5	SLC2A1	solute carrier family 2 member 1 [Source:HGNC Symbol;Acc:HGNC:11005]
4.34749e-100	0.592097	1	1	9.41536e-96	5	CLIC1	chloride intracellular channel 1 [Source:HGNC Symbol;Acc:HGNC:2062]
3.72356e-54	0.58926	0.872	0.591	8.06411e-50	5	EPHA1	EPH receptor A1 [Source:HGNC Symbol;Acc:HGNC:3385]
1.07139e-49	0.588931	0.996	0.952	2.3203e-45	5	VCAN	versican [Source:HGNC Symbol;Acc:HGNC:2464]
4.66722e-50	0.588597	0.907	0.621	1.01078e-45	5	LINC01405	long intergenic non-protein coding RNA 1405 [Source:HGNC Symbol;Acc:HGNC:50688]
1.60271e-59	0.585644	0.716	0.364	3.471e-55	5	AKAP7	A-kinase anchoring protein 7 [Source:HGNC Symbol;Acc:HGNC:377]
1.10692e-151	0.584975	1	1	2.39726e-147	5	TKT	transketolase [Source:HGNC Symbol;Acc:HGNC:11834]
5.83262e-62	0.584898	0.551	0.224	1.26317e-57	5	AC004889.1	NA
5.36205e-34	0.584658	0.811	0.543	1.16126e-29	5	PHLDA1	pleckstrin homology like domain family A member 1 [Source:HGNC Symbol;Acc:HGNC:8933]
1.48292e-66	0.581962	0.996	0.95	3.21157e-62	5	GARS	NA
7.97833e-46	0.581932	0.991	0.961	1.72787e-41	5	JARID2	jumonji and AT-rich interaction domain containing 2 [Source:HGNC Symbol;Acc:HGNC:6196]
2.36559e-58	0.578997	0.859	0.521	5.12316e-54	5	IGSF8	immunoglobulin superfamily member 8 [Source:HGNC Symbol;Acc:HGNC:17813]
3.54866e-93	0.578401	1	0.998	7.68532e-89	5	TOMM5	translocase of outer mitochondrial membrane 5 [Source:HGNC Symbol;Acc:HGNC:31369]
3.19919e-97	0.57582	0.463	0.112	6.92849e-93	5	HTR7	5-hydroxytryptamine receptor 7 [Source:HGNC Symbol;Acc:HGNC:5302]
1.49636e-37	0.572823	0.804	0.575	3.24066e-33	5	ZNF483	zinc finger protein 483 [Source:HGNC Symbol;Acc:HGNC:23384]
1.54767e-43	0.572218	0.989	0.961	3.35179e-39	5	SPTBN1	spectrin beta, non-erythrocytic 1 [Source:HGNC Symbol;Acc:HGNC:11275]
8.37446e-51	0.571658	0.954	0.843	1.81366e-46	5	HLTF	helicase like transcription factor [Source:HGNC Symbol;Acc:HGNC:11099]
1.5188e-101	0.570774	1	1	3.28927e-97	5	PPIB	peptidylprolyl isomerase B [Source:HGNC Symbol;Acc:HGNC:9255]
4.86899e-50	0.567415	0.63	0.319	1.05448e-45	5	DSEL	dermatan sulfate epimerase like [Source:HGNC Symbol;Acc:HGNC:18144]
2.51627e-54	0.567149	0.91	0.676	5.44948e-50	5	AC104461.1	NA
5.67769e-57	0.566821	0.976	0.864	1.22962e-52	5	FXYD5	FXYD domain containing ion transport regulator 5 [Source:HGNC Symbol;Acc:HGNC:4029]
3.35955e-75	0.564301	1	0.996	7.27578e-71	5	PSAT1	phosphoserine aminotransferase 1 [Source:HGNC Symbol;Acc:HGNC:19129]
6.85207e-81	0.564033	1	0.996	1.48395e-76	5	SERPINH1	serpin family H member 1 [Source:HGNC Symbol;Acc:HGNC:1546]
1.72739e-104	0.561144	1	0.999	3.74101e-100	5	SLIRP	SRA stem-loop interacting RNA binding protein [Source:HGNC Symbol;Acc:HGNC:20495]
3.83668e-84	0.561103	0.496	0.143	8.30909e-80	5	CYTOR	cytoskeleton regulator RNA [Source:HGNC Symbol;Acc:HGNC:28717]
6.21261e-80	0.558329	1	0.994	1.34546e-75	5	FKBP4	FKBP prolyl isomerase 4 [Source:HGNC Symbol;Acc:HGNC:3720]
6.86754e-59	0.557977	0.696	0.35	1.4873e-54	5	EPHX1	epoxide hydrolase 1 [Source:HGNC Symbol;Acc:HGNC:3401]
2.66362e-70	0.557091	1	0.995	5.76861e-66	5	HSPA4	heat shock protein family A (Hsp70) member 4 [Source:HGNC Symbol;Acc:HGNC:5237]
5.55482e-50	0.557091	0.696	0.378	1.20301e-45	5	SESN2	sestrin 2 [Source:HGNC Symbol;Acc:HGNC:20746]
3.78993e-48	0.555683	0.971	0.861	8.20785e-44	5	RBPMS2	RNA binding protein, mRNA processing factor 2 [Source:HGNC Symbol;Acc:HGNC:19098]
3.40788e-57	0.554362	0.998	0.977	7.38045e-53	5	SCD	stearoyl-CoA desaturase [Source:HGNC Symbol;Acc:HGNC:10571]
3.24637e-55	0.553345	0.976	0.864	7.03065e-51	5	RDH11	retinol dehydrogenase 11 [Source:HGNC Symbol;Acc:HGNC:17964]
4.24042e-92	0.551727	1	1	9.18348e-88	5	CYCS	cytochrome c, somatic [Source:HGNC Symbol;Acc:HGNC:19986]
6.88457e-47	0.551642	0.958	0.82	1.49099e-42	5	DHCR24	24-dehydrocholesterol reductase [Source:HGNC Symbol;Acc:HGNC:2859]
1.10935e-55	0.550302	0.579	0.252	2.40253e-51	5	GSTT2B	glutathione S-transferase theta 2B [Source:HGNC Symbol;Acc:HGNC:33437]
4.97354e-44	0.544798	0.833	0.586	1.07712e-39	5	GPT2	glutamic--pyruvic transaminase 2 [Source:HGNC Symbol;Acc:HGNC:18062]
2.77293e-70	0.540864	0.581	0.215	6.00534e-66	5	ETV5	ETS variant transcription factor 5 [Source:HGNC Symbol;Acc:HGNC:3494]
2.14809e-44	0.538097	0.938	0.775	4.65213e-40	5	SLC4A7	solute carrier family 4 member 7 [Source:HGNC Symbol;Acc:HGNC:11033]
3.27413e-51	0.538039	0.945	0.799	7.09079e-47	5	SHC1	SHC adaptor protein 1 [Source:HGNC Symbol;Acc:HGNC:10840]
3.38062e-50	0.537979	0.703	0.378	7.32141e-46	5	TTC9	tetratricopeptide repeat domain 9 [Source:HGNC Symbol;Acc:HGNC:20267]
9.288e-44	0.537936	0.927	0.711	2.0115e-39	5	USP28	ubiquitin specific peptidase 28 [Source:HGNC Symbol;Acc:HGNC:12625]
3.96027e-46	0.537687	0.987	0.89	8.57675e-42	5	RRBP1	ribosome binding protein 1 [Source:HGNC Symbol;Acc:HGNC:10448]
6.90013e-51	0.530204	0.826	0.528	1.49436e-46	5	GYG1	glycogenin 1 [Source:HGNC Symbol;Acc:HGNC:4699]
1.97042e-55	0.528666	0.619	0.276	4.26734e-51	5	TNIK	TRAF2 and NCK interacting kinase [Source:HGNC Symbol;Acc:HGNC:30765]
3.23241e-48	0.528398	0.932	0.712	7.00043e-44	5	KIF1A	kinesin family member 1A [Source:HGNC Symbol;Acc:HGNC:888]
1.00241e-39	0.528131	0.93	0.728	2.17092e-35	5	ANXA2	annexin A2 [Source:HGNC Symbol;Acc:HGNC:537]
1.54877e-54	0.526974	0.588	0.265	3.35416e-50	5	VLDLR	very low density lipoprotein receptor [Source:HGNC Symbol;Acc:HGNC:12698]
3.10917e-50	0.526771	0.949	0.802	6.73354e-46	5	MARS	NA
3.07461e-58	0.526257	0.996	0.928	6.65868e-54	5	SHMT2	serine hydroxymethyltransferase 2 [Source:HGNC Symbol;Acc:HGNC:10852]
9.10727e-136	0.526046	0.416	0.063	1.97236e-131	5	AC016044.1	NA
2.02915e-44	0.52434	0.969	0.852	4.39454e-40	5	HMGN5	high mobility group nucleosome binding domain 5 [Source:HGNC Symbol;Acc:HGNC:8013]
1.19963e-58	0.522619	0.996	0.981	2.59804e-54	5	OCIAD2	OCIA domain containing 2 [Source:HGNC Symbol;Acc:HGNC:28685]
7.50022e-70	0.522511	0.998	0.989	1.62432e-65	5	EBPL	EBP like [Source:HGNC Symbol;Acc:HGNC:18061]
5.88339e-47	0.522224	0.921	0.727	1.27417e-42	5	ZSCAN10	zinc finger and SCAN domain containing 10 [Source:HGNC Symbol;Acc:HGNC:12997]
7.25894e-33	0.520442	0.941	0.814	1.57207e-28	5	MDN1	midasin AAA ATPase 1 [Source:HGNC Symbol;Acc:HGNC:18302]
6.06217e-67	0.519934	0.998	0.994	1.31288e-62	5	HSPA9	heat shock protein family A (Hsp70) member 9 [Source:HGNC Symbol;Acc:HGNC:5244]
1.40872e-56	0.519599	0.634	0.285	3.05087e-52	5	EVA1B	eva-1 homolog B [Source:HGNC Symbol;Acc:HGNC:25558]
2.6294e-42	0.51947	0.599	0.311	5.6945e-38	5	LINC01356	long intergenic non-protein coding RNA 1356 [Source:HGNC Symbol;Acc:HGNC:50587]
6.99186e-38	0.519074	0.93	0.784	1.51423e-33	5	SKIL	SKI like proto-oncogene [Source:HGNC Symbol;Acc:HGNC:10897]
1.7891e-60	0.518799	1	0.976	3.87465e-56	5	BEX2	brain expressed X-linked 2 [Source:HGNC Symbol;Acc:HGNC:30933]
1.91503e-51	0.517859	0.504	0.204	4.14739e-47	5	KDR	kinase insert domain receptor [Source:HGNC Symbol;Acc:HGNC:6307]
1.29943e-36	0.512646	0.815	0.575	2.81418e-32	5	LINC00662	long intergenic non-protein coding RNA 662 [Source:HGNC Symbol;Acc:HGNC:27122]
1.24137e-44	0.509885	0.72	0.408	2.68843e-40	5	NEFM	neurofilament medium [Source:HGNC Symbol;Acc:HGNC:7734]
6.23699e-41	0.509542	0.859	0.613	1.35074e-36	5	HOOK1	hook microtubule tethering protein 1 [Source:HGNC Symbol;Acc:HGNC:19884]
4.42166e-40	0.508756	0.971	0.856	9.57599e-36	5	EPB41L2	erythrocyte membrane protein band 4.1 like 2 [Source:HGNC Symbol;Acc:HGNC:3379]
1.59758e-32	0.508741	0.896	0.766	3.45988e-28	5	UTRN	utrophin [Source:HGNC Symbol;Acc:HGNC:12635]
8.13091e-69	0.507412	0.458	0.143	1.76091e-64	5	SPTSSB	serine palmitoyltransferase small subunit B [Source:HGNC Symbol;Acc:HGNC:24045]
2.16181e-57	0.504932	0.438	0.153	4.68183e-53	5	CRLF1	cytokine receptor like factor 1 [Source:HGNC Symbol;Acc:HGNC:2364]
4.48223e-39	0.504823	0.656	0.354	9.70717e-35	5	KLHL4	kelch like family member 4 [Source:HGNC Symbol;Acc:HGNC:6355]
6.14028e-71	0.504016	0.412	0.115	1.3298e-66	5	TRIML2	tripartite motif family like 2 [Source:HGNC Symbol;Acc:HGNC:26378]
9.51176e-76	0.503197	0.489	0.151	2.05996e-71	5	AC012368.1	NA
2.77489e-25	0.500897	0.656	0.439	6.00959e-21	5	LRAT	lecithin retinol acyltransferase [Source:HGNC Symbol;Acc:HGNC:6685]
3.5568e-203	1.67653	0.998	0.412	7.70297e-199	6	FOXD3-AS1	FOXD3 antisense RNA 1 [Source:HGNC Symbol;Acc:HGNC:40241]
7.08146e-192	1.66197	1	0.867	1.53363e-187	6	CCNB1	cyclin B1 [Source:HGNC Symbol;Acc:HGNC:1579]
2.83569e-129	1.58404	0.983	0.911	6.14126e-125	6	THY1	Thy-1 cell surface antigen [Source:HGNC Symbol;Acc:HGNC:11801]
9.95718e-189	1.4823	0.907	0.316	2.15643e-184	6	AK4	adenylate kinase 4 [Source:HGNC Symbol;Acc:HGNC:363]
4.57434e-174	1.47473	1	0.792	9.90666e-170	6	HMMR	hyaluronan mediated motility receptor [Source:HGNC Symbol;Acc:HGNC:5012]
1.2963e-131	1.41349	1	0.903	2.8074e-127	6	PMAIP1	phorbol-12-myristate-13-acetate-induced protein 1 [Source:HGNC Symbol;Acc:HGNC:9108]
5.13852e-177	1.38472	0.943	0.309	1.11285e-172	6	LINC00678	long intergenic non-protein coding RNA 678 [Source:HGNC Symbol;Acc:HGNC:44413]
6.60384e-167	1.38234	1	0.982	1.43019e-162	6	SEPHS1	selenophosphate synthetase 1 [Source:HGNC Symbol;Acc:HGNC:19685]
3.96425e-155	1.33209	1	0.851	8.58539e-151	6	TPX2	TPX2 microtubule nucleation factor [Source:HGNC Symbol;Acc:HGNC:1249]
4.27304e-184	1.33132	1	0.993	9.25412e-180	6	CKS2	CDC28 protein kinase regulatory subunit 2 [Source:HGNC Symbol;Acc:HGNC:2000]
1.95412e-141	1.32306	0.995	0.619	4.23204e-137	6	PLK1	polo like kinase 1 [Source:HGNC Symbol;Acc:HGNC:9077]
2.14333e-141	1.30002	0.981	0.598	4.64181e-137	6	CENPE	centromere protein E [Source:HGNC Symbol;Acc:HGNC:1856]
1.24145e-155	1.29694	1	0.861	2.68862e-151	6	DLGAP5	DLG associated protein 5 [Source:HGNC Symbol;Acc:HGNC:16864]
3.07047e-121	1.28983	0.911	0.528	6.64972e-117	6	NFE2L3	nuclear factor, erythroid 2 like 3 [Source:HGNC Symbol;Acc:HGNC:7783]
7.42961e-120	1.274	0.995	0.783	1.60903e-115	6	MKI67	marker of proliferation Ki-67 [Source:HGNC Symbol;Acc:HGNC:7107]
5.05984e-212	1.27155	0.742	0.14	1.09581e-207	6	AP000459.2	NA
6.30001e-120	1.25545	0.632	0.169	1.36439e-115	6	NTS	neurotensin [Source:HGNC Symbol;Acc:HGNC:8038]
1.91258e-149	1.21634	1	0.99	4.14207e-145	6	L1TD1	LINE1 type transposase domain containing 1 [Source:HGNC Symbol;Acc:HGNC:25595]
1.83076e-84	1.21499	0.986	0.851	3.96488e-80	6	UBE2C	ubiquitin conjugating enzyme E2 C [Source:HGNC Symbol;Acc:HGNC:15937]
4.41669e-130	1.21054	0.998	0.784	9.56523e-126	6	ASPM	assembly factor for spindle microtubules [Source:HGNC Symbol;Acc:HGNC:19048]
3.34295e-141	1.20274	0.974	0.483	7.23983e-137	6	VASH2	vasohibin 2 [Source:HGNC Symbol;Acc:HGNC:25723]
2.05402e-130	1.20139	0.895	0.433	4.44839e-126	6	DEPDC1	DEP domain containing 1 [Source:HGNC Symbol;Acc:HGNC:22949]
4.7429e-135	1.17412	0.998	0.822	1.02717e-130	6	CDC20	cell division cycle 20 [Source:HGNC Symbol;Acc:HGNC:1723]
3.44273e-139	1.17212	0.995	0.692	7.45592e-135	6	BUB1B	BUB1 mitotic checkpoint serine/threonine kinase B [Source:HGNC Symbol;Acc:HGNC:1149]
2.09641e-135	1.17065	0.94	0.463	4.5402e-131	6	KIF23	kinesin family member 23 [Source:HGNC Symbol;Acc:HGNC:6392]
1.53254e-149	1.14983	0.754	0.223	3.31903e-145	6	RND3	Rho family GTPase 3 [Source:HGNC Symbol;Acc:HGNC:671]
7.13834e-127	1.13325	1	0.996	1.54595e-122	6	KPNA2	karyopherin subunit alpha 2 [Source:HGNC Symbol;Acc:HGNC:6395]
3.81679e-99	1.13256	1	0.608	8.26603e-95	6	TDGF1	teratocarcinoma-derived growth factor 1 [Source:HGNC Symbol;Acc:HGNC:11701]
2.78638e-146	1.13089	1	1	6.03447e-142	6	KRT18	keratin 18 [Source:HGNC Symbol;Acc:HGNC:6430]
3.0091e-117	1.12825	0.919	0.469	6.51681e-113	6	AURKA	aurora kinase A [Source:HGNC Symbol;Acc:HGNC:11393]
1.21195e-134	1.12323	0.976	0.606	2.62472e-130	6	SGO2	shugoshin 2 [Source:HGNC Symbol;Acc:HGNC:30812]
1.65186e-148	1.11948	0.998	0.9	3.57744e-144	6	CYB5A	cytochrome b5 type A [Source:HGNC Symbol;Acc:HGNC:2570]
3.19051e-51	1.1188	0.656	0.362	6.90968e-47	6	DUSP6	dual specificity phosphatase 6 [Source:HGNC Symbol;Acc:HGNC:3072]
3.89991e-81	1.11053	0.998	0.919	8.44603e-77	6	TOP2A	DNA topoisomerase II alpha [Source:HGNC Symbol;Acc:HGNC:11989]
2.51622e-117	1.08669	0.823	0.367	5.44937e-113	6	SOCS1	suppressor of cytokine signaling 1 [Source:HGNC Symbol;Acc:HGNC:19383]
2.30701e-106	1.08483	0.914	0.542	4.99629e-102	6	AC006329.1	NA
1.01879e-124	1.08116	0.911	0.449	2.20639e-120	6	SPATS2L	spermatogenesis associated serine rich 2 like [Source:HGNC Symbol;Acc:HGNC:24574]
8.22439e-114	1.07277	0.993	0.804	1.78116e-109	6	BUB1	BUB1 mitotic checkpoint serine/threonine kinase [Source:HGNC Symbol;Acc:HGNC:1148]
4.33163e-120	1.06312	1	0.99	9.38101e-116	6	CENPF	centromere protein F [Source:HGNC Symbol;Acc:HGNC:1857]
3.65505e-95	1.05657	0.962	0.665	7.91574e-91	6	POLR3G	RNA polymerase III subunit G [Source:HGNC Symbol;Acc:HGNC:30075]
1.98772e-124	1.05504	0.957	0.529	4.30481e-120	6	KIF2C	kinesin family member 2C [Source:HGNC Symbol;Acc:HGNC:6393]
1.02114e-130	1.05132	0.995	0.687	2.21147e-126	6	TACC3	transforming acidic coiled-coil containing protein 3 [Source:HGNC Symbol;Acc:HGNC:11524]
1.31126e-58	1.04934	0.624	0.292	2.83979e-54	6	STC1	stanniocalcin 1 [Source:HGNC Symbol;Acc:HGNC:11373]
3.42726e-150	1.04887	1	0.999	7.42243e-146	6	UBE2S	ubiquitin conjugating enzyme E2 S [Source:HGNC Symbol;Acc:HGNC:17895]
6.85103e-128	1.04793	0.998	0.752	1.48373e-123	6	AURKB	aurora kinase B [Source:HGNC Symbol;Acc:HGNC:11390]
2.13116e-120	1.04658	0.988	0.667	4.61545e-116	6	CD9	CD9 molecule [Source:HGNC Symbol;Acc:HGNC:1709]
1.98671e-113	1.04395	0.94	0.443	4.30262e-109	6	GRID2	glutamate ionotropic receptor delta type subunit 2 [Source:HGNC Symbol;Acc:HGNC:4576]
2.1285e-101	1.02984	0.854	0.455	4.60968e-97	6	ETV4	ETS variant transcription factor 4 [Source:HGNC Symbol;Acc:HGNC:3493]
2.79787e-120	1.02141	0.99	0.79	6.05935e-116	6	CDKN3	cyclin dependent kinase inhibitor 3 [Source:HGNC Symbol;Acc:HGNC:1791]
7.37932e-70	1.01655	0.866	0.54	1.59814e-65	6	PHLDA1	pleckstrin homology like domain family A member 1 [Source:HGNC Symbol;Acc:HGNC:8933]
2.82344e-78	1.00307	0.88	0.515	6.11473e-74	6	CLDN4	claudin 4 [Source:HGNC Symbol;Acc:HGNC:2046]
6.9081e-125	0.994413	0.885	0.388	1.49609e-120	6	CENPA	centromere protein A [Source:HGNC Symbol;Acc:HGNC:1851]
9.61263e-114	0.994188	0.902	0.436	2.08181e-109	6	KIF14	kinesin family member 14 [Source:HGNC Symbol;Acc:HGNC:19181]
9.90009e-98	0.9909	0.986	0.799	2.14406e-93	6	GAL	galanin and GMAP prepropeptide [Source:HGNC Symbol;Acc:HGNC:4114]
2.18103e-127	0.98877	0.998	0.963	4.72346e-123	6	BUB3	BUB3 mitotic checkpoint protein [Source:HGNC Symbol;Acc:HGNC:1151]
1.29306e-101	0.987821	0.926	0.548	2.80038e-97	6	GTSE1	G2 and S-phase expressed 1 [Source:HGNC Symbol;Acc:HGNC:13698]
3.2343e-106	0.98336	0.919	0.513	7.00452e-102	6	ARHGAP11A	Rho GTPase activating protein 11A [Source:HGNC Symbol;Acc:HGNC:15783]
5.36168e-111	0.975864	0.842	0.374	1.16118e-106	6	RASGRP2	RAS guanyl releasing protein 2 [Source:HGNC Symbol;Acc:HGNC:9879]
1.04689e-103	0.973806	0.947	0.608	2.26726e-99	6	PRC1	protein regulator of cytokinesis 1 [Source:HGNC Symbol;Acc:HGNC:9341]
2.40689e-15	0.973551	0.316	0.174	5.21259e-11	6	NPTX1	neuronal pentraxin 1 [Source:HGNC Symbol;Acc:HGNC:7952]
1.01792e-119	0.968297	0.99	0.785	2.20452e-115	6	ECT2	epithelial cell transforming 2 [Source:HGNC Symbol;Acc:HGNC:3155]
1.81601e-116	0.966609	1	0.93	3.93294e-112	6	NUSAP1	nucleolar and spindle associated protein 1 [Source:HGNC Symbol;Acc:HGNC:18538]
1.08407e-105	0.952614	1	0.988	2.34778e-101	6	RPL22L1	ribosomal protein L22 like 1 [Source:HGNC Symbol;Acc:HGNC:27610]
1.36146e-143	0.948798	0.682	0.178	2.9485e-139	6	RAB17	RAB17, member RAS oncogene family [Source:HGNC Symbol;Acc:HGNC:16523]
2.08225e-112	0.921484	0.73	0.256	4.50953e-108	6	ITPR2	inositol 1,4,5-trisphosphate receptor type 2 [Source:HGNC Symbol;Acc:HGNC:6181]
1.87901e-110	0.920774	0.935	0.534	4.06936e-106	6	PSRC1	proline and serine rich coiled-coil 1 [Source:HGNC Symbol;Acc:HGNC:24472]
7.31238e-82	0.899	0.9	0.529	1.58364e-77	6	NDC80	NDC80 kinetochore complex component [Source:HGNC Symbol;Acc:HGNC:16909]
8.1637e-97	0.895923	0.923	0.547	1.76801e-92	6	ANLN	anillin actin binding protein [Source:HGNC Symbol;Acc:HGNC:14082]
7.59805e-111	0.893544	0.854	0.363	1.64551e-106	6	CDCA3	cell division cycle associated 3 [Source:HGNC Symbol;Acc:HGNC:14624]
6.64235e-100	0.8894	0.988	0.758	1.43853e-95	6	CCNA2	cyclin A2 [Source:HGNC Symbol;Acc:HGNC:1578]
7.63305e-134	0.883919	0.694	0.184	1.65309e-129	6	ADCY2	adenylate cyclase 2 [Source:HGNC Symbol;Acc:HGNC:233]
8.02086e-93	0.879515	0.888	0.486	1.73708e-88	6	CDCA2	cell division cycle associated 2 [Source:HGNC Symbol;Acc:HGNC:14623]
3.56092e-120	0.879345	1	0.94	7.71188e-116	6	REXO2	RNA exonuclease 2 [Source:HGNC Symbol;Acc:HGNC:17851]
4.40366e-42	0.879289	0.739	0.439	9.53702e-38	6	PIF1	PIF1 5'-to-3' DNA helicase [Source:HGNC Symbol;Acc:HGNC:26220]
2.78959e-98	0.879055	0.964	0.604	6.04142e-94	6	NUF2	NUF2 component of NDC80 kinetochore complex [Source:HGNC Symbol;Acc:HGNC:14621]
8.99136e-96	0.87534	0.978	0.704	1.94726e-91	6	SCG3	secretogranin III [Source:HGNC Symbol;Acc:HGNC:13707]
2.78089e-82	0.874147	0.933	0.666	6.02258e-78	6	HK1	hexokinase 1 [Source:HGNC Symbol;Acc:HGNC:4922]
1.05139e-97	0.868944	0.952	0.635	2.277e-93	6	KNSTRN	kinetochore localized astrin (SPAG5) binding protein [Source:HGNC Symbol;Acc:HGNC:30767]
1.45594e-97	0.865545	0.536	0.147	3.15313e-93	6	SPRY4	sprouty RTK signaling antagonist 4 [Source:HGNC Symbol;Acc:HGNC:15533]
1.11168e-96	0.853702	0.787	0.346	2.40757e-92	6	RBM47	RNA binding motif protein 47 [Source:HGNC Symbol;Acc:HGNC:30358]
5.88722e-106	0.850732	0.876	0.411	1.27499e-101	6	VAMP8	vesicle associated membrane protein 8 [Source:HGNC Symbol;Acc:HGNC:12647]
2.84536e-62	0.848981	0.746	0.385	6.1622e-58	6	IER3	immediate early response 3 [Source:HGNC Symbol;Acc:HGNC:5392]
1.71289e-82	0.848712	0.83	0.452	3.70961e-78	6	SLC39A14	solute carrier family 39 member 14 [Source:HGNC Symbol;Acc:HGNC:20858]
4.42534e-94	0.848039	0.911	0.521	9.58395e-90	6	CDCA8	cell division cycle associated 8 [Source:HGNC Symbol;Acc:HGNC:14629]
5.0694e-91	0.840217	0.986	0.826	1.09788e-86	6	CKAP2	cytoskeleton associated protein 2 [Source:HGNC Symbol;Acc:HGNC:1990]
2.55018e-101	0.836155	0.816	0.359	5.52293e-97	6	NEK2	NIMA related kinase 2 [Source:HGNC Symbol;Acc:HGNC:7745]
4.46694e-98	0.830725	0.998	0.994	9.67406e-94	6	SOX4	SRY-box transcription factor 4 [Source:HGNC Symbol;Acc:HGNC:11200]
4.82601e-77	0.827352	0.938	0.684	1.04517e-72	6	PLPP2	phospholipid phosphatase 2 [Source:HGNC Symbol;Acc:HGNC:9230]
2.40146e-79	0.827077	0.952	0.683	5.20085e-75	6	KIF11	kinesin family member 11 [Source:HGNC Symbol;Acc:HGNC:6388]
2.2516e-75	0.823611	0.967	0.801	4.8763e-71	6	CEBPZOS	CEBPZ opposite strand [Source:HGNC Symbol;Acc:HGNC:49288]
3.15208e-99	0.818309	0.83	0.361	6.82645e-95	6	KIF20A	kinesin family member 20A [Source:HGNC Symbol;Acc:HGNC:9787]
9.69461e-89	0.814046	0.713	0.288	2.09956e-84	6	TMEM132B	transmembrane protein 132B [Source:HGNC Symbol;Acc:HGNC:29397]
1.82205e-75	0.80909	0.83	0.432	3.94601e-71	6	HJURP	Holliday junction recognition protein [Source:HGNC Symbol;Acc:HGNC:25444]
1.29292e-79	0.805765	0.943	0.574	2.80008e-75	6	KIF4A	kinesin family member 4A [Source:HGNC Symbol;Acc:HGNC:13339]
1.45702e-85	0.805072	0.854	0.448	3.15547e-81	6	GPR160	G protein-coupled receptor 160 [Source:HGNC Symbol;Acc:HGNC:23693]
3.38651e-139	0.80135	0.605	0.136	7.33416e-135	6	PDZD4	PDZ domain containing 4 [Source:HGNC Symbol;Acc:HGNC:21167]
2.38925e-63	0.797634	0.746	0.442	5.1744e-59	6	GLTP	glycolipid transfer protein [Source:HGNC Symbol;Acc:HGNC:24867]
3.1016e-20	0.794843	0.794	0.616	6.71714e-16	6	TAGLN	transgelin [Source:HGNC Symbol;Acc:HGNC:11553]
5.3961e-96	0.785644	1	0.958	1.16863e-91	6	PHC1	polyhomeotic homolog 1 [Source:HGNC Symbol;Acc:HGNC:3182]
7.26112e-78	0.785515	0.947	0.707	1.57254e-73	6	IQGAP2	IQ motif containing GTPase activating protein 2 [Source:HGNC Symbol;Acc:HGNC:6111]
1.89353e-79	0.784639	0.957	0.74	4.10082e-75	6	TRIM59	tripartite motif containing 59 [Source:HGNC Symbol;Acc:HGNC:30834]
2.7205e-76	0.782178	0.945	0.735	5.89178e-72	6	G2E3	G2/M-phase specific E3 ubiquitin protein ligase [Source:HGNC Symbol;Acc:HGNC:20338]
9.6347e-93	0.779727	0.78	0.339	2.08659e-88	6	CCNF	cyclin F [Source:HGNC Symbol;Acc:HGNC:1591]
5.06215e-60	0.775751	0.969	0.8	1.09631e-55	6	PIMREG	PICALM interacting mitotic regulator [Source:HGNC Symbol;Acc:HGNC:25483]
3.51465e-82	0.768016	0.749	0.338	7.61167e-78	6	RACGAP1	Rac GTPase activating protein 1 [Source:HGNC Symbol;Acc:HGNC:9804]
4.0927e-118	0.767388	0.67	0.197	8.86357e-114	6	B3GNT7	UDP-GlcNAc:betaGal beta-1,3-N-acetylglucosaminyltransferase 7 [Source:HGNC Symbol;Acc:HGNC:18811]
4.23344e-53	0.765918	0.737	0.408	9.16837e-49	6	NEFM	neurofilament medium [Source:HGNC Symbol;Acc:HGNC:7734]
4.16549e-130	0.763585	1	1	9.02121e-126	6	JPT1	Jupiter microtubule associated homolog 1 [Source:HGNC Symbol;Acc:HGNC:14569]
5.55716e-86	0.750733	0.993	0.884	1.20351e-81	6	KIF20B	kinesin family member 20B [Source:HGNC Symbol;Acc:HGNC:7212]
6.08052e-79	0.750518	1	0.961	1.31686e-74	6	EPCAM	epithelial cell adhesion molecule [Source:HGNC Symbol;Acc:HGNC:11529]
7.51666e-70	0.750496	0.689	0.313	1.62788e-65	6	INCENP	inner centromere protein [Source:HGNC Symbol;Acc:HGNC:6058]
1.27796e-81	0.748965	0.99	0.875	2.76768e-77	6	CKAP5	cytoskeleton associated protein 5 [Source:HGNC Symbol;Acc:HGNC:28959]
2.05791e-68	0.748551	0.895	0.591	4.45682e-64	6	IGDCC3	immunoglobulin superfamily DCC subclass member 3 [Source:HGNC Symbol;Acc:HGNC:9700]
1.44906e-80	0.746492	1	0.998	3.13823e-76	6	SFRP2	secreted frizzled related protein 2 [Source:HGNC Symbol;Acc:HGNC:10777]
4.84932e-76	0.744754	0.876	0.497	1.05022e-71	6	KIFC1	kinesin family member C1 [Source:HGNC Symbol;Acc:HGNC:6389]
1.32819e-84	0.741843	0.981	0.882	2.87647e-80	6	SUDS3	SDS3 homolog, SIN3A corepressor complex component [Source:HGNC Symbol;Acc:HGNC:29545]
4.73899e-70	0.739383	0.844	0.471	1.02632e-65	6	KNL1	kinetochore scaffold 1 [Source:HGNC Symbol;Acc:HGNC:24054]
2.03673e-73	0.736489	0.744	0.346	4.41095e-69	6	FAM83D	family with sequence similarity 83 member D [Source:HGNC Symbol;Acc:HGNC:16122]
2.5263e-81	0.734313	0.993	0.87	5.47121e-77	6	CHCHD10	coiled-coil-helix-coiled-coil-helix domain containing 10 [Source:HGNC Symbol;Acc:HGNC:15559]
3.02397e-82	0.73089	0.699	0.282	6.54901e-78	6	EVA1B	eva-1 homolog B [Source:HGNC Symbol;Acc:HGNC:25558]
1.88608e-75	0.729582	1	0.999	4.08467e-71	6	TERF1	telomeric repeat binding factor 1 [Source:HGNC Symbol;Acc:HGNC:11728]
4.81131e-63	0.729489	0.945	0.8	1.04199e-58	6	CBR1	carbonyl reductase 1 [Source:HGNC Symbol;Acc:HGNC:1548]
5.50114e-67	0.729467	0.983	0.902	1.19138e-62	6	CMAS	cytidine monophosphate N-acetylneuraminic acid synthetase [Source:HGNC Symbol;Acc:HGNC:18290]
2.33306e-66	0.726935	0.727	0.363	5.0527e-62	6	PLA2G4C	phospholipase A2 group IVC [Source:HGNC Symbol;Acc:HGNC:9037]
3.09019e-98	0.724563	0.722	0.269	6.69243e-94	6	TNIK	TRAF2 and NCK interacting kinase [Source:HGNC Symbol;Acc:HGNC:30765]
5.76511e-70	0.724027	0.885	0.57	1.24855e-65	6	RANGAP1	Ran GTPase activating protein 1 [Source:HGNC Symbol;Acc:HGNC:9854]
2.54996e-69	0.722442	0.732	0.322	5.52244e-65	6	CHGA	chromogranin A [Source:HGNC Symbol;Acc:HGNC:1929]
5.02016e-83	0.721001	1	0.979	1.08722e-78	6	S100A11	S100 calcium binding protein A11 [Source:HGNC Symbol;Acc:HGNC:10488]
9.2646e-40	0.718591	0.734	0.422	2.00643e-35	6	GADD45G	growth arrest and DNA damage inducible gamma [Source:HGNC Symbol;Acc:HGNC:4097]
4.90158e-49	0.715363	0.935	0.785	1.06153e-44	6	SKIL	SKI like proto-oncogene [Source:HGNC Symbol;Acc:HGNC:10897]
6.1135e-111	0.711485	1	0.997	1.324e-106	6	DPPA4	developmental pluripotency associated 4 [Source:HGNC Symbol;Acc:HGNC:19200]
3.60969e-77	0.708476	0.584	0.201	7.8175e-73	6	SGK1	serum/glucocorticoid regulated kinase 1 [Source:HGNC Symbol;Acc:HGNC:10810]
2.7035e-69	0.707272	0.773	0.376	5.85497e-65	6	ITM2A	integral membrane protein 2A [Source:HGNC Symbol;Acc:HGNC:6173]
1.53238e-116	0.705403	1	0.999	3.31867e-112	6	TUBB4B	tubulin beta 4B class IVb [Source:HGNC Symbol;Acc:HGNC:20771]
9.26491e-66	0.702895	0.916	0.674	2.0065e-61	6	SPDL1	spindle apparatus coiled-coil protein 1 [Source:HGNC Symbol;Acc:HGNC:26010]
1.11768e-57	0.698027	0.955	0.803	2.42056e-53	6	NLGN4X	neuroligin 4 X-linked [Source:HGNC Symbol;Acc:HGNC:14287]
2.73849e-94	0.696903	1	0.998	5.93074e-90	6	PKM	pyruvate kinase M1/2 [Source:HGNC Symbol;Acc:HGNC:9021]
2.02265e-55	0.695376	0.739	0.393	4.38045e-51	6	FAT3	FAT atypical cadherin 3 [Source:HGNC Symbol;Acc:HGNC:23112]
6.76499e-73	0.694909	0.993	0.837	1.46509e-68	6	H2AFX	NA
5.61824e-72	0.694435	0.574	0.208	1.21674e-67	6	NANOG	Nanog homeobox [Source:HGNC Symbol;Acc:HGNC:20857]
1.0149e-88	0.693731	0.632	0.214	2.19797e-84	6	ETV5	ETS variant transcription factor 5 [Source:HGNC Symbol;Acc:HGNC:3494]
6.65395e-63	0.689552	0.94	0.668	1.44105e-58	6	NCAPG	non-SMC condensin I complex subunit G [Source:HGNC Symbol;Acc:HGNC:24304]
1.86292e-62	0.688014	0.732	0.366	4.03452e-58	6	CKAP2L	cytoskeleton associated protein 2 like [Source:HGNC Symbol;Acc:HGNC:26877]
2.42084e-14	0.68215	0.789	0.649	5.24281e-10	6	CDK1	cyclin dependent kinase 1 [Source:HGNC Symbol;Acc:HGNC:1722]
8.38322e-64	0.681392	0.897	0.581	1.81555e-59	6	TTK	TTK protein kinase [Source:HGNC Symbol;Acc:HGNC:12401]
4.78311e-83	0.680319	0.761	0.331	1.03588e-78	6	CEP55	centrosomal protein 55 [Source:HGNC Symbol;Acc:HGNC:1161]
6.857e-60	0.676995	0.943	0.746	1.48502e-55	6	MPP6	membrane palmitoylated protein 6 [Source:HGNC Symbol;Acc:HGNC:18167]
1.71308e-68	0.676068	0.995	0.938	3.71001e-64	6	MSH2	mutS homolog 2 [Source:HGNC Symbol;Acc:HGNC:7325]
1.48652e-74	0.674532	0.993	0.954	3.21935e-70	6	IFITM2	interferon induced transmembrane protein 2 [Source:HGNC Symbol;Acc:HGNC:5413]
2.26749e-58	0.673581	0.852	0.518	4.91071e-54	6	SLC7A5	solute carrier family 7 member 5 [Source:HGNC Symbol;Acc:HGNC:11063]
3.14794e-76	0.672985	0.782	0.369	6.8175e-72	6	LCK	LCK proto-oncogene, Src family tyrosine kinase [Source:HGNC Symbol;Acc:HGNC:6524]
1.06082e-58	0.669934	0.909	0.656	2.29742e-54	6	LRRFIP1	LRR binding FLII interacting protein 1 [Source:HGNC Symbol;Acc:HGNC:6702]
5.59262e-80	0.669161	0.742	0.321	1.21119e-75	6	TES	testin LIM domain protein [Source:HGNC Symbol;Acc:HGNC:14620]
2.29061e-67	0.668311	0.804	0.423	4.96077e-63	6	TUBA4A	tubulin alpha 4a [Source:HGNC Symbol;Acc:HGNC:12407]
4.54842e-56	0.665765	0.931	0.727	9.85051e-52	6	GABRB3	gamma-aminobutyric acid type A receptor subunit beta3 [Source:HGNC Symbol;Acc:HGNC:4083]
1.07812e-78	0.656271	0.672	0.269	2.33488e-74	6	SAPCD2	suppressor APC domain containing 2 [Source:HGNC Symbol;Acc:HGNC:28055]
1.63659e-78	0.654808	0.675	0.265	3.54437e-74	6	ARHGEF39	Rho guanine nucleotide exchange factor 39 [Source:HGNC Symbol;Acc:HGNC:25909]
1.9541e-67	0.652906	0.986	0.906	4.23199e-63	6	MID1IP1	MID1 interacting protein 1 [Source:HGNC Symbol;Acc:HGNC:20715]
2.97795e-116	0.650505	0.565	0.136	6.44934e-112	6	SPTSSB	serine palmitoyltransferase small subunit B [Source:HGNC Symbol;Acc:HGNC:24045]
5.80694e-56	0.649703	0.701	0.375	1.25761e-51	6	JAK1	Janus kinase 1 [Source:HGNC Symbol;Acc:HGNC:6190]
1.8107e-86	0.646819	1	0.993	3.92143e-82	6	EIF5	eukaryotic translation initiation factor 5 [Source:HGNC Symbol;Acc:HGNC:3299]
1.19648e-82	0.645864	0.672	0.259	2.59122e-78	6	BORA	BORA aurora kinase A activator [Source:HGNC Symbol;Acc:HGNC:24724]
2.4817e-61	0.644663	0.952	0.725	5.37461e-57	6	ZSCAN10	zinc finger and SCAN domain containing 10 [Source:HGNC Symbol;Acc:HGNC:12997]
5.56592e-70	0.639727	0.99	0.932	1.20541e-65	6	MIS18BP1	MIS18 binding protein 1 [Source:HGNC Symbol;Acc:HGNC:20190]
2.96141e-52	0.637667	0.978	0.883	6.41353e-48	6	CCND2	cyclin D2 [Source:HGNC Symbol;Acc:HGNC:1583]
6.11507e-75	0.637078	1	0.963	1.32434e-70	6	CCNB2	cyclin B2 [Source:HGNC Symbol;Acc:HGNC:1580]
1.49331e-40	0.628245	0.94	0.763	3.23406e-36	6	UTRN	utrophin [Source:HGNC Symbol;Acc:HGNC:12635]
6.69623e-57	0.626838	0.967	0.831	1.4502e-52	6	PAK1	p21 (RAC1) activated kinase 1 [Source:HGNC Symbol;Acc:HGNC:8590]
7.38964e-57	0.625061	0.919	0.626	1.60038e-52	6	PYCARD	PYD and CARD domain containing [Source:HGNC Symbol;Acc:HGNC:16608]
8.9684e-80	0.624669	0.67	0.257	1.94229e-75	6	GPSM2	G protein signaling modulator 2 [Source:HGNC Symbol;Acc:HGNC:29501]
3.23281e-59	0.621395	0.971	0.842	7.0013e-55	6	HLTF	helicase like transcription factor [Source:HGNC Symbol;Acc:HGNC:11099]
2.43326e-57	0.619728	0.909	0.646	5.26972e-53	6	RNF26	ring finger protein 26 [Source:HGNC Symbol;Acc:HGNC:14646]
9.3811e-71	0.618662	0.562	0.205	2.03167e-66	6	TNFAIP8L1	TNF alpha induced protein 8 like 1 [Source:HGNC Symbol;Acc:HGNC:28279]
1.53799e-113	0.618368	1	1	3.33083e-109	6	CKS1B	CDC28 protein kinase regulatory subunit 1B [Source:HGNC Symbol;Acc:HGNC:19083]
2.59052e-57	0.618296	0.952	0.727	5.6103e-53	6	NCAPD2	non-SMC condensin I complex subunit D2 [Source:HGNC Symbol;Acc:HGNC:24305]
5.02613e-40	0.616626	0.976	0.936	1.08851e-35	6	MT-ND6	mitochondrially encoded NADH:ubiquinone oxidoreductase core subunit 6 [Source:HGNC Symbol;Acc:HGNC:7462]
1.99334e-49	0.61539	0.768	0.427	4.31697e-45	6	VSNL1	visinin like 1 [Source:HGNC Symbol;Acc:HGNC:12722]
5.77345e-64	0.61419	0.787	0.411	1.25036e-59	6	KIF18A	kinesin family member 18A [Source:HGNC Symbol;Acc:HGNC:29441]
3.94526e-72	0.610357	1	0.99	8.54424e-68	6	POU5F1	POU class 5 homeobox 1 [Source:HGNC Symbol;Acc:HGNC:9221]
2.20112e-65	0.610264	0.995	0.932	4.76696e-61	6	BIRC5	baculoviral IAP repeat containing 5 [Source:HGNC Symbol;Acc:HGNC:593]
2.72359e-59	0.610113	1	0.873	5.89848e-55	6	CLDN7	claudin 7 [Source:HGNC Symbol;Acc:HGNC:2049]
8.17211e-74	0.60979	0.998	0.965	1.76983e-69	6	EIF2AK4	eukaryotic translation initiation factor 2 alpha kinase 4 [Source:HGNC Symbol;Acc:HGNC:19687]
1.73121e-50	0.609467	0.821	0.517	3.74928e-46	6	SACM1L	SAC1 like phosphatidylinositide phosphatase [Source:HGNC Symbol;Acc:HGNC:17059]
6.91212e-55	0.607605	0.789	0.45	1.49696e-50	6	PRR11	proline rich 11 [Source:HGNC Symbol;Acc:HGNC:25619]
3.19543e-77	0.607518	0.998	0.957	6.92034e-73	6	MAD2L1	mitotic arrest deficient 2 like 1 [Source:HGNC Symbol;Acc:HGNC:6763]
5.2651e-50	0.604971	0.907	0.661	1.14026e-45	6	ZBTB44	zinc finger and BTB domain containing 44 [Source:HGNC Symbol;Acc:HGNC:25001]
3.43029e-68	0.604769	0.998	0.989	7.42897e-64	6	ANP32B	acidic nuclear phosphoprotein 32 family member B [Source:HGNC Symbol;Acc:HGNC:16677]
4.44644e-105	0.60287	0.49	0.11	9.62965e-101	6	CXCL3	C-X-C motif chemokine ligand 3 [Source:HGNC Symbol;Acc:HGNC:4604]
6.55031e-28	0.602732	0.66	0.441	1.4186e-23	6	LRAT	lecithin retinol acyltransferase [Source:HGNC Symbol;Acc:HGNC:6685]
1.68955e-50	0.602575	0.84	0.535	3.65905e-46	6	BRD8	bromodomain containing 8 [Source:HGNC Symbol;Acc:HGNC:19874]
5.70442e-56	0.602465	0.995	0.961	1.23541e-51	6	JARID2	jumonji and AT-rich interaction domain containing 2 [Source:HGNC Symbol;Acc:HGNC:6196]
3.09261e-66	0.599302	0.675	0.285	6.69766e-62	6	JAKMIP2	janus kinase and microtubule interacting protein 2 [Source:HGNC Symbol;Acc:HGNC:29067]
1.78254e-58	0.598807	0.976	0.865	3.86044e-54	6	RDH11	retinol dehydrogenase 11 [Source:HGNC Symbol;Acc:HGNC:17964]
5.23359e-53	0.598413	0.9	0.611	1.13344e-48	6	HOOK1	hook microtubule tethering protein 1 [Source:HGNC Symbol;Acc:HGNC:19884]
4.88463e-47	0.5983	0.926	0.778	1.05786e-42	6	SLC4A7	solute carrier family 4 member 7 [Source:HGNC Symbol;Acc:HGNC:11033]
2.8552e-69	0.596781	0.569	0.201	6.1835e-65	6	KDR	kinase insert domain receptor [Source:HGNC Symbol;Acc:HGNC:6307]
1.30604e-51	0.596635	0.866	0.566	2.82849e-47	6	ARHGAP19	Rho GTPase activating protein 19 [Source:HGNC Symbol;Acc:HGNC:23724]
2.04662e-53	0.596134	0.983	0.891	4.43237e-49	6	RRBP1	ribosome binding protein 1 [Source:HGNC Symbol;Acc:HGNC:10448]
3.24522e-103	0.595939	0.519	0.123	7.02817e-99	6	FOXD3	forkhead box D3 [Source:HGNC Symbol;Acc:HGNC:3804]
1.29328e-59	0.595794	0.9	0.56	2.80085e-55	6	DEPDC1B	DEP domain containing 1B [Source:HGNC Symbol;Acc:HGNC:24902]
2.56569e-119	1.71749	0.994	0.482	5.55652e-115	7	SIX3	SIX homeobox 3 [Source:HGNC Symbol;Acc:HGNC:10889]
2.37939e-103	1.36453	1	0.967	5.15305e-99	7	HIST1H4C	NA
2.01158e-97	1.3309	0.812	0.32	4.35648e-93	7	LMO1	LIM domain only 1 [Source:HGNC Symbol;Acc:HGNC:6641]
1.29179e-95	1.32919	0.994	0.669	2.79763e-91	7	HESX1	HESX homeobox 1 [Source:HGNC Symbol;Acc:HGNC:4877]
2.25851e-89	1.24904	0.969	0.531	4.89125e-85	7	FEZF1	FEZ family zinc finger 1 [Source:HGNC Symbol;Acc:HGNC:22788]
1.70161e-68	1.23155	0.935	0.616	3.68518e-64	7	HIST1H1D	NA
2.91461e-69	1.23011	0.96	0.641	6.31216e-65	7	HIST1H1B	NA
9.78578e-96	1.20813	1	0.573	2.11931e-91	7	LHX5-AS1	LHX5 antisense RNA 1 [Source:HGNC Symbol;Acc:HGNC:49570]
6.3845e-96	1.17994	0.985	0.495	1.38269e-91	7	DLK1	delta like non-canonical Notch ligand 1 [Source:HGNC Symbol;Acc:HGNC:2907]
2.01224e-83	1.07199	0.978	0.536	4.35791e-79	7	FRZB	frizzled related protein [Source:HGNC Symbol;Acc:HGNC:3959]
6.27802e-98	1.07174	0.951	0.373	1.35963e-93	7	LIX1	limb and CNS expressed 1 [Source:HGNC Symbol;Acc:HGNC:18581]
8.11627e-79	1.06192	0.96	0.535	1.75774e-74	7	EPHA4	EPH receptor A4 [Source:HGNC Symbol;Acc:HGNC:3388]
2.82622e-92	1.02938	0.898	0.382	6.12075e-88	7	FEZF1-AS1	FEZF1 antisense RNA 1 [Source:HGNC Symbol;Acc:HGNC:41001]
8.41206e-58	1.0223	0.877	0.545	1.8218e-53	7	HIST1H1C	NA
2.381e-74	1.01969	0.948	0.596	5.15653e-70	7	HIST1H1E	NA
4.06322e-67	0.99658	0.985	0.801	8.79972e-63	7	ID4	inhibitor of DNA binding 4, HLH protein [Source:HGNC Symbol;Acc:HGNC:5363]
2.34869e-71	0.994337	0.92	0.502	5.08655e-67	7	LHX5	LIM homeobox 5 [Source:HGNC Symbol;Acc:HGNC:14216]
6.43246e-79	0.959462	1	0.932	1.39308e-74	7	GPC3	glypican 3 [Source:HGNC Symbol;Acc:HGNC:4451]
2.42111e-70	0.944917	0.865	0.403	5.24339e-66	7	CDH6	cadherin 6 [Source:HGNC Symbol;Acc:HGNC:1765]
2.02093e-28	0.944055	0.692	0.469	4.37672e-24	7	HIST1H1A	NA
1.24828e-55	0.90543	0.963	0.761	2.70341e-51	7	ARL4C	ADP ribosylation factor like GTPase 4C [Source:HGNC Symbol;Acc:HGNC:698]
1.2283e-55	0.876088	0.982	0.778	2.66012e-51	7	FZD5	frizzled class receptor 5 [Source:HGNC Symbol;Acc:HGNC:4043]
4.20256e-58	0.85439	0.871	0.496	9.10148e-54	7	SHISA2	shisa family member 2 [Source:HGNC Symbol;Acc:HGNC:20366]
2.44988e-59	0.825075	0.945	0.583	5.3057e-55	7	MAPK10	mitogen-activated protein kinase 10 [Source:HGNC Symbol;Acc:HGNC:6872]
8.86043e-64	0.81384	0.982	0.747	1.9189e-59	7	FZD2	frizzled class receptor 2 [Source:HGNC Symbol;Acc:HGNC:4040]
1.01623e-62	0.799772	0.966	0.601	2.20085e-58	7	PRTG	protogenin [Source:HGNC Symbol;Acc:HGNC:26373]
3.04807e-64	0.773674	0.975	0.712	6.60121e-60	7	CADM1	cell adhesion molecule 1 [Source:HGNC Symbol;Acc:HGNC:5951]
1.39664e-64	0.773569	0.997	0.9	3.02471e-60	7	FEZ1	fasciculation and elongation protein zeta 1 [Source:HGNC Symbol;Acc:HGNC:3659]
1.95449e-95	0.76281	1	0.997	4.23283e-91	7	PCLAF	PCNA clamp associated factor [Source:HGNC Symbol;Acc:HGNC:28961]
7.87843e-43	0.762026	0.886	0.579	1.70623e-38	7	FJX1	four-jointed box kinase 1 [Source:HGNC Symbol;Acc:HGNC:17166]
6.95463e-60	0.760731	0.994	0.955	1.50616e-55	7	PTN	pleiotrophin [Source:HGNC Symbol;Acc:HGNC:9630]
6.82167e-47	0.751764	0.474	0.158	1.47737e-42	7	RAX	retina and anterior neural fold homeobox [Source:HGNC Symbol;Acc:HGNC:18662]
7.24314e-53	0.749679	0.883	0.635	1.56865e-48	7	DRAXIN	dorsal inhibitory axon guidance protein [Source:HGNC Symbol;Acc:HGNC:25054]
9.42688e-40	0.734203	0.658	0.323	2.04158e-35	7	ENC1	ectodermal-neural cortex 1 [Source:HGNC Symbol;Acc:HGNC:3345]
7.89246e-70	0.72165	0.64	0.225	1.70927e-65	7	HIST1H3D	NA
2.46452e-64	0.711688	1	0.977	5.33741e-60	7	FBLN1	fibulin 1 [Source:HGNC Symbol;Acc:HGNC:3600]
9.02652e-39	0.707538	0.905	0.681	1.95487e-34	7	H1F0	NA
4.62578e-37	0.681181	0.932	0.733	1.0018e-32	7	POU3F1	POU class 3 homeobox 1 [Source:HGNC Symbol;Acc:HGNC:9214]
1.20104e-44	0.675419	0.963	0.696	2.60109e-40	7	NNAT	neuronatin [Source:HGNC Symbol;Acc:HGNC:7860]
2.03858e-45	0.672385	0.625	0.287	4.41495e-41	7	HIST1H3B	NA
1.53899e-43	0.665378	0.871	0.601	3.333e-39	7	PRRT2	proline rich transmembrane protein 2 [Source:HGNC Symbol;Acc:HGNC:30500]
4.05881e-36	0.653161	0.717	0.372	8.79017e-32	7	FLRT3	fibronectin leucine rich transmembrane protein 3 [Source:HGNC Symbol;Acc:HGNC:3762]
5.7527e-34	0.637624	0.711	0.445	1.24586e-29	7	HIST2H2AC	NA
8.53237e-34	0.628073	0.988	0.85	1.84786e-29	7	FST	follistatin [Source:HGNC Symbol;Acc:HGNC:3971]
2.87823e-41	0.622833	0.982	0.885	6.23338e-37	7	PMEL	premelanosome protein [Source:HGNC Symbol;Acc:HGNC:10880]
5.27864e-37	0.620488	0.88	0.594	1.1432e-32	7	FBXO5	F-box protein 5 [Source:HGNC Symbol;Acc:HGNC:13584]
6.56214e-53	0.619791	0.763	0.329	1.42116e-48	7	LINC01833	long intergenic non-protein coding RNA 1833 [Source:HGNC Symbol;Acc:HGNC:52644]
3.96855e-47	0.618181	0.689	0.305	8.59469e-43	7	ZEB2	zinc finger E-box binding homeobox 2 [Source:HGNC Symbol;Acc:HGNC:14881]
1.70608e-47	0.609643	1	0.979	3.69486e-43	7	TMSB15A	thymosin beta 15A [Source:HGNC Symbol;Acc:HGNC:30744]
1.22296e-42	0.605892	1	0.924	2.64857e-38	7	CNTNAP2	contactin associated protein 2 [Source:HGNC Symbol;Acc:HGNC:13830]
2.21883e-43	0.600696	0.942	0.707	4.80532e-39	7	H2AFY2	NA
3.06966e-49	0.598819	0.754	0.369	6.64796e-45	7	PAMR1	peptidase domain containing associated with muscle regeneration 1 [Source:HGNC Symbol;Acc:HGNC:24554]
2.13515e-49	0.590491	1	0.974	4.62409e-45	7	MEST	mesoderm specific transcript [Source:HGNC Symbol;Acc:HGNC:7028]
3.81461e-25	0.589322	0.677	0.432	8.2613e-21	7	EFNB2	ephrin B2 [Source:HGNC Symbol;Acc:HGNC:3227]
5.32401e-44	0.583435	0.997	0.94	1.15302e-39	7	SCG5	secretogranin V [Source:HGNC Symbol;Acc:HGNC:10816]
2.01143e-33	0.579951	0.908	0.712	4.35616e-29	7	TPBG	trophoblast glycoprotein [Source:HGNC Symbol;Acc:HGNC:12004]
1.46489e-39	0.572816	0.969	0.738	3.17252e-35	7	CDH2	cadherin 2 [Source:HGNC Symbol;Acc:HGNC:1759]
3.80197e-33	0.569197	0.96	0.819	8.23394e-29	7	RAD51AP1	RAD51 associated protein 1 [Source:HGNC Symbol;Acc:HGNC:16956]
3.73539e-26	0.566057	0.988	0.909	8.08973e-22	7	VIM	vimentin [Source:HGNC Symbol;Acc:HGNC:12692]
8.03043e-58	0.563134	0.572	0.189	1.73915e-53	7	SIX3-AS1	SIX3 antisense RNA 1 [Source:HGNC Symbol;Acc:HGNC:40532]
5.11323e-29	0.556643	0.846	0.682	1.10737e-24	7	NAV1	neuron navigator 1 [Source:HGNC Symbol;Acc:HGNC:15989]
4.30227e-26	0.552986	0.529	0.284	9.31743e-22	7	HIST1H2AH	NA
1.44486e-38	0.551899	0.698	0.349	3.12914e-34	7	ZFHX4	zinc finger homeobox 4 [Source:HGNC Symbol;Acc:HGNC:30939]
2.11395e-43	0.546481	0.646	0.296	4.57818e-39	7	FOLR1	folate receptor alpha [Source:HGNC Symbol;Acc:HGNC:3791]
7.17796e-37	0.545367	0.538	0.235	1.55453e-32	7	NRG1	neuregulin 1 [Source:HGNC Symbol;Acc:HGNC:7997]
1.09058e-30	0.544433	0.982	0.923	2.36187e-26	7	ASPH	aspartate beta-hydroxylase [Source:HGNC Symbol;Acc:HGNC:757]
2.88154e-40	0.542429	0.985	0.961	6.24056e-36	7	TYMS	thymidylate synthetase [Source:HGNC Symbol;Acc:HGNC:12441]
1.55076e-33	0.537398	0.948	0.806	3.35848e-29	7	CDCA4	cell division cycle associated 4 [Source:HGNC Symbol;Acc:HGNC:14625]
1.7013e-33	0.534743	0.969	0.89	3.6845e-29	7	FZD3	frizzled class receptor 3 [Source:HGNC Symbol;Acc:HGNC:4041]
3.20745e-30	0.53441	0.846	0.623	6.94637e-26	7	PALLD	palladin, cytoskeletal associated protein [Source:HGNC Symbol;Acc:HGNC:17068]
1.53804e-43	0.52826	0.92	0.643	3.33094e-39	7	CDK1	cyclin dependent kinase 1 [Source:HGNC Symbol;Acc:HGNC:1722]
1.0877e-36	0.528056	0.695	0.359	2.35564e-32	7	CAPN6	calpain 6 [Source:HGNC Symbol;Acc:HGNC:1483]
5.74669e-47	0.527683	0.514	0.184	1.24456e-42	7	LRP2	LDL receptor related protein 2 [Source:HGNC Symbol;Acc:HGNC:6694]
9.33593e-25	0.524604	0.597	0.343	2.02188e-20	7	RHOU	ras homolog family member U [Source:HGNC Symbol;Acc:HGNC:17794]
4.25114e-29	0.523735	0.754	0.483	9.20669e-25	7	SDK2	sidekick cell adhesion molecule 2 [Source:HGNC Symbol;Acc:HGNC:19308]
5.38646e-32	0.519867	0.625	0.33	1.16655e-27	7	FZD8	frizzled class receptor 8 [Source:HGNC Symbol;Acc:HGNC:4046]
5.47334e-31	0.518783	0.991	0.875	1.18536e-26	7	TTYH1	tweety family member 1 [Source:HGNC Symbol;Acc:HGNC:13476]
7.5013e-24	0.516322	1	1	1.62456e-19	7	MALAT1	metastasis associated lung adenocarcinoma transcript 1 [Source:HGNC Symbol;Acc:HGNC:29665]
1.13568e-44	0.516059	1	1	2.45954e-40	7	TUBA1A	tubulin alpha 1a [Source:HGNC Symbol;Acc:HGNC:20766]
3.32211e-11	0.512895	0.809	0.714	7.19469e-07	7	FOSB	FosB proto-oncogene, AP-1 transcription factor subunit [Source:HGNC Symbol;Acc:HGNC:3797]
1.09777e-32	0.502215	0.52	0.234	2.37744e-28	7	IER5L	immediate early response 5 like [Source:HGNC Symbol;Acc:HGNC:23679]
1.2523e-25	0.501386	0.978	0.949	2.71211e-21	7	SMC1A	structural maintenance of chromosomes 1A [Source:HGNC Symbol;Acc:HGNC:11111]
6.3059e-31	0.501353	0.978	0.841	1.36567e-26	7	H2AFX	NA
2.5921e-20	0.500128	0.517	0.268	5.61371e-16	7	MEG3	maternally expressed 3 [Source:HGNC Symbol;Acc:HGNC:14575]
1.73875e-32	0.495998	0.978	0.91	3.7656e-28	7	IDH2	isocitrate dehydrogenase (NADP(+)) 2 [Source:HGNC Symbol;Acc:HGNC:5383]
1.19077e-26	0.49494	0.966	0.902	2.57884e-22	7	FAT1	FAT atypical cadherin 1 [Source:HGNC Symbol;Acc:HGNC:3595]
9.01828e-11	0.493529	0.905	0.801	1.95309e-06	7	EGR1	early growth response 1 [Source:HGNC Symbol;Acc:HGNC:3238]
3.21858e-50	0.492192	1	0.99	6.97048e-46	7	C12orf57	chromosome 12 open reading frame 57 [Source:HGNC Symbol;Acc:HGNC:29521]
3.45679e-35	0.487676	0.551	0.251	7.48636e-31	7	HIST1H3G	NA
1.40543e-29	0.487014	0.978	0.914	3.04375e-25	7	RRM1	ribonucleotide reductase catalytic subunit M1 [Source:HGNC Symbol;Acc:HGNC:10451]
4.63273e-23	0.486809	0.914	0.688	1.00331e-18	7	SOX21	SRY-box transcription factor 21 [Source:HGNC Symbol;Acc:HGNC:11197]
5.44317e-28	0.48306	0.858	0.648	1.17883e-23	7	CDCA5	cell division cycle associated 5 [Source:HGNC Symbol;Acc:HGNC:14626]
2.03062e-17	0.481217	0.954	0.864	4.39772e-13	7	TXNIP	thioredoxin interacting protein [Source:HGNC Symbol;Acc:HGNC:16952]
1.78314e-25	0.479795	0.898	0.734	3.86176e-21	7	ROBO1	roundabout guidance receptor 1 [Source:HGNC Symbol;Acc:HGNC:10249]
1.13894e-32	0.478226	0.988	0.876	2.46661e-28	7	CENPK	centromere protein K [Source:HGNC Symbol;Acc:HGNC:29479]
1.22236e-29	0.475416	0.794	0.48	2.64727e-25	7	GREB1L	GREB1 like retinoic acid receptor coactivator [Source:HGNC Symbol;Acc:HGNC:31042]
2.89155e-24	0.473791	0.883	0.69	6.26222e-20	7	SGO1	shugoshin 1 [Source:HGNC Symbol;Acc:HGNC:25088]
2.30687e-20	0.473768	0.926	0.828	4.99598e-16	7	PTPN13	protein tyrosine phosphatase non-receptor type 13 [Source:HGNC Symbol;Acc:HGNC:9646]
2.26277e-30	0.471985	0.972	0.865	4.90048e-26	7	FXYD6	FXYD domain containing ion transport regulator 6 [Source:HGNC Symbol;Acc:HGNC:4030]
4.01607e-27	0.471725	0.997	0.974	8.6976e-23	7	SOX11	SRY-box transcription factor 11 [Source:HGNC Symbol;Acc:HGNC:11191]
3.14841e-24	0.468556	0.732	0.483	6.8185e-20	7	ZNF521	zinc finger protein 521 [Source:HGNC Symbol;Acc:HGNC:24605]
5.03924e-16	0.468051	0.791	0.634	1.09135e-11	7	NRXN1	neurexin 1 [Source:HGNC Symbol;Acc:HGNC:8008]
3.77332e-44	0.466931	1	0.999	8.17187e-40	7	CENPV	centromere protein V [Source:HGNC Symbol;Acc:HGNC:29920]
3.77833e-21	0.466423	0.871	0.695	8.18274e-17	7	BRCA1	BRCA1 DNA repair associated [Source:HGNC Symbol;Acc:HGNC:1100]
1.69341e-18	0.462735	0.652	0.458	3.66743e-14	7	S100A4	S100 calcium binding protein A4 [Source:HGNC Symbol;Acc:HGNC:10494]
2.14183e-23	0.461458	0.96	0.852	4.63855e-19	7	CLSPN	claspin [Source:HGNC Symbol;Acc:HGNC:19715]
5.9514e-25	0.458915	0.914	0.78	1.2889e-20	7	SLC44A2	solute carrier family 44 member 2 [Source:HGNC Symbol;Acc:HGNC:17292]
3.83083e-27	0.458776	0.637	0.366	8.29644e-23	7	COCH	cochlin [Source:HGNC Symbol;Acc:HGNC:2180]
1.64447e-19	0.457171	0.837	0.676	3.56142e-15	7	CEMIP2	cell migration inducing hyaluronidase 2 [Source:HGNC Symbol;Acc:HGNC:11869]
9.12209e-34	0.454141	0.655	0.335	1.97557e-29	7	DPYSL5	dihydropyrimidinase like 5 [Source:HGNC Symbol;Acc:HGNC:20637]
2.91085e-22	0.453714	0.982	0.907	6.30404e-18	7	DHFR	dihydrofolate reductase [Source:HGNC Symbol;Acc:HGNC:2861]
1.86647e-22	0.452423	0.932	0.81	4.04221e-18	7	CCDC144NL-AS1	CCDC144NL antisense RNA 1 [Source:HGNC Symbol;Acc:HGNC:51340]
4.24527e-32	0.452296	0.708	0.39	9.19399e-28	7	FBN2	fibrillin 2 [Source:HGNC Symbol;Acc:HGNC:3604]
8.68292e-38	0.451938	0.505	0.208	1.88046e-33	7	HIST1H2AJ	NA
2.06941e-26	0.451479	0.502	0.253	4.48173e-22	7	HIST1H2AG	NA
3.31193e-16	0.442537	0.754	0.569	7.17265e-12	7	FILIP1	filamin A interacting protein 1 [Source:HGNC Symbol;Acc:HGNC:21015]
2.08869e-52	0.43885	1	1	4.52348e-48	7	MDK	midkine [Source:HGNC Symbol;Acc:HGNC:6972]
1.17272e-21	0.435426	0.923	0.773	2.53977e-17	7	POLD3	DNA polymerase delta 3, accessory subunit [Source:HGNC Symbol;Acc:HGNC:20932]
1.79885e-24	0.434001	0.997	0.935	3.89576e-20	7	FERMT2	fermitin family member 2 [Source:HGNC Symbol;Acc:HGNC:15767]
2.64356e-25	0.432876	0.935	0.78	5.72515e-21	7	SSBP2	single stranded DNA binding protein 2 [Source:HGNC Symbol;Acc:HGNC:15831]
9.4509e-25	0.432181	0.948	0.833	2.04678e-20	7	ZWINT	ZW10 interacting kinetochore protein [Source:HGNC Symbol;Acc:HGNC:13195]
8.62157e-21	0.429873	0.695	0.439	1.86717e-16	7	VSNL1	visinin like 1 [Source:HGNC Symbol;Acc:HGNC:12722]
1.31202e-26	0.413739	0.994	0.967	2.84144e-22	7	METRN	meteorin, glial cell differentiation regulator [Source:HGNC Symbol;Acc:HGNC:14151]
2.50304e-40	0.41307	0.366	0.112	5.42083e-36	7	LGI1	leucine rich glioma inactivated 1 [Source:HGNC Symbol;Acc:HGNC:6572]
6.79104e-25	0.412418	0.606	0.339	1.47074e-20	7	NEBL	nebulette [Source:HGNC Symbol;Acc:HGNC:16932]
2.49642e-20	0.410539	0.985	0.925	5.40649e-16	7	AUTS2	activator of transcription and developmental regulator AUTS2 [Source:HGNC Symbol;Acc:HGNC:14262]
1.01265e-23	0.40895	0.532	0.288	2.19309e-19	7	BTBD17	BTB domain containing 17 [Source:HGNC Symbol;Acc:HGNC:33758]
1.44202e-23	0.407487	0.96	0.907	3.12298e-19	7	MYBL2	MYB proto-oncogene like 2 [Source:HGNC Symbol;Acc:HGNC:7548]
9.90111e-25	0.40558	0.434	0.204	2.14428e-20	7	SERPINA5	serpin family A member 5 [Source:HGNC Symbol;Acc:HGNC:8723]
7.07355e-17	0.40282	0.692	0.497	1.53192e-12	7	BRIP1	BRCA1 interacting protein C-terminal helicase 1 [Source:HGNC Symbol;Acc:HGNC:20473]
6.05813e-22	0.402076	0.966	0.878	1.31201e-17	7	ATP2B1	ATPase plasma membrane Ca2+ transporting 1 [Source:HGNC Symbol;Acc:HGNC:814]
5.9018e-29	0.40202	1	0.995	1.27815e-24	7	ODC1	ornithine decarboxylase 1 [Source:HGNC Symbol;Acc:HGNC:8109]
2.95367e-31	0.401043	1	0.989	6.39675e-27	7	TNNT1	troponin T1, slow skeletal type [Source:HGNC Symbol;Acc:HGNC:11948]
5.94646e-18	0.400734	0.902	0.722	1.28782e-13	7	CNKSR2	connector enhancer of kinase suppressor of Ras 2 [Source:HGNC Symbol;Acc:HGNC:19701]
4.94956e-26	0.400363	1	0.995	1.07193e-21	7	LMAN1	lectin, mannose binding 1 [Source:HGNC Symbol;Acc:HGNC:6631]
2.29617e-19	0.400177	0.708	0.485	4.97282e-15	7	STOM	stomatin [Source:HGNC Symbol;Acc:HGNC:3383]
1.47433e-17	0.399997	0.622	0.409	3.19295e-13	7	DMD	dystrophin [Source:HGNC Symbol;Acc:HGNC:2928]
1.54486e-19	0.397147	0.834	0.641	3.34569e-15	7	FUT8	fucosyltransferase 8 [Source:HGNC Symbol;Acc:HGNC:4019]
9.27205e-20	0.394969	0.646	0.417	2.00805e-15	7	HS6ST2	heparan sulfate 6-O-sulfotransferase 2 [Source:HGNC Symbol;Acc:HGNC:19133]
3.61591e-22	0.392371	0.582	0.336	7.83098e-18	7	CDK14	cyclin dependent kinase 14 [Source:HGNC Symbol;Acc:HGNC:8883]
4.21367e-23	0.390033	0.966	0.88	9.12554e-19	7	C4orf48	chromosome 4 open reading frame 48 [Source:HGNC Symbol;Acc:HGNC:34437]
3.60245e-17	0.388261	0.822	0.69	7.80184e-13	7	WDR34	NA
5.71619e-20	0.383252	0.76	0.55	1.23796e-15	7	COL4A6	collagen type IV alpha 6 chain [Source:HGNC Symbol;Acc:HGNC:2208]
3.61511e-16	0.382211	0.914	0.77	7.82924e-12	7	RRM2	ribonucleotide reductase regulatory subunit M2 [Source:HGNC Symbol;Acc:HGNC:10452]
9.68441e-20	0.381364	0.932	0.816	2.09735e-15	7	NUMA1	nuclear mitotic apparatus protein 1 [Source:HGNC Symbol;Acc:HGNC:8059]
9.57788e-22	0.380999	0.966	0.922	2.07428e-17	7	ATP6V1D	ATPase H+ transporting V1 subunit D [Source:HGNC Symbol;Acc:HGNC:13527]
3.94791e-14	0.37826	0.975	0.968	8.54998e-10	7	SYNE2	spectrin repeat containing nuclear envelope protein 2 [Source:HGNC Symbol;Acc:HGNC:17084]
1.255e-17	0.374482	0.902	0.744	2.71796e-13	7	FANCI	FA complementation group I [Source:HGNC Symbol;Acc:HGNC:25568]
2.0511e-18	0.374251	0.68	0.453	4.44208e-14	7	FGFR3	fibroblast growth factor receptor 3 [Source:HGNC Symbol;Acc:HGNC:3690]
8.43273e-48	0.369325	1	1	1.82628e-43	7	TUBA1B	tubulin alpha 1b [Source:HGNC Symbol;Acc:HGNC:18809]
1.22261e-37	0.369226	1	0.998	2.64782e-33	7	CIRBP	cold inducible RNA binding protein [Source:HGNC Symbol;Acc:HGNC:1982]
7.62099e-24	0.368343	0.997	0.969	1.65048e-19	7	CENPX	centromere protein X [Source:HGNC Symbol;Acc:HGNC:11422]
1.10742e-19	0.367579	0.988	0.937	2.39835e-15	7	UBE2T	ubiquitin conjugating enzyme E2 T [Source:HGNC Symbol;Acc:HGNC:25009]
6.68087e-16	0.365989	0.723	0.557	1.44688e-11	7	RGMA	repulsive guidance molecule BMP co-receptor a [Source:HGNC Symbol;Acc:HGNC:30308]
1.15792e-22	0.365667	0.988	0.98	2.5077e-18	7	FADS1	fatty acid desaturase 1 [Source:HGNC Symbol;Acc:HGNC:3574]
2.74294e-06	0.365488	0.991	0.986	0.0594039	7	IER2	immediate early response 2 [Source:HGNC Symbol;Acc:HGNC:28871]
2.38661e-49	0.363162	0.329	0.081	5.16869e-45	7	FBLN7	fibulin 7 [Source:HGNC Symbol;Acc:HGNC:26740]
1.62233e-12	0.3609	0.662	0.514	3.51349e-08	7	MEIS3	Meis homeobox 3 [Source:HGNC Symbol;Acc:HGNC:29537]
8.57558e-18	0.360852	0.926	0.806	1.85721e-13	7	FEN1	flap structure-specific endonuclease 1 [Source:HGNC Symbol;Acc:HGNC:3650]
2.50235e-15	0.360359	0.745	0.556	5.41935e-11	7	PCDH11X	protocadherin 11 X-linked [Source:HGNC Symbol;Acc:HGNC:8656]
2.70305e-20	0.358137	0.763	0.512	5.854e-16	7	KIFC1	kinesin family member C1 [Source:HGNC Symbol;Acc:HGNC:6389]
1.94361e-16	0.358027	0.692	0.498	4.20927e-12	7	GLI3	GLI family zinc finger 3 [Source:HGNC Symbol;Acc:HGNC:4319]
5.54891e-15	0.356739	0.908	0.806	1.20173e-10	7	FAM161A	FAM161 centrosomal protein A [Source:HGNC Symbol;Acc:HGNC:25808]
6.42693e-54	0.356719	1	1	1.39188e-49	7	GNAS	GNAS complex locus [Source:HGNC Symbol;Acc:HGNC:4392]
2.00714e-24	0.356299	0.994	0.978	4.34685e-20	7	PRXL2A	peroxiredoxin like 2A [Source:HGNC Symbol;Acc:HGNC:28651]
4.40929e-21	0.355197	0.985	0.946	9.54919e-17	7	GINS2	GINS complex subunit 2 [Source:HGNC Symbol;Acc:HGNC:24575]
1.23955e-14	0.354458	0.828	0.67	2.68449e-10	7	MAP2K6	mitogen-activated protein kinase kinase 6 [Source:HGNC Symbol;Acc:HGNC:6846]
2.02112e-13	0.351221	0.458	0.287	4.37713e-09	7	SMAD7	SMAD family member 7 [Source:HGNC Symbol;Acc:HGNC:6773]
7.75284e-18	0.351034	0.443	0.245	1.67903e-13	7	LEMD1	LEM domain containing 1 [Source:HGNC Symbol;Acc:HGNC:18725]
8.47725e-14	0.348481	0.652	0.477	1.83592e-09	7	ZGRF1	zinc finger GRF-type containing 1 [Source:HGNC Symbol;Acc:HGNC:25654]
1.99242e-39	0.347113	0.375	0.118	4.31499e-35	7	VWF	von Willebrand factor [Source:HGNC Symbol;Acc:HGNC:12726]
5.28827e-15	0.345704	0.646	0.442	1.14528e-10	7	BMP7	bone morphogenetic protein 7 [Source:HGNC Symbol;Acc:HGNC:1074]
7.88467e-13	0.344782	0.569	0.393	1.70758e-08	7	CDC45	cell division cycle 45 [Source:HGNC Symbol;Acc:HGNC:1739]
3.80905e-19	0.34404	0.997	0.969	8.24926e-15	7	ORC6	origin recognition complex subunit 6 [Source:HGNC Symbol;Acc:HGNC:17151]
8.3123e-15	0.343442	0.56	0.363	1.8002e-10	7	FHOD3	formin homology 2 domain containing 3 [Source:HGNC Symbol;Acc:HGNC:26178]
3.6549e-16	0.342339	0.914	0.759	7.91542e-12	7	TK1	thymidine kinase 1 [Source:HGNC Symbol;Acc:HGNC:11830]
2.03165e-15	0.341846	0.951	0.835	4.39993e-11	7	LGR4	leucine rich repeat containing G protein-coupled receptor 4 [Source:HGNC Symbol;Acc:HGNC:13299]
3.01562e-16	0.34089	0.889	0.78	6.53093e-12	7	TAC3	tachykinin precursor 3 [Source:HGNC Symbol;Acc:HGNC:11521]
1.22322e-16	0.340178	0.44	0.242	2.64912e-12	7	EPHA7	EPH receptor A7 [Source:HGNC Symbol;Acc:HGNC:3390]
3.56174e-11	0.340009	0.677	0.545	7.71366e-07	7	CPXM1	carboxypeptidase X, M14 family member 1 [Source:HGNC Symbol;Acc:HGNC:15771]
6.52201e-13	0.339893	0.594	0.416	1.41247e-08	7	MIR924HG	MIR924 host gene [Source:HGNC Symbol;Acc:HGNC:44332]
3.30111e-30	0.33964	1	0.999	7.14922e-26	7	SOX2	SRY-box transcription factor 2 [Source:HGNC Symbol;Acc:HGNC:11195]
2.97917e-10	0.338454	0.649	0.502	6.45199e-06	7	TBK1	TANK binding kinase 1 [Source:HGNC Symbol;Acc:HGNC:11584]
3.03985e-14	0.337746	0.566	0.383	6.58341e-10	7	AC007405.3	NA
8.90167e-18	0.337325	0.88	0.677	1.92783e-13	7	NCAPG	non-SMC condensin I complex subunit G [Source:HGNC Symbol;Acc:HGNC:24304]
4.55503e-11	0.335743	0.794	0.652	9.86482e-07	7	ALCAM	activated leukocyte cell adhesion molecule [Source:HGNC Symbol;Acc:HGNC:400]
1.90289e-13	0.335507	0.665	0.488	4.12108e-09	7	EPHB2	EPH receptor B2 [Source:HGNC Symbol;Acc:HGNC:3393]
4.25068e-11	0.334311	0.908	0.813	9.20569e-07	7	ATAD5	ATPase family AAA domain containing 5 [Source:HGNC Symbol;Acc:HGNC:25752]
4.18027e-14	0.33411	0.772	0.657	9.0532e-10	7	RHNO1	RAD9-HUS1-RAD1 interacting nuclear orphan 1 [Source:HGNC Symbol;Acc:HGNC:28206]
7.02289e-18	0.333311	0.963	0.913	1.52095e-13	7	TMEM98	transmembrane protein 98 [Source:HGNC Symbol;Acc:HGNC:24529]
2.61303e-15	0.332003	0.954	0.859	5.65904e-11	7	MND1	meiotic nuclear divisions 1 [Source:HGNC Symbol;Acc:HGNC:24839]
2.09562e-15	0.330857	0.563	0.371	4.53849e-11	7	APLP1	amyloid beta precursor like protein 1 [Source:HGNC Symbol;Acc:HGNC:597]
1.45318e-11	0.330145	0.855	0.746	3.14716e-07	7	PGAP1	post-GPI attachment to proteins inositol deacylase 1 [Source:HGNC Symbol;Acc:HGNC:25712]
6.06332e-24	0.327466	0.351	0.142	1.31313e-19	7	ARHGAP15	Rho GTPase activating protein 15 [Source:HGNC Symbol;Acc:HGNC:21030]
4.78151e-12	0.326229	0.877	0.762	1.03553e-07	7	COL4A2	collagen type IV alpha 2 chain [Source:HGNC Symbol;Acc:HGNC:2203]
2.53572e-05	0.325945	0.868	0.8	0.54916	7	ID2	inhibitor of DNA binding 2 [Source:HGNC Symbol;Acc:HGNC:5361]
8.16861e-12	0.324576	0.677	0.544	1.76908e-07	7	FANCB	FA complementation group B [Source:HGNC Symbol;Acc:HGNC:3583]
2.33139e-18	0.324471	0.44	0.233	5.0491e-14	7	UNC5A	unc-5 netrin receptor A [Source:HGNC Symbol;Acc:HGNC:12567]
1.29009e-23	0.322909	0.372	0.156	2.79396e-19	7	CNTFR	ciliary neurotrophic factor receptor [Source:HGNC Symbol;Acc:HGNC:2170]
1.03126e-13	0.322129	0.708	0.582	2.2334e-09	7	TEDC2	tubulin epsilon and delta complex 2 [Source:HGNC Symbol;Acc:HGNC:25849]
1.29642e-148	2.1772	1	0.921	2.80767e-144	8	TOP2A	DNA topoisomerase II alpha [Source:HGNC Symbol;Acc:HGNC:11989]
4.89367e-126	2.14105	0.993	0.853	1.05982e-121	8	UBE2C	ubiquitin conjugating enzyme E2 C [Source:HGNC Symbol;Acc:HGNC:15937]
3.8458e-101	1.89868	0.871	0.438	8.32885e-97	8	PIF1	PIF1 5'-to-3' DNA helicase [Source:HGNC Symbol;Acc:HGNC:26220]
3.14074e-152	1.81806	1	0.991	6.80189e-148	8	CENPF	centromere protein F [Source:HGNC Symbol;Acc:HGNC:1857]
1.32002e-84	1.7331	0.911	0.645	2.85876e-80	8	CDK1	cyclin dependent kinase 1 [Source:HGNC Symbol;Acc:HGNC:1722]
2.08796e-123	1.68794	1	0.788	4.5219e-119	8	MKI67	marker of proliferation Ki-67 [Source:HGNC Symbol;Acc:HGNC:7107]
4.71429e-133	1.54407	1	0.855	1.02097e-128	8	TPX2	TPX2 microtubule nucleation factor [Source:HGNC Symbol;Acc:HGNC:1249]
7.67691e-151	1.52206	1	0.994	1.66259e-146	8	ARL6IP1	ADP ribosylation factor like GTPase 6 interacting protein 1 [Source:HGNC Symbol;Acc:HGNC:697]
1.02669e-113	1.52077	0.967	0.608	2.22351e-109	8	CENPE	centromere protein E [Source:HGNC Symbol;Acc:HGNC:1856]
4.63172e-124	1.51926	1	0.789	1.00309e-119	8	ASPM	assembly factor for spindle microtubules [Source:HGNC Symbol;Acc:HGNC:19048]
7.97763e-114	1.51838	0.927	0.479	1.72772e-109	8	AURKA	aurora kinase A [Source:HGNC Symbol;Acc:HGNC:11393]
5.70788e-66	1.49246	0.891	0.503	1.23616e-61	8	DLK1	delta like non-canonical Notch ligand 1 [Source:HGNC Symbol;Acc:HGNC:2907]
5.65689e-120	1.4852	0.911	0.443	1.22511e-115	8	DEPDC1	DEP domain containing 1 [Source:HGNC Symbol;Acc:HGNC:22949]
2.81186e-116	1.47407	0.987	0.629	6.08964e-112	8	PLK1	polo like kinase 1 [Source:HGNC Symbol;Acc:HGNC:9077]
1.24792e-122	1.45391	0.997	0.797	2.70262e-118	8	HMMR	hyaluronan mediated motility receptor [Source:HGNC Symbol;Acc:HGNC:5012]
4.01777e-138	1.44489	1	0.931	8.70129e-134	8	NUSAP1	nucleolar and spindle associated protein 1 [Source:HGNC Symbol;Acc:HGNC:18538]
4.03525e-121	1.43055	0.983	0.615	8.73914e-117	8	SGO2	shugoshin 2 [Source:HGNC Symbol;Acc:HGNC:30812]
8.65182e-71	1.36406	0.921	0.489	1.87373e-66	8	SIX3	SIX homeobox 3 [Source:HGNC Symbol;Acc:HGNC:10889]
4.55215e-128	1.35951	0.921	0.397	9.85859e-124	8	CENPA	centromere protein A [Source:HGNC Symbol;Acc:HGNC:1851]
5.62153e-107	1.34167	1	0.87	1.21746e-102	8	CCNB1	cyclin B1 [Source:HGNC Symbol;Acc:HGNC:1579]
1.08803e-103	1.33962	1	0.996	2.35635e-99	8	KPNA2	karyopherin subunit alpha 2 [Source:HGNC Symbol;Acc:HGNC:6395]
7.66636e-69	1.29577	0.749	0.319	1.6603e-64	8	ENC1	ectodermal-neural cortex 1 [Source:HGNC Symbol;Acc:HGNC:3345]
1.71647e-101	1.27323	0.931	0.557	3.71736e-97	8	GTSE1	G2 and S-phase expressed 1 [Source:HGNC Symbol;Acc:HGNC:13698]
4.93895e-102	1.25939	0.904	0.447	1.06963e-97	8	KIF14	kinesin family member 14 [Source:HGNC Symbol;Acc:HGNC:19181]
9.08481e-116	1.25829	0.997	0.829	1.9675e-111	8	CKAP2	cytoskeleton associated protein 2 [Source:HGNC Symbol;Acc:HGNC:1990]
1.26832e-91	1.24893	0.901	0.477	2.74679e-87	8	KIF23	kinesin family member 23 [Source:HGNC Symbol;Acc:HGNC:6392]
2.18608e-77	1.22554	0.858	0.381	4.7344e-73	8	LIX1	limb and CNS expressed 1 [Source:HGNC Symbol;Acc:HGNC:18581]
5.09295e-101	1.22516	0.934	0.54	1.10298e-96	8	KIF2C	kinesin family member 2C [Source:HGNC Symbol;Acc:HGNC:6393]
8.52327e-106	1.21105	0.974	0.612	1.84588e-101	8	NUF2	NUF2 component of NDC80 kinetochore complex [Source:HGNC Symbol;Acc:HGNC:14621]
2.96805e-73	1.18524	0.941	0.534	6.42791e-69	8	FEZF1	FEZ family zinc finger 1 [Source:HGNC Symbol;Acc:HGNC:22788]
6.4411e-100	1.17914	1	0.864	1.39495e-95	8	DLGAP5	DLG associated protein 5 [Source:HGNC Symbol;Acc:HGNC:16864]
2.36842e-72	1.17876	0.97	0.672	5.12929e-68	8	HESX1	HESX homeobox 1 [Source:HGNC Symbol;Acc:HGNC:4877]
2.86134e-48	1.17499	0.921	0.712	6.1968e-44	8	TPBG	trophoblast glycoprotein [Source:HGNC Symbol;Acc:HGNC:12004]
6.26488e-118	1.16416	0.997	0.965	1.35679e-113	8	CCNB2	cyclin B2 [Source:HGNC Symbol;Acc:HGNC:1580]
9.44424e-100	1.15638	0.967	0.738	2.04534e-95	8	G2E3	G2/M-phase specific E3 ubiquitin protein ligase [Source:HGNC Symbol;Acc:HGNC:20338]
1.42824e-71	1.15517	0.934	0.539	3.09314e-67	8	EPHA4	EPH receptor A4 [Source:HGNC Symbol;Acc:HGNC:3388]
6.49609e-97	1.14094	0.924	0.503	1.40686e-92	8	KIFC1	kinesin family member C1 [Source:HGNC Symbol;Acc:HGNC:6389]
1.07868e-93	1.13006	0.98	0.695	2.33609e-89	8	TACC3	transforming acidic coiled-coil containing protein 3 [Source:HGNC Symbol;Acc:HGNC:11524]
1.14989e-66	1.10683	1	0.932	2.49033e-62	8	GPC3	glypican 3 [Source:HGNC Symbol;Acc:HGNC:4451]
8.32145e-52	1.10435	0.488	0.158	1.80218e-47	8	RAX	retina and anterior neural fold homeobox [Source:HGNC Symbol;Acc:HGNC:18662]
2.14533e-83	1.09733	0.947	0.674	4.64614e-79	8	NCAPG	non-SMC condensin I complex subunit G [Source:HGNC Symbol;Acc:HGNC:24304]
1.36748e-103	1.09722	0.983	0.743	2.96155e-99	8	TRIM59	tripartite motif containing 59 [Source:HGNC Symbol;Acc:HGNC:30834]
2.98823e-56	1.09705	0.954	0.762	6.47161e-52	8	ARL4C	ADP ribosylation factor like GTPase 4C [Source:HGNC Symbol;Acc:HGNC:698]
9.63979e-84	1.09238	0.904	0.545	2.08769e-79	8	PSRC1	proline and serine rich coiled-coil 1 [Source:HGNC Symbol;Acc:HGNC:24472]
4.51169e-62	1.08912	0.931	0.605	9.77097e-58	8	PRTG	protogenin [Source:HGNC Symbol;Acc:HGNC:26373]
1.67686e-87	1.0783	0.941	0.617	3.63158e-83	8	PRC1	protein regulator of cytokinesis 1 [Source:HGNC Symbol;Acc:HGNC:9341]
1.2552e-61	1.07422	0.911	0.579	2.71839e-57	8	FJX1	four-jointed box kinase 1 [Source:HGNC Symbol;Acc:HGNC:17166]
7.98474e-104	1.07021	1	1	1.72926e-99	8	MALAT1	metastasis associated lung adenocarcinoma transcript 1 [Source:HGNC Symbol;Acc:HGNC:29665]
9.14089e-101	1.06996	1	0.993	1.97964e-96	8	CKS2	CDC28 protein kinase regulatory subunit 2 [Source:HGNC Symbol;Acc:HGNC:2000]
1.22028e-90	1.05202	0.835	0.368	2.64277e-86	8	CKAP2L	cytoskeleton associated protein 2 like [Source:HGNC Symbol;Acc:HGNC:26877]
2.05117e-72	1.04909	0.987	0.778	4.44222e-68	8	FZD5	frizzled class receptor 5 [Source:HGNC Symbol;Acc:HGNC:4043]
7.93434e-90	1.0481	0.99	0.763	1.71834e-85	8	CCNA2	cyclin A2 [Source:HGNC Symbol;Acc:HGNC:1578]
3.50417e-81	1.04241	0.997	0.826	7.58897e-77	8	CDC20	cell division cycle 20 [Source:HGNC Symbol;Acc:HGNC:1723]
6.35042e-80	1.03921	0.914	0.645	1.37531e-75	8	KNSTRN	kinetochore localized astrin (SPAG5) binding protein [Source:HGNC Symbol;Acc:HGNC:30767]
6.68161e-90	1.02309	0.855	0.37	1.44704e-85	8	KIF20A	kinesin family member 20A [Source:HGNC Symbol;Acc:HGNC:9787]
1.14259e-77	1.00982	0.934	0.584	2.47451e-73	8	KIF4A	kinesin family member 4A [Source:HGNC Symbol;Acc:HGNC:13339]
5.71441e-53	1.0057	0.71	0.329	1.23757e-48	8	LMO1	LIM domain only 1 [Source:HGNC Symbol;Acc:HGNC:6641]
4.26899e-86	1.00487	0.987	0.758	9.24534e-82	8	AURKB	aurora kinase B [Source:HGNC Symbol;Acc:HGNC:11390]
4.50454e-97	1.00239	1	0.932	9.75548e-93	8	MIS18BP1	MIS18 binding protein 1 [Source:HGNC Symbol;Acc:HGNC:20190]
1.47077e-81	1.00025	0.855	0.454	3.18525e-77	8	PRR11	proline rich 11 [Source:HGNC Symbol;Acc:HGNC:25619]
6.65164e-100	0.993262	1	0.933	1.44055e-95	8	BIRC5	baculoviral IAP repeat containing 5 [Source:HGNC Symbol;Acc:HGNC:593]
2.17958e-72	0.98666	0.904	0.557	4.72031e-68	8	ANLN	anillin actin binding protein [Source:HGNC Symbol;Acc:HGNC:14082]
1.80475e-93	0.982105	0.861	0.367	3.90854e-89	8	NEK2	NIMA related kinase 2 [Source:HGNC Symbol;Acc:HGNC:7745]
9.55703e-60	0.979992	0.802	0.443	2.06977e-55	8	HJURP	Holliday junction recognition protein [Source:HGNC Symbol;Acc:HGNC:25444]
6.91802e-70	0.978005	0.931	0.688	1.49824e-65	8	SGO1	shugoshin 1 [Source:HGNC Symbol;Acc:HGNC:25088]
7.69727e-88	0.974874	0.977	0.73	1.667e-83	8	NCAPD2	non-SMC condensin I complex subunit D2 [Source:HGNC Symbol;Acc:HGNC:24305]
2.53504e-68	0.974804	0.868	0.496	5.49013e-64	8	CDCA2	cell division cycle associated 2 [Source:HGNC Symbol;Acc:HGNC:14623]
1.16657e-59	0.97317	0.746	0.381	2.52645e-55	8	CDCA3	cell division cycle associated 3 [Source:HGNC Symbol;Acc:HGNC:14624]
3.22489e-81	0.970133	0.917	0.567	6.98415e-77	8	DEPDC1B	DEP domain containing 1B [Source:HGNC Symbol;Acc:HGNC:24902]
7.53235e-85	0.96391	0.977	0.791	1.63128e-80	8	ECT2	epithelial cell transforming 2 [Source:HGNC Symbol;Acc:HGNC:3155]
9.95997e-67	0.961448	0.868	0.533	2.15703e-62	8	CDCA8	cell division cycle associated 8 [Source:HGNC Symbol;Acc:HGNC:14629]
3.48221e-65	0.955915	0.739	0.355	7.54143e-61	8	FAM83D	family with sequence similarity 83 member D [Source:HGNC Symbol;Acc:HGNC:16122]
2.7178e-75	0.954801	0.997	0.878	5.88593e-71	8	CKAP5	cytoskeleton associated protein 5 [Source:HGNC Symbol;Acc:HGNC:28959]
4.95898e-125	0.953561	1	1	1.07397e-120	8	HMGB2	high mobility group box 2 [Source:HGNC Symbol;Acc:HGNC:5000]
7.63661e-102	0.951903	0.736	0.236	1.65386e-97	8	GAS2L3	growth arrest specific 2 like 3 [Source:HGNC Symbol;Acc:HGNC:27475]
2.84209e-66	0.95075	0.937	0.69	6.15512e-62	8	KIF11	kinesin family member 11 [Source:HGNC Symbol;Acc:HGNC:6388]
1.34852e-71	0.949141	0.858	0.479	2.92048e-67	8	KNL1	kinetochore scaffold 1 [Source:HGNC Symbol;Acc:HGNC:24054]
1.243e-72	0.946853	0.921	0.587	2.69198e-68	8	TTK	TTK protein kinase [Source:HGNC Symbol;Acc:HGNC:12401]
1.63184e-62	0.940411	0.855	0.406	3.53407e-58	8	CDH6	cadherin 6 [Source:HGNC Symbol;Acc:HGNC:1765]
9.64136e-83	0.930206	0.99	0.891	2.08803e-78	8	HP1BP3	heterochromatin protein 1 binding protein 3 [Source:HGNC Symbol;Acc:HGNC:24973]
3.40945e-65	0.916531	0.719	0.32	7.38384e-61	8	INCENP	inner centromere protein [Source:HGNC Symbol;Acc:HGNC:6058]
1.42247e-77	0.911665	0.785	0.349	3.08065e-73	8	CCNF	cyclin F [Source:HGNC Symbol;Acc:HGNC:1591]
3.93533e-76	0.906231	0.772	0.346	8.52274e-72	8	RACGAP1	Rac GTPase activating protein 1 [Source:HGNC Symbol;Acc:HGNC:9804]
8.09652e-67	0.904848	0.983	0.841	1.75346e-62	8	H2AFX	NA
3.65739e-60	0.894605	0.822	0.389	7.9208e-56	8	FEZF1-AS1	FEZF1 antisense RNA 1 [Source:HGNC Symbol;Acc:HGNC:41001]
2.40253e-64	0.891992	0.99	0.794	5.20316e-60	8	CDKN3	cyclin dependent kinase inhibitor 3 [Source:HGNC Symbol;Acc:HGNC:1791]
1.01662e-62	0.889456	0.924	0.504	2.20169e-58	8	LHX5	LIM homeobox 5 [Source:HGNC Symbol;Acc:HGNC:14216]
2.1453e-54	0.886003	0.931	0.541	4.64607e-50	8	FRZB	frizzled related protein [Source:HGNC Symbol;Acc:HGNC:3959]
1.79498e-69	0.884083	0.822	0.418	3.88739e-65	8	KIF18A	kinesin family member 18A [Source:HGNC Symbol;Acc:HGNC:29441]
2.6602e-61	0.879487	0.964	0.749	5.7612e-57	8	FZD2	frizzled class receptor 2 [Source:HGNC Symbol;Acc:HGNC:4040]
3.05827e-92	0.878378	1	0.999	6.62329e-88	8	TUBB4B	tubulin beta 4B class IVb [Source:HGNC Symbol;Acc:HGNC:20771]
6.26224e-77	0.863316	0.987	0.855	1.35621e-72	8	MYEF2	myelin expression factor 2 [Source:HGNC Symbol;Acc:HGNC:17940]
2.42742e-52	0.856283	0.832	0.528	5.25706e-48	8	ARHGAP11A	Rho GTPase activating protein 11A [Source:HGNC Symbol;Acc:HGNC:15783]
3.20032e-65	0.854944	0.917	0.652	6.93092e-61	8	RNF26	ring finger protein 26 [Source:HGNC Symbol;Acc:HGNC:14646]
9.81889e-69	0.850647	0.993	0.964	2.12648e-64	8	BUB3	BUB3 mitotic checkpoint protein [Source:HGNC Symbol;Acc:HGNC:1151]
3.56842e-55	0.848159	0.868	0.54	7.72812e-51	8	NDC80	NDC80 kinetochore complex component [Source:HGNC Symbol;Acc:HGNC:16909]
2.32773e-53	0.841329	0.759	0.37	5.04118e-49	8	PAMR1	peptidase domain containing associated with muscle regeneration 1 [Source:HGNC Symbol;Acc:HGNC:24554]
3.1431e-55	0.828382	0.941	0.715	6.80701e-51	8	CADM1	cell adhesion molecule 1 [Source:HGNC Symbol;Acc:HGNC:5951]
1.61217e-38	0.82374	0.98	0.851	3.49148e-34	8	FST	follistatin [Source:HGNC Symbol;Acc:HGNC:3971]
1.36848e-76	0.811966	1	0.999	2.96372e-72	8	UBE2S	ubiquitin conjugating enzyme E2 S [Source:HGNC Symbol;Acc:HGNC:17895]
3.33532e-36	0.802369	0.716	0.431	7.2233e-32	8	EFNB2	ephrin B2 [Source:HGNC Symbol;Acc:HGNC:3227]
3.53996e-47	0.769376	0.957	0.732	7.6665e-43	8	POU3F1	POU class 3 homeobox 1 [Source:HGNC Symbol;Acc:HGNC:9214]
9.7721e-55	0.766459	0.861	0.573	2.11634e-50	8	ARHGAP19	Rho GTPase activating protein 19 [Source:HGNC Symbol;Acc:HGNC:23724]
6.34131e-52	0.763875	0.71	0.305	1.37334e-47	8	ZEB2	zinc finger E-box binding homeobox 2 [Source:HGNC Symbol;Acc:HGNC:14881]
1.68032e-54	0.76309	0.99	0.809	3.63907e-50	8	BUB1	BUB1 mitotic checkpoint serine/threonine kinase [Source:HGNC Symbol;Acc:HGNC:1148]
1.35278e-50	0.761149	0.957	0.836	2.92972e-46	8	LBR	lamin B receptor [Source:HGNC Symbol;Acc:HGNC:6518]
1.21046e-38	0.75731	0.376	0.121	2.6215e-34	8	LHX2	LIM homeobox 2 [Source:HGNC Symbol;Acc:HGNC:6594]
1.49663e-41	0.750272	0.99	0.801	3.24125e-37	8	ID4	inhibitor of DNA binding 4, HLH protein [Source:HGNC Symbol;Acc:HGNC:5363]
1.17308e-31	0.747716	0.917	0.7	2.54054e-27	8	NNAT	neuronatin [Source:HGNC Symbol;Acc:HGNC:7860]
5.42707e-63	0.744255	0.667	0.267	1.17534e-58	8	GPSM2	G protein signaling modulator 2 [Source:HGNC Symbol;Acc:HGNC:29501]
1.94128e-52	0.739857	0.974	0.878	4.20422e-48	8	ATP2B1	ATPase plasma membrane Ca2+ transporting 1 [Source:HGNC Symbol;Acc:HGNC:814]
5.95846e-66	0.735333	0.69	0.273	1.29042e-61	8	ARHGEF39	Rho guanine nucleotide exchange factor 39 [Source:HGNC Symbol;Acc:HGNC:25909]
2.04706e-66	0.731989	1	0.997	4.43332e-62	8	PTTG1	PTTG1 regulator of sister chromatid separation, securin [Source:HGNC Symbol;Acc:HGNC:9690]
7.42946e-37	0.728449	0.997	0.955	1.609e-32	8	PTN	pleiotrophin [Source:HGNC Symbol;Acc:HGNC:9630]
2.25975e-36	0.725419	0.927	0.742	4.89394e-32	8	CDH2	cadherin 2 [Source:HGNC Symbol;Acc:HGNC:1759]
7.06435e-73	0.723505	1	1	1.52993e-68	8	TUBA1C	tubulin alpha 1c [Source:HGNC Symbol;Acc:HGNC:20768]
2.00274e-32	0.722836	0.657	0.353	4.33734e-28	8	ZFHX4	zinc finger homeobox 4 [Source:HGNC Symbol;Acc:HGNC:30939]
4.29829e-50	0.722784	0.591	0.231	9.3088e-46	8	IER5L	immediate early response 5 like [Source:HGNC Symbol;Acc:HGNC:23679]
4.76964e-61	0.722439	0.997	0.942	1.03296e-56	8	SMC4	structural maintenance of chromosomes 4 [Source:HGNC Symbol;Acc:HGNC:14013]
4.40521e-40	0.722053	0.663	0.34	9.54035e-36	8	RHOU	ras homolog family member U [Source:HGNC Symbol;Acc:HGNC:17794]
1.33131e-36	0.714516	0.68	0.362	2.88322e-32	8	CAPN6	calpain 6 [Source:HGNC Symbol;Acc:HGNC:1483]
6.97337e-51	0.713945	0.71	0.344	1.51022e-46	8	CEP55	centrosomal protein 55 [Source:HGNC Symbol;Acc:HGNC:1161]
8.7658e-54	0.708589	1	0.974	1.89841e-49	8	SOX11	SRY-box transcription factor 11 [Source:HGNC Symbol;Acc:HGNC:11191]
5.29615e-39	0.708565	0.937	0.579	1.14699e-34	8	LHX5-AS1	LHX5 antisense RNA 1 [Source:HGNC Symbol;Acc:HGNC:49570]
4.88221e-33	0.703636	0.413	0.152	1.05734e-28	8	PAX6	paired box 6 [Source:HGNC Symbol;Acc:HGNC:8620]
4.81364e-51	0.697137	0.97	0.888	1.04249e-46	8	KIF20B	kinesin family member 20B [Source:HGNC Symbol;Acc:HGNC:7212]
1.56332e-37	0.695826	0.838	0.5	3.38568e-33	8	SHISA2	shisa family member 2 [Source:HGNC Symbol;Acc:HGNC:20366]
9.20582e-28	0.691065	0.736	0.474	1.9937e-23	8	PRSS23	serine protease 23 [Source:HGNC Symbol;Acc:HGNC:14370]
6.82819e-42	0.688463	0.964	0.879	1.47878e-37	8	TLE4	TLE family member 4, transcriptional corepressor [Source:HGNC Symbol;Acc:HGNC:11840]
3.64404e-39	0.681742	0.888	0.621	7.8919e-35	8	PALLD	palladin, cytoskeletal associated protein [Source:HGNC Symbol;Acc:HGNC:17068]
3.11292e-44	0.680565	0.997	0.901	6.74165e-40	8	FEZ1	fasciculation and elongation protein zeta 1 [Source:HGNC Symbol;Acc:HGNC:3659]
2.21098e-48	0.669561	0.752	0.331	4.78832e-44	8	LINC01833	long intergenic non-protein coding RNA 1833 [Source:HGNC Symbol;Acc:HGNC:52644]
7.18326e-46	0.667899	0.825	0.495	1.55568e-41	8	NCAPH	non-SMC condensin I complex subunit H [Source:HGNC Symbol;Acc:HGNC:1112]
4.60224e-45	0.667198	0.957	0.702	9.96707e-41	8	BUB1B	BUB1 mitotic checkpoint serine/threonine kinase B [Source:HGNC Symbol;Acc:HGNC:1149]
1.23378e-40	0.661008	0.851	0.614	2.67199e-36	8	ZMYM1	zinc finger MYM-type containing 1 [Source:HGNC Symbol;Acc:HGNC:26253]
4.37262e-42	0.660033	0.927	0.781	9.46977e-38	8	SSBP2	single stranded DNA binding protein 2 [Source:HGNC Symbol;Acc:HGNC:15831]
2.27904e-42	0.658802	0.822	0.543	4.93572e-38	8	BRD8	bromodomain containing 8 [Source:HGNC Symbol;Acc:HGNC:19874]
4.59908e-40	0.658378	0.941	0.721	9.96024e-36	8	CNKSR2	connector enhancer of kinase suppressor of Ras 2 [Source:HGNC Symbol;Acc:HGNC:19701]
1.46014e-41	0.655291	0.683	0.363	3.16222e-37	8	NDE1	nudE neurodevelopment protein 1 [Source:HGNC Symbol;Acc:HGNC:17619]
1.34481e-44	0.654251	0.848	0.599	2.91246e-40	8	CENPC	centromere protein C [Source:HGNC Symbol;Acc:HGNC:1854]
1.20365e-23	0.642883	0.644	0.396	2.60675e-19	8	FBN2	fibrillin 2 [Source:HGNC Symbol;Acc:HGNC:3604]
2.10688e-35	0.639386	0.795	0.54	4.56286e-31	8	CIT	citron rho-interacting serine/threonine kinase [Source:HGNC Symbol;Acc:HGNC:1985]
1.32227e-42	0.639135	0.98	0.901	2.86363e-38	8	FAT1	FAT atypical cadherin 1 [Source:HGNC Symbol;Acc:HGNC:3595]
2.37542e-39	0.637288	0.809	0.479	5.14446e-35	8	ZNF521	zinc finger protein 521 [Source:HGNC Symbol;Acc:HGNC:24605]
1.01588e-42	0.636503	0.957	0.686	2.20009e-38	8	SOX21	SRY-box transcription factor 21 [Source:HGNC Symbol;Acc:HGNC:11197]
5.23819e-50	0.636384	0.97	0.9	1.13443e-45	8	TBL1X	transducin beta like 1 X-linked [Source:HGNC Symbol;Acc:HGNC:11585]
1.46957e-107	0.634714	1	1	3.18264e-103	8	CALM2	calmodulin 2 [Source:HGNC Symbol;Acc:HGNC:1445]
3.53487e-46	0.633251	0.993	0.899	7.65546e-42	8	MEX3A	mex-3 RNA binding family member A [Source:HGNC Symbol;Acc:HGNC:33482]
1.45466e-43	0.624044	0.855	0.477	3.15036e-39	8	GREB1L	GREB1 like retinoic acid receptor coactivator [Source:HGNC Symbol;Acc:HGNC:31042]
1.38612e-53	0.623931	0.647	0.271	3.00193e-49	8	BORA	BORA aurora kinase A activator [Source:HGNC Symbol;Acc:HGNC:24724]
1.2434e-36	0.620898	0.782	0.502	2.69282e-32	8	NIN	ninein [Source:HGNC Symbol;Acc:HGNC:14906]
5.0999e-46	0.617824	1	0.977	1.10449e-41	8	FBLN1	fibulin 1 [Source:HGNC Symbol;Acc:HGNC:3600]
1.83415e-42	0.613447	0.993	0.935	3.97222e-38	8	FERMT2	fermitin family member 2 [Source:HGNC Symbol;Acc:HGNC:15767]
4.76162e-44	0.612272	0.95	0.815	1.03122e-39	8	NUMA1	nuclear mitotic apparatus protein 1 [Source:HGNC Symbol;Acc:HGNC:8059]
1.29315e-34	0.609555	0.812	0.587	2.80058e-30	8	CDC27	cell division cycle 27 [Source:HGNC Symbol;Acc:HGNC:1728]
1.68021e-11	0.609347	0.452	0.273	3.63883e-07	8	MEG3	maternally expressed 3 [Source:HGNC Symbol;Acc:HGNC:14575]
5.96638e-33	0.608192	0.891	0.588	1.29214e-28	8	MAPK10	mitogen-activated protein kinase 10 [Source:HGNC Symbol;Acc:HGNC:6872]
2.28778e-37	0.601292	0.884	0.636	4.95464e-33	8	DRAXIN	dorsal inhibitory axon guidance protein [Source:HGNC Symbol;Acc:HGNC:25054]
1.07167e-54	0.598563	0.584	0.212	2.32092e-50	8	TNFAIP8L1	TNF alpha induced protein 8 like 1 [Source:HGNC Symbol;Acc:HGNC:28279]
3.74757e-16	0.597285	0.937	0.923	8.11612e-12	8	ID3	inhibitor of DNA binding 3, HLH protein [Source:HGNC Symbol;Acc:HGNC:5362]
6.78836e-37	0.596765	0.878	0.639	1.47016e-32	8	FUT8	fucosyltransferase 8 [Source:HGNC Symbol;Acc:HGNC:4019]
1.28024e-43	0.596026	0.99	0.936	2.77262e-39	8	CCDC88A	coiled-coil domain containing 88A [Source:HGNC Symbol;Acc:HGNC:25523]
7.88604e-32	0.592089	0.845	0.663	1.70788e-27	8	RTKN2	rhotekin 2 [Source:HGNC Symbol;Acc:HGNC:19364]
3.17927e-36	0.588439	0.825	0.551	6.88535e-32	8	MDC1	mediator of DNA damage checkpoint 1 [Source:HGNC Symbol;Acc:HGNC:21163]
1.85846e-35	0.587708	0.733	0.373	4.02487e-31	8	FLRT3	fibronectin leucine rich transmembrane protein 3 [Source:HGNC Symbol;Acc:HGNC:3762]
1.05757e-34	0.585528	0.964	0.826	2.29038e-30	8	PTPN13	protein tyrosine phosphatase non-receptor type 13 [Source:HGNC Symbol;Acc:HGNC:9646]
5.50674e-34	0.585435	0.894	0.642	1.1926e-29	8	SPC25	SPC25 component of NDC80 kinetochore complex [Source:HGNC Symbol;Acc:HGNC:24031]
8.16303e-50	0.582977	0.993	0.958	1.76787e-45	8	MAD2L1	mitotic arrest deficient 2 like 1 [Source:HGNC Symbol;Acc:HGNC:6763]
2.84215e-36	0.582534	0.878	0.654	6.15524e-32	8	CEP70	centrosomal protein 70 [Source:HGNC Symbol;Acc:HGNC:29972]
7.78599e-27	0.582231	0.957	0.906	1.68621e-22	8	PEG10	paternally expressed 10 [Source:HGNC Symbol;Acc:HGNC:14005]
1.67746e-39	0.58043	0.667	0.339	3.63288e-35	8	CDC25C	cell division cycle 25C [Source:HGNC Symbol;Acc:HGNC:1727]
2.94413e-37	0.579202	0.97	0.89	6.3761e-33	8	FZD3	frizzled class receptor 3 [Source:HGNC Symbol;Acc:HGNC:4041]
1.38772e-36	0.576297	0.878	0.654	3.00538e-32	8	IFT74	intraflagellar transport 74 [Source:HGNC Symbol;Acc:HGNC:21424]
1.78032e-36	0.57496	0.614	0.303	3.85564e-32	8	BCORL1	BCL6 corepressor like 1 [Source:HGNC Symbol;Acc:HGNC:25657]
5.27904e-29	0.568037	1	0.995	1.14328e-24	8	LMAN1	lectin, mannose binding 1 [Source:HGNC Symbol;Acc:HGNC:6631]
2.19394e-30	0.565007	0.908	0.792	4.75141e-26	8	KIF22	kinesin family member 22 [Source:HGNC Symbol;Acc:HGNC:6391]
1.44291e-34	0.561148	0.904	0.679	3.12492e-30	8	NAV1	neuron navigator 1 [Source:HGNC Symbol;Acc:HGNC:15989]
2.89068e-29	0.560703	0.752	0.479	6.26034e-25	8	MAF	MAF bZIP transcription factor [Source:HGNC Symbol;Acc:HGNC:6776]
3.56933e-17	0.559033	0.947	0.912	7.73009e-13	8	VIM	vimentin [Source:HGNC Symbol;Acc:HGNC:12692]
1.38734e-33	0.556988	0.66	0.358	3.00456e-29	8	FHOD3	formin homology 2 domain containing 3 [Source:HGNC Symbol;Acc:HGNC:26178]
9.77647e-54	0.556317	1	1	2.11729e-49	8	JPT1	Jupiter microtubule associated homolog 1 [Source:HGNC Symbol;Acc:HGNC:14569]
5.861e-29	0.554832	0.934	0.817	1.26932e-24	8	WEE1	WEE1 G2 checkpoint kinase [Source:HGNC Symbol;Acc:HGNC:12761]
6.65035e-59	0.554663	1	1	1.44027e-54	8	CKS1B	CDC28 protein kinase regulatory subunit 1B [Source:HGNC Symbol;Acc:HGNC:19083]
3.52595e-31	0.552791	0.832	0.595	7.63615e-27	8	CNTRL	centriolin [Source:HGNC Symbol;Acc:HGNC:1858]
3.04572e-31	0.546068	0.993	0.986	6.59612e-27	8	ZFP36L1	ZFP36 ring finger protein like 1 [Source:HGNC Symbol;Acc:HGNC:1107]
9.26212e-40	0.542567	0.521	0.221	2.0059e-35	8	KIF18B	kinesin family member 18B [Source:HGNC Symbol;Acc:HGNC:27102]
5.29308e-26	0.538444	0.32	0.118	1.14632e-21	8	DACH1	dachshund family transcription factor 1 [Source:HGNC Symbol;Acc:HGNC:2663]
1.38286e-29	0.538403	0.759	0.484	2.99487e-25	8	SDK2	sidekick cell adhesion molecule 2 [Source:HGNC Symbol;Acc:HGNC:19308]
1.77152e-25	0.536408	0.871	0.736	3.83658e-21	8	ROBO1	roundabout guidance receptor 1 [Source:HGNC Symbol;Acc:HGNC:10249]
7.23015e-32	0.535868	0.591	0.288	1.56583e-27	8	DUSP4	dual specificity phosphatase 4 [Source:HGNC Symbol;Acc:HGNC:3070]
5.83141e-38	0.534965	0.99	0.899	1.26291e-33	8	MZT1	mitotic spindle organizing protein 1 [Source:HGNC Symbol;Acc:HGNC:33830]
1.14471e-30	0.534427	0.997	0.924	2.4791e-26	8	CNTNAP2	contactin associated protein 2 [Source:HGNC Symbol;Acc:HGNC:13830]
8.70462e-53	0.532916	1	1	1.88516e-48	8	PTMS	parathymosin [Source:HGNC Symbol;Acc:HGNC:9629]
2.92449e-26	0.532844	0.914	0.838	6.33356e-22	8	DYNLL2	dynein light chain LC8-type 2 [Source:HGNC Symbol;Acc:HGNC:24596]
4.94317e-08	0.530584	0.32	0.2	0.00107054	8	EGR4	early growth response 4 [Source:HGNC Symbol;Acc:HGNC:3241]
1.54097e-29	0.530185	0.789	0.493	3.33728e-25	8	GLI3	GLI family zinc finger 3 [Source:HGNC Symbol;Acc:HGNC:4319]
8.98901e-46	0.526055	1	0.995	1.94675e-41	8	RAD21	RAD21 cohesin complex component [Source:HGNC Symbol;Acc:HGNC:9811]
6.09222e-22	0.525102	0.597	0.357	1.31939e-17	8	CCNG2	cyclin G2 [Source:HGNC Symbol;Acc:HGNC:1593]
6.07447e-25	0.524781	0.881	0.712	1.31555e-20	8	H2AFY2	NA
3.72213e-25	0.524565	0.881	0.739	8.06102e-21	8	SYT1	synaptotagmin 1 [Source:HGNC Symbol;Acc:HGNC:11509]
7.95439e-155	3.11779	0.996	0.5	1.72268e-150	9	DLK1	delta like non-canonical Notch ligand 1 [Source:HGNC Symbol;Acc:HGNC:2907]
9.18827e-149	2.52782	1	0.71	1.9899e-144	9	TPBG	trophoblast glycoprotein [Source:HGNC Symbol;Acc:HGNC:12004]
4.99939e-150	2.23499	1	0.932	1.08272e-145	9	GPC3	glypican 3 [Source:HGNC Symbol;Acc:HGNC:4451]
2.97736e-253	2.21653	0.898	0.139	6.44806e-249	9	RAX	retina and anterior neural fold homeobox [Source:HGNC Symbol;Acc:HGNC:18662]
5.45427e-142	2.05021	1	0.603	1.18123e-137	9	PRTG	protogenin [Source:HGNC Symbol;Acc:HGNC:26373]
3.54977e-111	2.04526	0.774	0.248	7.68773e-107	9	IGFBP5	insulin like growth factor binding protein 5 [Source:HGNC Symbol;Acc:HGNC:5474]
3.31e-111	1.97616	0.996	0.697	7.16846e-107	9	NNAT	neuronatin [Source:HGNC Symbol;Acc:HGNC:7860]
5.54964e-292	1.93937	0.85	0.097	1.20189e-287	9	LHX2	LIM homeobox 2 [Source:HGNC Symbol;Acc:HGNC:6594]
6.53381e-203	1.81313	0.808	0.132	1.41503e-198	9	PAX6	paired box 6 [Source:HGNC Symbol;Acc:HGNC:8620]
4.61719e-201	1.81025	0.759	0.12	9.99944e-197	9	TFPI	tissue factor pathway inhibitor [Source:HGNC Symbol;Acc:HGNC:11760]
7.06218e-92	1.79701	1	0.955	1.52946e-87	9	PTN	pleiotrophin [Source:HGNC Symbol;Acc:HGNC:9630]
1.28985e-109	1.78403	0.996	0.488	2.79343e-105	9	SIX3	SIX homeobox 3 [Source:HGNC Symbol;Acc:HGNC:10889]
1.0922e-112	1.75277	0.861	0.316	2.36538e-108	9	ENC1	ectodermal-neural cortex 1 [Source:HGNC Symbol;Acc:HGNC:3345]
1.0103e-145	1.73079	0.951	0.381	2.188e-141	9	FBN2	fibrillin 2 [Source:HGNC Symbol;Acc:HGNC:3604]
9.93813e-135	1.70771	0.91	0.341	2.1523e-130	9	ZFHX4	zinc finger homeobox 4 [Source:HGNC Symbol;Acc:HGNC:30939]
4.03452e-93	1.68713	0.835	0.356	8.73756e-89	9	CAPN6	calpain 6 [Source:HGNC Symbol;Acc:HGNC:1483]
2.14715e-102	1.6526	0.921	0.466	4.65007e-98	9	PRSS23	serine protease 23 [Source:HGNC Symbol;Acc:HGNC:14370]
6.17874e-234	1.62591	0.605	0.053	1.33813e-229	9	SIX6	SIX homeobox 6 [Source:HGNC Symbol;Acc:HGNC:10892]
4.46761e-100	1.61388	0.962	0.578	9.67551e-96	9	FJX1	four-jointed box kinase 1 [Source:HGNC Symbol;Acc:HGNC:17166]
5.39943e-103	1.55726	1	0.91	1.16935e-98	9	VIM	vimentin [Source:HGNC Symbol;Acc:HGNC:12692]
1.48462e-158	1.52358	0.838	0.205	3.21523e-154	9	SMOC1	SPARC related modular calcium binding 1 [Source:HGNC Symbol;Acc:HGNC:20318]
2.43476e-121	1.50246	0.91	0.326	5.27296e-117	9	LINC01833	long intergenic non-protein coding RNA 1833 [Source:HGNC Symbol;Acc:HGNC:52644]
1.3037e-137	1.49964	0.861	0.268	2.82343e-133	9	AL035425.3	NA
2.14688e-151	1.48004	0.797	0.181	4.64951e-147	9	SIX3-AS1	SIX3 antisense RNA 1 [Source:HGNC Symbol;Acc:HGNC:40532]
1.87534e-218	1.47784	0.812	0.127	4.06143e-214	9	SOX5	SRY-box transcription factor 5 [Source:HGNC Symbol;Acc:HGNC:11201]
1.25282e-103	1.43188	0.992	0.54	2.71323e-99	9	FRZB	frizzled related protein [Source:HGNC Symbol;Acc:HGNC:3959]
1.41248e-155	1.42975	0.741	0.152	3.059e-151	9	COL2A1	collagen type II alpha 1 chain [Source:HGNC Symbol;Acc:HGNC:2200]
5.85126e-110	1.42596	0.989	0.74	1.26721e-105	9	CDH2	cadherin 2 [Source:HGNC Symbol;Acc:HGNC:1759]
1.75326e-98	1.39655	0.981	0.585	3.79703e-94	9	MAPK10	mitogen-activated protein kinase 10 [Source:HGNC Symbol;Acc:HGNC:6872]
1.17888e-97	1.34983	1	0.904	2.55311e-93	9	PEG10	paternally expressed 10 [Source:HGNC Symbol;Acc:HGNC:14005]
3.95482e-116	1.34872	1	0.995	8.56496e-112	9	LMAN1	lectin, mannose binding 1 [Source:HGNC Symbol;Acc:HGNC:6631]
3.05865e-88	1.34236	0.992	0.535	6.62413e-84	9	FEZF1	FEZ family zinc finger 1 [Source:HGNC Symbol;Acc:HGNC:22788]
6.26376e-107	1.33847	0.895	0.366	1.35654e-102	9	PAMR1	peptidase domain containing associated with muscle regeneration 1 [Source:HGNC Symbol;Acc:HGNC:24554]
6.45306e-105	1.32375	1	0.749	1.39754e-100	9	FZD2	frizzled class receptor 2 [Source:HGNC Symbol;Acc:HGNC:4040]
2.79929e-213	1.32172	0.733	0.097	6.06243e-209	9	DACH1	dachshund family transcription factor 1 [Source:HGNC Symbol;Acc:HGNC:2663]
3.42828e-101	1.31672	0.974	0.712	7.42462e-97	9	TTC3	tetratricopeptide repeat domain 3 [Source:HGNC Symbol;Acc:HGNC:12393]
4.93567e-82	1.29717	0.985	0.762	1.06892e-77	9	ARL4C	ADP ribosylation factor like GTPase 4C [Source:HGNC Symbol;Acc:HGNC:698]
2.14733e-93	1.28996	0.936	0.381	4.65048e-89	9	LIX1	limb and CNS expressed 1 [Source:HGNC Symbol;Acc:HGNC:18581]
4.60408e-108	1.26974	1	0.889	9.97105e-104	9	FZD3	frizzled class receptor 3 [Source:HGNC Symbol;Acc:HGNC:4041]
1.21553e-92	1.26612	0.944	0.62	2.63247e-88	9	PALLD	palladin, cytoskeletal associated protein [Source:HGNC Symbol;Acc:HGNC:17068]
7.21274e-107	1.2454	1	0.877	1.56206e-102	9	ATP2B1	ATPase plasma membrane Ca2+ transporting 1 [Source:HGNC Symbol;Acc:HGNC:814]
3.48597e-86	1.23031	0.876	0.39	7.54957e-82	9	FEZF1-AS1	FEZF1 antisense RNA 1 [Source:HGNC Symbol;Acc:HGNC:41001]
2.45374e-103	1.22649	1	0.877	5.31407e-99	9	TLE4	TLE family member 4, transcriptional corepressor [Source:HGNC Symbol;Acc:HGNC:11840]
2.64861e-62	1.22537	0.771	0.419	5.73609e-58	9	FABP7	fatty acid binding protein 7 [Source:HGNC Symbol;Acc:HGNC:3562]
3.96991e-87	1.2223	0.714	0.229	8.59764e-83	9	NRG1	neuregulin 1 [Source:HGNC Symbol;Acc:HGNC:7997]
4.27789e-80	1.21453	0.974	0.539	9.26463e-76	9	EPHA4	EPH receptor A4 [Source:HGNC Symbol;Acc:HGNC:3388]
1.20969e-196	1.20489	0.624	0.07	2.61983e-192	9	RSPO3	R-spondin 3 [Source:HGNC Symbol;Acc:HGNC:20866]
1.77447e-82	1.19554	0.996	0.779	3.84296e-78	9	FZD5	frizzled class receptor 5 [Source:HGNC Symbol;Acc:HGNC:4043]
4.03297e-103	1.19316	0.677	0.179	8.7342e-99	9	LRP2	LDL receptor related protein 2 [Source:HGNC Symbol;Acc:HGNC:6694]
3.50052e-96	1.17003	0.729	0.234	7.58108e-92	9	IL17RD	interleukin 17 receptor D [Source:HGNC Symbol;Acc:HGNC:17616]
2.80743e-49	1.13913	0.801	0.496	6.08004e-45	9	HES1	hes family bHLH transcription factor 1 [Source:HGNC Symbol;Acc:HGNC:5192]
8.87976e-91	1.12165	1	0.924	1.92309e-86	9	CNTNAP2	contactin associated protein 2 [Source:HGNC Symbol;Acc:HGNC:13830]
7.47807e-70	1.08502	0.846	0.492	1.61953e-65	9	GLI3	GLI family zinc finger 3 [Source:HGNC Symbol;Acc:HGNC:4319]
5.81326e-75	1.08431	0.891	0.478	1.25898e-70	9	GREB1L	GREB1 like retinoic acid receptor coactivator [Source:HGNC Symbol;Acc:HGNC:31042]
1.00759e-60	1.08337	0.767	0.409	2.18214e-56	9	SPRY1	sprouty RTK signaling antagonist 1 [Source:HGNC Symbol;Acc:HGNC:11269]
1.44093e-96	1.07817	1	0.977	3.12062e-92	9	FBLN1	fibulin 1 [Source:HGNC Symbol;Acc:HGNC:3600]
8.00567e-68	1.07274	0.711	0.3	1.73379e-63	9	CXXC4	CXXC finger protein 4 [Source:HGNC Symbol;Acc:HGNC:24593]
1.83337e-17	1.06504	0.398	0.217	3.97052e-13	9	IGFBP3	insulin like growth factor binding protein 3 [Source:HGNC Symbol;Acc:HGNC:5472]
2.27157e-62	1.05966	0.831	0.48	4.91953e-58	9	ZNF521	zinc finger protein 521 [Source:HGNC Symbol;Acc:HGNC:24605]
5.08033e-65	1.05882	0.936	0.717	1.10025e-60	9	CADM1	cell adhesion molecule 1 [Source:HGNC Symbol;Acc:HGNC:5951]
1.75353e-77	1.0418	0.639	0.21	3.79762e-73	9	SOX2-OT	SOX2 overlapping transcript [Source:HGNC Symbol;Acc:HGNC:20209]
1.28668e-127	1.02365	0.684	0.142	2.78657e-123	9	CNTFR	ciliary neurotrophic factor receptor [Source:HGNC Symbol;Acc:HGNC:2170]
1.26036e-82	1.02118	0.699	0.228	2.72955e-78	9	IER5L	immediate early response 5 like [Source:HGNC Symbol;Acc:HGNC:23679]
5.42806e-53	1.0088	0.801	0.5	1.17556e-48	9	PIK3R3	phosphoinositide-3-kinase regulatory subunit 3 [Source:HGNC Symbol;Acc:HGNC:8981]
1.02025e-53	1.00237	0.989	0.864	2.20955e-49	9	TXNIP	thioredoxin interacting protein [Source:HGNC Symbol;Acc:HGNC:16952]
7.57289e-48	0.999442	0.996	0.851	1.64006e-43	9	FST	follistatin [Source:HGNC Symbol;Acc:HGNC:3971]
1.85325e-83	0.994649	0.996	0.974	4.01358e-79	9	MEST	mesoderm specific transcript [Source:HGNC Symbol;Acc:HGNC:7028]
7.94444e-95	0.985993	1	1	1.72053e-90	9	TUBA1A	tubulin alpha 1a [Source:HGNC Symbol;Acc:HGNC:20766]
1.43449e-127	0.97824	0.669	0.141	3.10667e-123	9	ZNF436-AS1	ZNF436 antisense RNA 1 [Source:HGNC Symbol;Acc:HGNC:25122]
9.23748e-56	0.977244	0.989	0.579	2.00056e-51	9	LHX5-AS1	LHX5 antisense RNA 1 [Source:HGNC Symbol;Acc:HGNC:49570]
7.13153e-54	0.97024	0.571	0.205	1.54448e-49	9	AUXG01000058.1	NA
1.55296e-39	0.968782	0.774	0.48	3.36325e-35	9	MAF	MAF bZIP transcription factor [Source:HGNC Symbol;Acc:HGNC:6776]
1.05886e-68	0.966393	0.929	0.705	2.29318e-64	9	PON2	paraoxonase 2 [Source:HGNC Symbol;Acc:HGNC:9205]
2.43327e-57	0.963388	0.733	0.352	5.26974e-53	9	CCNG2	cyclin G2 [Source:HGNC Symbol;Acc:HGNC:1593]
2.85351e-65	0.959016	0.895	0.545	6.17984e-61	9	COL4A6	collagen type IV alpha 6 chain [Source:HGNC Symbol;Acc:HGNC:2208]
1.28168e-54	0.957967	0.831	0.509	2.77574e-50	9	MAP2	microtubule associated protein 2 [Source:HGNC Symbol;Acc:HGNC:6839]
2.07512e-76	0.955527	1	0.974	4.4941e-72	9	SOX11	SRY-box transcription factor 11 [Source:HGNC Symbol;Acc:HGNC:11191]
1.29364e-61	0.955458	0.883	0.609	2.80164e-57	9	ELP4	elongator acetyltransferase complex subunit 4 [Source:HGNC Symbol;Acc:HGNC:1171]
4.00326e-57	0.937835	0.88	0.562	8.66985e-53	9	EFNA5	ephrin A5 [Source:HGNC Symbol;Acc:HGNC:3225]
7.11962e-73	0.935506	0.992	0.869	1.5419e-68	9	NOVA1	NOVA alternative splicing regulator 1 [Source:HGNC Symbol;Acc:HGNC:7886]
4.46993e-66	0.935091	0.951	0.709	9.68052e-62	9	H2AFY2	NA
6.29142e-62	0.933151	0.789	0.393	1.36253e-57	9	EFNB1	ephrin B1 [Source:HGNC Symbol;Acc:HGNC:3226]
1.28947e-116	0.928195	0.504	0.079	2.79261e-112	9	FGF8	fibroblast growth factor 8 [Source:HGNC Symbol;Acc:HGNC:3686]
1.29076e-41	0.911286	0.887	0.749	2.79539e-37	9	COL1A2	collagen type I alpha 2 chain [Source:HGNC Symbol;Acc:HGNC:2198]
8.07382e-72	0.904849	1	0.994	1.74855e-67	9	SOX4	SRY-box transcription factor 4 [Source:HGNC Symbol;Acc:HGNC:11200]
6.13592e-36	0.892567	0.722	0.433	1.32886e-31	9	EFNB2	ephrin B2 [Source:HGNC Symbol;Acc:HGNC:3227]
4.08646e-67	0.879529	0.996	0.972	8.85004e-63	9	SEMA6A	semaphorin 6A [Source:HGNC Symbol;Acc:HGNC:10738]
4.63374e-48	0.864669	0.688	0.307	1.00353e-43	9	BTG2	BTG anti-proliferation factor 2 [Source:HGNC Symbol;Acc:HGNC:1131]
5.38793e-53	0.856136	0.936	0.743	1.16686e-48	9	PGAP1	post-GPI attachment to proteins inositol deacylase 1 [Source:HGNC Symbol;Acc:HGNC:25712]
9.38311e-43	0.852394	0.793	0.521	2.0321e-38	9	SEMA3A	semaphorin 3A [Source:HGNC Symbol;Acc:HGNC:10723]
9.18867e-58	0.848442	0.94	0.734	1.98999e-53	9	ROBO1	roundabout guidance receptor 1 [Source:HGNC Symbol;Acc:HGNC:10249]
1.04496e-56	0.84753	0.947	0.781	2.26306e-52	9	SSBP2	single stranded DNA binding protein 2 [Source:HGNC Symbol;Acc:HGNC:15831]
6.3207e-40	0.838154	0.778	0.437	1.36887e-35	9	VSNL1	visinin like 1 [Source:HGNC Symbol;Acc:HGNC:12722]
3.34864e-51	0.832732	1	0.912	7.25216e-47	9	AKAP9	A-kinase anchoring protein 9 [Source:HGNC Symbol;Acc:HGNC:379]
1.52702e-65	0.799215	1	0.965	3.30706e-61	9	CRABP2	cellular retinoic acid binding protein 2 [Source:HGNC Symbol;Acc:HGNC:2339]
5.91087e-144	0.789411	0.515	0.066	1.28012e-139	9	AC092958.1	NA
1.79744e-84	0.786968	1	1	3.89272e-80	9	PTMS	parathymosin [Source:HGNC Symbol;Acc:HGNC:9629]
6.38485e-83	0.780987	1	1	1.38277e-78	9	CSRP2	cysteine and glycine rich protein 2 [Source:HGNC Symbol;Acc:HGNC:2470]
1.34287e-47	0.780661	0.553	0.211	2.90825e-43	9	BLACAT1	bladder cancer associated transcript 1 [Source:HGNC Symbol;Acc:HGNC:48597]
3.77166e-34	0.779169	0.729	0.486	8.16829e-30	9	UBE3D	ubiquitin protein ligase E3D [Source:HGNC Symbol;Acc:HGNC:21381]
4.47955e-56	0.77892	0.526	0.164	9.70137e-52	9	CCDC80	coiled-coil domain containing 80 [Source:HGNC Symbol;Acc:HGNC:30649]
6.45253e-40	0.763504	0.876	0.74	1.39742e-35	9	SYT1	synaptotagmin 1 [Source:HGNC Symbol;Acc:HGNC:11509]
8.55623e-56	0.75719	1	1	1.85302e-51	9	MALAT1	metastasis associated lung adenocarcinoma transcript 1 [Source:HGNC Symbol;Acc:HGNC:29665]
9.28061e-33	0.756818	0.726	0.471	2.0099e-28	9	PURPL	p53 upregulated regulator of p53 levels [Source:HGNC Symbol;Acc:HGNC:48995]
8.22274e-47	0.756481	0.65	0.303	1.7808e-42	9	BCORL1	BCL6 corepressor like 1 [Source:HGNC Symbol;Acc:HGNC:25657]
1.49068e-35	0.75471	0.981	0.908	3.22837e-31	9	DST	dystonin [Source:HGNC Symbol;Acc:HGNC:1090]
3.16192e-28	0.752707	0.654	0.372	6.84778e-24	9	DUSP6	dual specificity phosphatase 6 [Source:HGNC Symbol;Acc:HGNC:3072]
4.45465e-46	0.750144	0.805	0.508	9.64744e-42	9	MEIS3	Meis homeobox 3 [Source:HGNC Symbol;Acc:HGNC:29537]
1.24681e-39	0.749337	0.549	0.237	2.70021e-35	9	SIPA1L2	signal induced proliferation associated 1 like 2 [Source:HGNC Symbol;Acc:HGNC:23800]
4.1407e-24	0.748549	0.729	0.509	8.96751e-20	9	SHISA2	shisa family member 2 [Source:HGNC Symbol;Acc:HGNC:20366]
5.0974e-41	0.746278	0.669	0.331	1.10394e-36	9	FZD8	frizzled class receptor 8 [Source:HGNC Symbol;Acc:HGNC:4046]
6.18458e-56	0.739245	1	0.979	1.33939e-51	9	TMSB15A	thymosin beta 15A [Source:HGNC Symbol;Acc:HGNC:30744]
1.11941e-33	0.737292	0.816	0.607	2.4243e-29	9	PRRT2	proline rich transmembrane protein 2 [Source:HGNC Symbol;Acc:HGNC:30500]
7.77364e-69	0.728203	1	0.995	1.68354e-64	9	ODC1	ornithine decarboxylase 1 [Source:HGNC Symbol;Acc:HGNC:8109]
3.31561e-58	0.726609	1	0.967	7.18061e-54	9	METRN	meteorin, glial cell differentiation regulator [Source:HGNC Symbol;Acc:HGNC:14151]
1.57276e-43	0.725206	0.692	0.341	3.40614e-39	9	MMP2	matrix metallopeptidase 2 [Source:HGNC Symbol;Acc:HGNC:7166]
2.91869e-35	0.718764	0.763	0.5	6.321e-31	9	CCDC18-AS1	CCDC18 antisense RNA 1 [Source:HGNC Symbol;Acc:HGNC:52262]
3.04282e-40	0.707822	0.756	0.374	6.58984e-36	9	FLRT3	fibronectin leucine rich transmembrane protein 3 [Source:HGNC Symbol;Acc:HGNC:3762]
2.30598e-64	0.704271	1	0.992	4.99407e-60	9	MAGED2	MAGE family member D2 [Source:HGNC Symbol;Acc:HGNC:16353]
1.94691e-37	0.700102	0.602	0.293	4.21643e-33	9	ADGRL3	adhesion G protein-coupled receptor L3 [Source:HGNC Symbol;Acc:HGNC:20974]
1.0373e-50	0.698527	0.748	0.306	2.24649e-46	9	ZEB2	zinc finger E-box binding homeobox 2 [Source:HGNC Symbol;Acc:HGNC:14881]
1.20954e-23	0.697753	0.996	0.92	2.6195e-19	9	ID3	inhibitor of DNA binding 3, HLH protein [Source:HGNC Symbol;Acc:HGNC:5362]
1.6759e-47	0.697099	1	0.998	3.62951e-43	9	SFRP2	secreted frizzled related protein 2 [Source:HGNC Symbol;Acc:HGNC:10777]
6.74291e-29	0.695595	0.801	0.624	1.46031e-24	9	GSN	gelsolin [Source:HGNC Symbol;Acc:HGNC:4620]
6.21549e-42	0.692696	0.951	0.792	1.34609e-37	9	PLP1	proteolipid protein 1 [Source:HGNC Symbol;Acc:HGNC:9086]
4.99199e-43	0.691782	0.917	0.767	1.08111e-38	9	PDLIM7	PDZ and LIM domain 7 [Source:HGNC Symbol;Acc:HGNC:22958]
1.91717e-39	0.689946	0.921	0.781	4.15201e-35	9	TCAF1	TRPM8 channel associated factor 1 [Source:HGNC Symbol;Acc:HGNC:22201]
2.77796e-34	0.687067	0.699	0.411	6.01622e-30	9	PAM	peptidylglycine alpha-amidating monooxygenase [Source:HGNC Symbol;Acc:HGNC:8596]
1.84567e-35	0.681496	0.981	0.885	3.99717e-31	9	CCND2	cyclin D2 [Source:HGNC Symbol;Acc:HGNC:1583]
8.21993e-48	0.677819	1	0.89	1.78019e-43	9	H2AFY	NA
2.15196e-15	0.677348	0.496	0.272	4.66049e-11	9	MEG3	maternally expressed 3 [Source:HGNC Symbol;Acc:HGNC:14575]
3.51753e-29	0.667158	0.752	0.549	7.61792e-25	9	COL4A5	collagen type IV alpha 5 chain [Source:HGNC Symbol;Acc:HGNC:2207]
5.69217e-42	0.666159	0.504	0.186	1.23275e-37	9	COL11A1	collagen type XI alpha 1 chain [Source:HGNC Symbol;Acc:HGNC:2186]
7.34951e-72	0.660359	1	0.998	1.59168e-67	9	CIRBP	cold inducible RNA binding protein [Source:HGNC Symbol;Acc:HGNC:1982]
2.98629e-23	0.647822	0.684	0.462	6.4674e-19	9	SPRY2	sprouty RTK signaling antagonist 2 [Source:HGNC Symbol;Acc:HGNC:11270]
1.07233e-25	0.646669	0.748	0.554	2.32234e-21	9	FIGN	fidgetin, microtubule severing factor [Source:HGNC Symbol;Acc:HGNC:13285]
7.39166e-41	0.646349	0.65	0.3	1.60081e-36	9	FOLR1	folate receptor alpha [Source:HGNC Symbol;Acc:HGNC:3791]
1.33177e-82	0.641894	1	1	2.88422e-78	9	MDK	midkine [Source:HGNC Symbol;Acc:HGNC:6972]
1.20564e-30	0.641832	0.767	0.53	2.61105e-26	9	PTPRD	protein tyrosine phosphatase receptor type D [Source:HGNC Symbol;Acc:HGNC:9668]
1.35065e-30	0.64095	0.801	0.599	2.9251e-26	9	ARRDC3	arrestin domain containing 3 [Source:HGNC Symbol;Acc:HGNC:29263]
8.70117e-32	0.640359	0.857	0.67	1.88441e-27	9	MAP2K6	mitogen-activated protein kinase kinase 6 [Source:HGNC Symbol;Acc:HGNC:6846]
8.22809e-22	0.63703	0.932	0.832	1.78196e-17	9	KCNQ1OT1	KCNQ1 opposite strand/antisense transcript 1 [Source:HGNC Symbol;Acc:HGNC:6295]
1.12622e-37	0.636433	0.56	0.243	2.43905e-33	9	ADAMTS6	ADAM metallopeptidase with thrombospondin type 1 motif 6 [Source:HGNC Symbol;Acc:HGNC:222]
8.20542e-51	0.634543	1	0.971	1.77705e-46	9	SEPTIN11	septin 11 [Source:HGNC Symbol;Acc:HGNC:25589]
6.77458e-38	0.632564	0.996	0.876	1.46717e-33	9	TTYH1	tweety family member 1 [Source:HGNC Symbol;Acc:HGNC:13476]
7.31224e-22	0.631897	0.718	0.55	1.58361e-17	9	AL627171.2	NA
1.0932e-41	0.631454	0.977	0.844	2.36754e-37	9	SDC2	syndecan 2 [Source:HGNC Symbol;Acc:HGNC:10659]
2.76408e-86	0.628783	1	1	5.98617e-82	9	CCNI	cyclin I [Source:HGNC Symbol;Acc:HGNC:1595]
1.57937e-29	0.62736	0.88	0.734	3.42043e-25	9	TCF12	transcription factor 12 [Source:HGNC Symbol;Acc:HGNC:11623]
5.60992e-32	0.626434	0.85	0.643	1.21494e-27	9	FUT8	fucosyltransferase 8 [Source:HGNC Symbol;Acc:HGNC:4019]
8.17026e-31	0.626174	0.85	0.657	1.76943e-26	9	RMST	rhabdomyosarcoma 2 associated transcript [Source:HGNC Symbol;Acc:HGNC:29893]
1.84507e-27	0.622022	0.835	0.678	3.99586e-23	9	TEAD1	TEA domain transcription factor 1 [Source:HGNC Symbol;Acc:HGNC:11714]
9.54794e-42	0.621099	1	0.969	2.0678e-37	9	WSB1	WD repeat and SOCS box containing 1 [Source:HGNC Symbol;Acc:HGNC:19221]
1.17802e-33	0.619809	0.906	0.76	2.55124e-29	9	IMMP1L	inner mitochondrial membrane peptidase subunit 1 [Source:HGNC Symbol;Acc:HGNC:26317]
4.57089e-35	0.617336	0.917	0.796	9.89918e-31	9	SERPING1	serpin family G member 1 [Source:HGNC Symbol;Acc:HGNC:1228]
1.35928e-30	0.615205	0.714	0.416	2.9438e-26	9	HS6ST2	heparan sulfate 6-O-sulfotransferase 2 [Source:HGNC Symbol;Acc:HGNC:19133]
4.67563e-22	0.612663	0.703	0.52	1.0126e-17	9	NELL2	neural EGFL like 2 [Source:HGNC Symbol;Acc:HGNC:7751]
7.13701e-43	0.610398	0.515	0.186	1.54566e-38	9	CDH11	cadherin 11 [Source:HGNC Symbol;Acc:HGNC:1750]
2.14798e-28	0.610229	0.82	0.686	4.65187e-24	9	PDCD4	programmed cell death 4 [Source:HGNC Symbol;Acc:HGNC:8763]
1.50747e-19	0.607402	0.966	0.95	3.26472e-15	9	SAT1	spermidine/spermine N1-acetyltransferase 1 [Source:HGNC Symbol;Acc:HGNC:10540]
5.72696e-37	0.606285	0.947	0.806	1.24029e-32	9	TMEM47	transmembrane protein 47 [Source:HGNC Symbol;Acc:HGNC:18515]
7.17126e-33	0.604633	0.992	0.901	1.55308e-28	9	FAT1	FAT atypical cadherin 1 [Source:HGNC Symbol;Acc:HGNC:3595]
8.61962e-47	0.604525	0.519	0.177	1.86675e-42	9	TMEM74	transmembrane protein 74 [Source:HGNC Symbol;Acc:HGNC:26409]
2.72874e-27	0.603766	0.831	0.662	5.90962e-23	9	SLC5A3	solute carrier family 5 member 3 [Source:HGNC Symbol;Acc:HGNC:11038]
1.05907e-26	0.603753	0.835	0.684	2.29362e-22	9	NAV1	neuron navigator 1 [Source:HGNC Symbol;Acc:HGNC:15989]
4.52299e-44	0.601578	1	0.994	9.79544e-40	9	ARGLU1	arginine and glutamate rich 1 [Source:HGNC Symbol;Acc:HGNC:25482]
4.26615e-29	0.601501	0.38	0.142	9.2392e-25	9	LMO2	LIM domain only 2 [Source:HGNC Symbol;Acc:HGNC:6642]
3.86204e-28	0.598816	0.838	0.512	8.36403e-24	9	LHX5	LIM homeobox 5 [Source:HGNC Symbol;Acc:HGNC:14216]
1.03716e-25	0.597392	0.748	0.53	2.24617e-21	9	PHC2	polyhomeotic homolog 2 [Source:HGNC Symbol;Acc:HGNC:3183]
3.64004e-30	0.596576	0.635	0.338	7.88324e-26	9	SKIDA1	SKI/DACH domain containing 1 [Source:HGNC Symbol;Acc:HGNC:32697]
1.48427e-28	0.595623	0.827	0.641	3.21448e-24	9	DRAXIN	dorsal inhibitory axon guidance protein [Source:HGNC Symbol;Acc:HGNC:25054]
1.14271e-43	0.595396	1	0.996	2.47476e-39	9	CALD1	caldesmon 1 [Source:HGNC Symbol;Acc:HGNC:1441]
2.67506e-36	0.595071	0.47	0.176	5.79338e-32	9	S1PR3	sphingosine-1-phosphate receptor 3 [Source:HGNC Symbol;Acc:HGNC:3167]
3.17881e-34	0.593131	0.568	0.259	6.88436e-30	9	RTN1	reticulon 1 [Source:HGNC Symbol;Acc:HGNC:10467]
2.79869e-27	0.591737	0.91	0.813	6.06112e-23	9	CCDC144NL-AS1	CCDC144NL antisense RNA 1 [Source:HGNC Symbol;Acc:HGNC:51340]
5.36433e-32	0.591271	0.658	0.369	1.16175e-27	9	APLP1	amyloid beta precursor like protein 1 [Source:HGNC Symbol;Acc:HGNC:597]
2.56368e-27	0.587449	0.737	0.415	5.55216e-23	9	CDH6	cadherin 6 [Source:HGNC Symbol;Acc:HGNC:1765]
4.8006e-24	0.587168	0.459	0.218	1.03967e-19	9	COL5A2	collagen type V alpha 2 chain [Source:HGNC Symbol;Acc:HGNC:2210]
1.18512e-29	0.587114	0.962	0.827	2.56661e-25	9	PTPN13	protein tyrosine phosphatase non-receptor type 13 [Source:HGNC Symbol;Acc:HGNC:9646]
1.34944e-67	0.584677	0.511	0.132	2.92249e-63	9	LPAR1	lysophosphatidic acid receptor 1 [Source:HGNC Symbol;Acc:HGNC:3166]
1.16584e-15	0.583869	0.59	0.408	2.52486e-11	9	LFNG	LFNG O-fucosylpeptide 3-beta-N-acetylglucosaminyltransferase [Source:HGNC Symbol;Acc:HGNC:6560]
1.06374e-26	0.583223	0.917	0.79	2.30374e-22	9	ATP1A2	ATPase Na+/K+ transporting subunit alpha 2 [Source:HGNC Symbol;Acc:HGNC:800]
2.00018e-34	0.582833	0.966	0.883	4.33179e-30	9	TBL1XR1	TBL1X receptor 1 [Source:HGNC Symbol;Acc:HGNC:29529]
1.08075e-27	0.581309	0.883	0.756	2.34058e-23	9	COL4A1	collagen type IV alpha 1 chain [Source:HGNC Symbol;Acc:HGNC:2202]
1.84139e-25	0.579655	0.556	0.302	3.9879e-21	9	MRC2	mannose receptor C type 2 [Source:HGNC Symbol;Acc:HGNC:16875]
1.9931e-34	0.579532	0.929	0.832	4.31646e-30	9	ARID3A	AT-rich interaction domain 3A [Source:HGNC Symbol;Acc:HGNC:3031]
2.5575e-47	0.575581	1	0.99	5.53878e-43	9	TSPAN6	tetraspanin 6 [Source:HGNC Symbol;Acc:HGNC:11858]
4.37525e-52	0.574552	0.53	0.169	9.47547e-48	9	LRRC4B	leucine rich repeat containing 4B [Source:HGNC Symbol;Acc:HGNC:25042]
1.37818e-23	0.572632	0.741	0.563	2.98473e-19	9	TENM3	teneurin transmembrane protein 3 [Source:HGNC Symbol;Acc:HGNC:29944]
8.49959e-34	0.572029	0.966	0.868	1.84076e-29	9	TMEM123	transmembrane protein 123 [Source:HGNC Symbol;Acc:HGNC:30138]
2.55417e-22	0.568594	0.895	0.814	5.53156e-18	9	SMAD2	SMAD family member 2 [Source:HGNC Symbol;Acc:HGNC:6768]
5.84743e-36	0.565691	0.996	0.915	1.26638e-31	9	HMGA2	high mobility group AT-hook 2 [Source:HGNC Symbol;Acc:HGNC:5009]
1.08444e-41	0.564813	0.485	0.173	2.34858e-37	9	TGFBI	transforming growth factor beta induced [Source:HGNC Symbol;Acc:HGNC:11771]
6.84633e-28	0.564134	0.579	0.306	1.48271e-23	9	KDM6B	lysine demethylase 6B [Source:HGNC Symbol;Acc:HGNC:29012]
3.97116e-41	0.564006	0.451	0.153	8.60035e-37	9	ST6GALNAC5	ST6 N-acetylgalactosaminide alpha-2,6-sialyltransferase 5 [Source:HGNC Symbol;Acc:HGNC:19342]
2.05486e-17	0.561682	0.692	0.533	4.45022e-13	9	GXYLT1	glucoside xylosyltransferase 1 [Source:HGNC Symbol;Acc:HGNC:27482]
8.15658e-26	0.561216	0.756	0.526	1.76647e-21	9	WASF3	WASP family member 3 [Source:HGNC Symbol;Acc:HGNC:12734]
5.95679e-25	0.557389	0.726	0.513	1.29006e-20	9	ABLIM1	actin binding LIM protein 1 [Source:HGNC Symbol;Acc:HGNC:78]
1.56911e-32	0.554074	0.966	0.867	3.39822e-28	9	FXYD6	FXYD domain containing ion transport regulator 6 [Source:HGNC Symbol;Acc:HGNC:4030]
3.33551e-25	0.553003	0.534	0.28	7.22372e-21	9	LSAMP	limbic system associated membrane protein [Source:HGNC Symbol;Acc:HGNC:6705]
8.12772e-114	2.48717	1	0.88	1.76022e-109	10	BNIP3	BCL2 interacting protein 3 [Source:HGNC Symbol;Acc:HGNC:1084]
1.63451e-113	2.44435	1	0.985	3.53985e-109	10	LDHA	lactate dehydrogenase A [Source:HGNC Symbol;Acc:HGNC:6535]
3.50171e-109	1.82162	1	0.989	7.58366e-105	10	FAM162A	family with sequence similarity 162 member A [Source:HGNC Symbol;Acc:HGNC:17865]
1.34321e-112	1.78575	1	0.999	2.909e-108	10	PGK1	phosphoglycerate kinase 1 [Source:HGNC Symbol;Acc:HGNC:8896]
1.11098e-106	1.76179	1	1	2.40604e-102	10	IGFBP2	insulin like growth factor binding protein 2 [Source:HGNC Symbol;Acc:HGNC:5471]
6.75786e-71	1.69425	0.989	0.852	1.46355e-66	10	DDIT4	DNA damage inducible transcript 4 [Source:HGNC Symbol;Acc:HGNC:24944]
1.9646e-22	1.55771	0.439	0.176	4.25473e-18	10	NPTX1	neuronal pentraxin 1 [Source:HGNC Symbol;Acc:HGNC:7952]
8.25689e-75	1.48823	0.989	0.777	1.78819e-70	10	SLC2A1	solute carrier family 2 member 1 [Source:HGNC Symbol;Acc:HGNC:11005]
7.97988e-67	1.43635	0.979	0.616	1.7282e-62	10	AC009446.1	NA
2.16784e-55	1.427	0.968	0.627	4.69488e-51	10	TDGF1	teratocarcinoma-derived growth factor 1 [Source:HGNC Symbol;Acc:HGNC:11701]
2.00093e-57	1.42314	0.783	0.302	4.33342e-53	10	STC1	stanniocalcin 1 [Source:HGNC Symbol;Acc:HGNC:11373]
2.68376e-71	1.34764	1	0.927	5.81221e-67	10	ESRG	embryonic stem cell related [Source:HGNC Symbol;Acc:HGNC:39079]
1.16581e-57	1.22492	0.921	0.619	2.52479e-53	10	P4HA1	prolyl 4-hydroxylase subunit alpha 1 [Source:HGNC Symbol;Acc:HGNC:8546]
4.41113e-82	1.22338	1	0.998	9.55319e-78	10	PKM	pyruvate kinase M1/2 [Source:HGNC Symbol;Acc:HGNC:9021]
9.64326e-93	1.18241	1	0.989	2.08844e-88	10	C4orf3	chromosome 4 open reading frame 3 [Source:HGNC Symbol;Acc:HGNC:19225]
1.69402e-45	1.15844	0.799	0.343	3.66874e-41	10	LINC00678	long intergenic non-protein coding RNA 678 [Source:HGNC Symbol;Acc:HGNC:44413]
2.03289e-148	1.12856	0.735	0.111	4.40263e-144	10	SLC16A3	solute carrier family 16 member 3 [Source:HGNC Symbol;Acc:HGNC:10924]
4.41548e-63	1.10107	0.857	0.38	9.56261e-59	10	P3H2	prolyl 3-hydroxylase 2 [Source:HGNC Symbol;Acc:HGNC:19317]
5.57949e-67	1.07167	0.831	0.373	1.20835e-62	10	EGLN1	egl-9 family hypoxia inducible factor 1 [Source:HGNC Symbol;Acc:HGNC:1232]
2.99541e-107	1.05757	1	1	6.48715e-103	10	ENO1	enolase 1 [Source:HGNC Symbol;Acc:HGNC:3350]
6.52612e-77	1.01665	0.735	0.213	1.41336e-72	10	MIR210HG	MIR210 host gene [Source:HGNC Symbol;Acc:HGNC:39524]
2.84339e-31	0.99238	1	0.908	6.15792e-27	10	PMAIP1	phorbol-12-myristate-13-acetate-induced protein 1 [Source:HGNC Symbol;Acc:HGNC:9108]
1.28758e-35	0.991641	0.519	0.179	2.78851e-31	10	MT1X	metallothionein 1X [Source:HGNC Symbol;Acc:HGNC:7405]
6.85504e-49	0.989182	1	0.898	1.4846e-44	10	S100A10	S100 calcium binding protein A10 [Source:HGNC Symbol;Acc:HGNC:10487]
1.20717e-58	0.982281	0.899	0.475	2.61437e-54	10	PGM1	phosphoglucomutase 1 [Source:HGNC Symbol;Acc:HGNC:8905]
3.18935e-48	0.980551	0.979	0.765	6.90718e-44	10	PFKP	phosphofructokinase, platelet [Source:HGNC Symbol;Acc:HGNC:8878]
2.46804e-44	0.951821	0.915	0.467	5.34504e-40	10	GRID2	glutamate ionotropic receptor delta type subunit 2 [Source:HGNC Symbol;Acc:HGNC:4576]
4.34834e-36	0.936622	0.995	0.91	9.41719e-32	10	SLC2A3	solute carrier family 2 member 3 [Source:HGNC Symbol;Acc:HGNC:11007]
1.11056e-16	0.926102	0.667	0.433	2.40514e-12	10	ADM	adrenomedullin [Source:HGNC Symbol;Acc:HGNC:259]
1.38164e-37	0.903069	0.968	0.683	2.99222e-33	10	CD9	CD9 molecule [Source:HGNC Symbol;Acc:HGNC:1709]
7.63924e-25	0.898038	0.836	0.556	1.65443e-20	10	PHLDA1	pleckstrin homology like domain family A member 1 [Source:HGNC Symbol;Acc:HGNC:8933]
4.67188e-100	0.885104	1	1	1.01179e-95	10	PGAM1	phosphoglycerate mutase 1 [Source:HGNC Symbol;Acc:HGNC:8888]
2.07138e-97	0.879371	1	1	4.48599e-93	10	TPI1	triosephosphate isomerase 1 [Source:HGNC Symbol;Acc:HGNC:12009]
4.83807e-16	0.847192	0.81	0.633	1.04778e-11	10	CCN2	cellular communication network factor 2 [Source:HGNC Symbol;Acc:HGNC:2500]
2.97376e-39	0.836226	0.783	0.399	6.44027e-35	10	NEFL	neurofilament light [Source:HGNC Symbol;Acc:HGNC:7739]
2.19071e-31	0.828933	0.947	0.738	4.74443e-27	10	ANXA2	annexin A2 [Source:HGNC Symbol;Acc:HGNC:537]
1.0757e-31	0.791162	0.979	0.719	2.32965e-27	10	APELA	apelin receptor early endogenous ligand [Source:HGNC Symbol;Acc:HGNC:48925]
1.32896e-90	0.777521	1	1	2.87813e-86	10	GAPDH	glyceraldehyde-3-phosphate dehydrogenase [Source:HGNC Symbol;Acc:HGNC:4141]
3.89669e-38	0.774523	0.989	0.94	8.43907e-34	10	PDLIM1	PDZ and LIM domain 1 [Source:HGNC Symbol;Acc:HGNC:2067]
1.51765e-54	0.770626	1	0.991	3.28678e-50	10	POU5F1	POU class 5 homeobox 1 [Source:HGNC Symbol;Acc:HGNC:9221]
2.49771e-39	0.769577	0.968	0.773	5.4093e-35	10	MTFP1	mitochondrial fission process 1 [Source:HGNC Symbol;Acc:HGNC:26945]
9.1568e-41	0.764253	0.677	0.282	1.98309e-36	10	PDK1	pyruvate dehydrogenase kinase 1 [Source:HGNC Symbol;Acc:HGNC:8809]
7.11253e-43	0.759676	1	0.86	1.54036e-38	10	PDK3	pyruvate dehydrogenase kinase 3 [Source:HGNC Symbol;Acc:HGNC:8811]
1.49184e-40	0.7497	1	0.962	3.23088e-36	10	EPCAM	epithelial cell adhesion molecule [Source:HGNC Symbol;Acc:HGNC:11529]
8.29659e-19	0.736648	0.937	0.748	1.79679e-14	10	MIAT	myocardial infarction associated transcript [Source:HGNC Symbol;Acc:HGNC:33425]
1.8804e-36	0.736638	0.915	0.644	4.07239e-32	10	GCHFR	GTP cyclohydrolase I feedback regulator [Source:HGNC Symbol;Acc:HGNC:4194]
4.30191e-27	0.720871	0.91	0.636	9.31664e-23	10	LINC01405	long intergenic non-protein coding RNA 1405 [Source:HGNC Symbol;Acc:HGNC:50688]
2.33438e-17	0.720559	0.492	0.242	5.05557e-13	10	SPP1	secreted phosphoprotein 1 [Source:HGNC Symbol;Acc:HGNC:11255]
2.92773e-20	0.714186	0.995	0.948	6.34058e-16	10	ID1	inhibitor of DNA binding 1, HLH protein [Source:HGNC Symbol;Acc:HGNC:5360]
1.5268e-39	0.704435	1	0.998	3.30659e-35	10	UGP2	UDP-glucose pyrophosphorylase 2 [Source:HGNC Symbol;Acc:HGNC:12527]
4.94199e-95	0.68715	1	1	1.07029e-90	10	MIF	macrophage migration inhibitory factor [Source:HGNC Symbol;Acc:HGNC:7097]
3.81229e-33	0.684106	1	0.982	8.25628e-29	10	SEPHS1	selenophosphate synthetase 1 [Source:HGNC Symbol;Acc:HGNC:19685]
2.51937e-60	0.675459	0.487	0.107	5.4562e-56	10	UPK1A	uroplakin 1A [Source:HGNC Symbol;Acc:HGNC:12577]
7.9366e-29	0.673472	0.931	0.761	1.71883e-24	10	GPI	glucose-6-phosphate isomerase [Source:HGNC Symbol;Acc:HGNC:4458]
4.22189e-43	0.670767	0.603	0.211	9.14335e-39	10	RIMKLA	ribosomal modification protein rimK like family member A [Source:HGNC Symbol;Acc:HGNC:28725]
2.03061e-21	0.669614	0.709	0.444	4.3977e-17	10	HLA-DQB1	major histocompatibility complex, class II, DQ beta 1 [Source:HGNC Symbol;Acc:HGNC:4944]
8.35476e-17	0.663806	0.905	0.793	1.80939e-12	10	SKIL	SKI like proto-oncogene [Source:HGNC Symbol;Acc:HGNC:10897]
3.53673e-27	0.658949	0.598	0.282	7.65949e-23	10	VLDLR	very low density lipoprotein receptor [Source:HGNC Symbol;Acc:HGNC:12698]
4.36534e-15	0.658195	0.989	0.966	9.45401e-11	10	CTSV	cathepsin V [Source:HGNC Symbol;Acc:HGNC:2538]
2.01222e-29	0.649579	1	0.999	4.35787e-25	10	TERF1	telomeric repeat binding factor 1 [Source:HGNC Symbol;Acc:HGNC:11728]
8.07656e-48	0.645985	0.603	0.192	1.74914e-43	10	P4HA2	prolyl 4-hydroxylase subunit alpha 2 [Source:HGNC Symbol;Acc:HGNC:8547]
5.60706e-21	0.634036	0.683	0.382	1.21432e-16	10	AC007326.5	NA
2.84317e-29	0.630955	0.635	0.288	6.15745e-25	10	PLOD2	procollagen-lysine,2-oxoglutarate 5-dioxygenase 2 [Source:HGNC Symbol;Acc:HGNC:9082]
3.82197e-12	0.628521	0.905	0.86	8.27724e-08	10	HILPDA	hypoxia inducible lipid droplet associated [Source:HGNC Symbol;Acc:HGNC:28859]
5.56807e-42	0.628135	1	0.977	1.20588e-37	10	DARS	NA
9.69458e-27	0.627457	0.889	0.703	2.09955e-22	10	HDHD5	haloacid dehalogenase like hydrolase domain containing 5 [Source:HGNC Symbol;Acc:HGNC:1843]
7.73504e-18	0.623759	0.698	0.425	1.67518e-13	10	NEFM	neurofilament medium [Source:HGNC Symbol;Acc:HGNC:7734]
2.41038e-13	0.616255	0.947	0.867	5.22017e-09	10	TXNIP	thioredoxin interacting protein [Source:HGNC Symbol;Acc:HGNC:16952]
5.61482e-14	0.615078	0.693	0.438	1.216e-09	10	GADD45G	growth arrest and DNA damage inducible gamma [Source:HGNC Symbol;Acc:HGNC:4097]
1.98047e-23	0.612926	0.767	0.449	4.28911e-19	10	BNC2	basonuclin 2 [Source:HGNC Symbol;Acc:HGNC:30988]
3.51116e-25	0.612887	0.878	0.665	7.60412e-21	10	CAPG	capping actin protein, gelsolin like [Source:HGNC Symbol;Acc:HGNC:1474]
8.57853e-26	0.611653	0.884	0.575	1.85785e-21	10	TENT5B	terminal nucleotidyltransferase 5B [Source:HGNC Symbol;Acc:HGNC:28273]
1.84383e-26	0.609977	0.698	0.379	3.99318e-22	10	KDM3A	lysine demethylase 3A [Source:HGNC Symbol;Acc:HGNC:20815]
3.21709e-26	0.609676	0.757	0.435	6.96726e-22	10	EPS8L2	EPS8 like 2 [Source:HGNC Symbol;Acc:HGNC:21296]
3.4092e-17	0.606192	0.772	0.513	7.3833e-13	10	VASH2	vasohibin 2 [Source:HGNC Symbol;Acc:HGNC:25723]
9.9171e-22	0.606017	0.952	0.84	2.14775e-17	10	ENO2	enolase 2 [Source:HGNC Symbol;Acc:HGNC:3353]
1.56624e-28	0.604023	0.984	0.935	3.392e-24	10	FOXH1	forkhead box H1 [Source:HGNC Symbol;Acc:HGNC:3814]
1.23077e-27	0.599004	0.984	0.95	2.66547e-23	10	WDR54	WD repeat domain 54 [Source:HGNC Symbol;Acc:HGNC:25770]
4.37817e-23	0.591173	0.921	0.667	9.48181e-19	10	SIRT1	sirtuin 1 [Source:HGNC Symbol;Acc:HGNC:14929]
2.85697e-41	0.58964	1	0.998	6.18734e-37	10	SEC61G	SEC61 translocon subunit gamma [Source:HGNC Symbol;Acc:HGNC:18277]
1.08469e-18	0.584875	0.995	0.948	2.34912e-14	10	RARRES2	retinoic acid receptor responder 2 [Source:HGNC Symbol;Acc:HGNC:9868]
6.17579e-43	0.584104	0.46	0.126	1.33749e-38	10	UPK1A-AS1	UPK1A antisense RNA 1 [Source:HGNC Symbol;Acc:HGNC:40603]
5.22053e-27	0.573111	0.656	0.333	1.13061e-22	10	ALDOC	aldolase, fructose-bisphosphate C [Source:HGNC Symbol;Acc:HGNC:418]
5.4848e-24	0.569694	0.857	0.444	1.18784e-19	10	FOXD3-AS1	FOXD3 antisense RNA 1 [Source:HGNC Symbol;Acc:HGNC:40241]
3.1749e-27	0.558364	1	0.992	6.87588e-23	10	AKIRIN1	akirin 1 [Source:HGNC Symbol;Acc:HGNC:25744]
6.14122e-19	0.556243	0.995	0.93	1.33e-14	10	PLAAT3	phospholipase A and acyltransferase 3 [Source:HGNC Symbol;Acc:HGNC:17825]
5.30459e-21	0.554542	0.989	0.949	1.14881e-16	10	FGF2	fibroblast growth factor 2 [Source:HGNC Symbol;Acc:HGNC:3676]
1.68442e-15	0.552344	0.831	0.628	3.64795e-11	10	EGLN3	egl-9 family hypoxia inducible factor 3 [Source:HGNC Symbol;Acc:HGNC:14661]
1.65433e-19	0.546189	0.704	0.434	3.58278e-15	10	ESPN	espin [Source:HGNC Symbol;Acc:HGNC:13281]
1.55606e-18	0.542451	0.635	0.366	3.36996e-14	10	RORA	RAR related orphan receptor A [Source:HGNC Symbol;Acc:HGNC:10258]
6.79586e-22	0.542115	0.979	0.874	1.47178e-17	10	CNMD	chondromodulin [Source:HGNC Symbol;Acc:HGNC:17005]
2.68275e-24	0.541832	0.857	0.581	5.81003e-20	10	TDRP	testis development related protein [Source:HGNC Symbol;Acc:HGNC:26951]
6.06805e-26	0.536939	0.989	0.877	1.31416e-21	10	AP1M2	adaptor related protein complex 1 subunit mu 2 [Source:HGNC Symbol;Acc:HGNC:558]
1.02045e-12	0.53518	0.995	0.969	2.21e-08	10	WSB1	WD repeat and SOCS box containing 1 [Source:HGNC Symbol;Acc:HGNC:19221]
5.90223e-16	0.53442	0.735	0.485	1.27825e-11	10	KRT7	keratin 7 [Source:HGNC Symbol;Acc:HGNC:6445]
4.76407e-21	0.533649	0.788	0.551	1.03176e-16	10	KDM4B	lysine demethylase 4B [Source:HGNC Symbol;Acc:HGNC:29136]
1.61719e-17	0.528885	0.894	0.69	3.50234e-13	10	AC092490.1	NA
1.44529e-10	0.524806	0.688	0.523	3.13005e-06	10	WDR60	NA
5.02797e-15	0.524208	0.825	0.619	1.08891e-10	10	SEPTIN6	septin 6 [Source:HGNC Symbol;Acc:HGNC:15848]
4.71343e-19	0.523709	0.873	0.684	1.02079e-14	10	PIM2	Pim-2 proto-oncogene, serine/threonine kinase [Source:HGNC Symbol;Acc:HGNC:8987]
1.51139e-45	0.522662	0.418	0.099	3.27322e-41	10	C4orf47	chromosome 4 open reading frame 47 [Source:HGNC Symbol;Acc:HGNC:34346]
6.13417e-20	0.522634	0.841	0.587	1.32848e-15	10	FOXO1	forkhead box O1 [Source:HGNC Symbol;Acc:HGNC:3819]
[truncated: 298 more rows]

## Sheet: WK1
p_val	avg_log2FC	pct.1	pct.2	p_val_adj	cluster	gene	description
3.04093e-98	1.04586	0.708	0.392	6.47201e-94	0	IGFBP3	insulin like growth factor binding protein 3 [Source:HGNC Symbol;Acc:HGNC:5472]
7.62651e-186	0.984726	0.989	0.779	1.62315e-181	0	PLP1	proteolipid protein 1 [Source:HGNC Symbol;Acc:HGNC:9086]
1.07493e-181	0.974329	0.986	0.762	2.28776e-177	0	MIAT	myocardial infarction associated transcript [Source:HGNC Symbol;Acc:HGNC:33425]
4.74209e-100	0.931685	0.85	0.601	1.00926e-95	0	AUXG01000058.1	NA
3.14308e-129	0.921887	0.996	0.83	6.68941e-125	0	IGFBP5	insulin like growth factor binding protein 5 [Source:HGNC Symbol;Acc:HGNC:5474]
9.74263e-182	0.906004	0.998	0.847	2.07352e-177	0	PTPRZ1	protein tyrosine phosphatase receptor type Z1 [Source:HGNC Symbol;Acc:HGNC:9685]
1.27185e-128	0.902468	0.888	0.557	2.70688e-124	0	NR2F1	nuclear receptor subfamily 2 group F member 1 [Source:HGNC Symbol;Acc:HGNC:7975]
2.67766e-209	0.868775	1	0.961	5.69886e-205	0	DLK1	delta like non-canonical Notch ligand 1 [Source:HGNC Symbol;Acc:HGNC:2907]
3.07416e-146	0.867235	0.888	0.588	6.54274e-142	0	SMOC1	SPARC related modular calcium binding 1 [Source:HGNC Symbol;Acc:HGNC:20318]
3.25109e-180	0.844492	1	0.82	6.91929e-176	0	PRSS23	serine protease 23 [Source:HGNC Symbol;Acc:HGNC:14370]
1.2124e-157	0.841147	0.972	0.831	2.58035e-153	0	PLEKHA1	pleckstrin homology domain containing A1 [Source:HGNC Symbol;Acc:HGNC:14335]
1.14406e-127	0.7733	0.847	0.549	2.4349e-123	0	TSHZ2	teashirt zinc finger homeobox 2 [Source:HGNC Symbol;Acc:HGNC:13010]
1.05924e-106	0.759377	0.802	0.54	2.25438e-102	0	LINC00632	long intergenic non-protein coding RNA 632 [Source:HGNC Symbol;Acc:HGNC:27865]
2.96966e-118	0.738326	0.888	0.65	6.32032e-114	0	LFNG	LFNG O-fucosylpeptide 3-beta-N-acetylglucosaminyltransferase [Source:HGNC Symbol;Acc:HGNC:6560]
1.12131e-47	0.715335	0.361	0.171	2.38649e-43	0	HTR2C	5-hydroxytryptamine receptor 2C [Source:HGNC Symbol;Acc:HGNC:5295]
1.62145e-137	0.714476	0.979	0.831	3.45093e-133	0	LRP2	LDL receptor related protein 2 [Source:HGNC Symbol;Acc:HGNC:6694]
3.28997e-135	0.703536	0.997	0.908	7.00204e-131	0	GABPB1-AS1	GABPB1 antisense RNA 1 [Source:HGNC Symbol;Acc:HGNC:44157]
8.77286e-97	0.701626	0.787	0.503	1.86713e-92	0	SEMA5A	semaphorin 5A [Source:HGNC Symbol;Acc:HGNC:10736]
1.86644e-104	0.694037	0.907	0.715	3.97234e-100	0	COL11A1	collagen type XI alpha 1 chain [Source:HGNC Symbol;Acc:HGNC:2186]
1.77287e-120	0.690036	0.99	0.888	3.77319e-116	0	NAV1	neuron navigator 1 [Source:HGNC Symbol;Acc:HGNC:15989]
5.72586e-109	0.689404	0.942	0.79	1.21863e-104	0	CEMIP2	cell migration inducing hyaluronidase 2 [Source:HGNC Symbol;Acc:HGNC:11869]
6.31802e-106	0.680612	0.913	0.64	1.34466e-101	0	ZBTB16	zinc finger and BTB domain containing 16 [Source:HGNC Symbol;Acc:HGNC:12930]
1.56256e-68	0.657699	0.988	0.917	3.32561e-64	0	SYNE2	spectrin repeat containing nuclear envelope protein 2 [Source:HGNC Symbol;Acc:HGNC:17084]
1.1848e-89	0.647027	0.974	0.891	2.5216e-85	0	SLC5A3	solute carrier family 5 member 3 [Source:HGNC Symbol;Acc:HGNC:11038]
2.03699e-91	0.642979	0.743	0.456	4.33532e-87	0	KLHDC8A	kelch domain containing 8A [Source:HGNC Symbol;Acc:HGNC:25573]
3.17138e-91	0.642843	0.572	0.281	6.74964e-87	0	LRRC4C	leucine rich repeat containing 4C [Source:HGNC Symbol;Acc:HGNC:29317]
1.81882e-20	0.639093	0.344	0.226	3.871e-16	0	LINC01551	long intergenic non-protein coding RNA 1551 [Source:HGNC Symbol;Acc:HGNC:19828]
1.19614e-51	0.63771	0.892	0.795	2.54575e-47	0	PMEL	premelanosome protein [Source:HGNC Symbol;Acc:HGNC:10880]
3.44582e-124	0.637638	0.995	0.868	7.33373e-120	0	COL2A1	collagen type II alpha 1 chain [Source:HGNC Symbol;Acc:HGNC:2200]
4.48802e-99	0.630975	0.836	0.607	9.55186e-95	0	ADAMTS6	ADAM metallopeptidase with thrombospondin type 1 motif 6 [Source:HGNC Symbol;Acc:HGNC:222]
1.5096e-97	0.627923	0.887	0.696	3.21288e-93	0	CXXC4	CXXC finger protein 4 [Source:HGNC Symbol;Acc:HGNC:24593]
5.92965e-109	0.624857	0.972	0.804	1.26201e-104	0	NELL2	neural EGFL like 2 [Source:HGNC Symbol;Acc:HGNC:7751]
2.27044e-90	0.62068	0.908	0.755	4.83218e-86	0	MAP2K6	mitogen-activated protein kinase kinase 6 [Source:HGNC Symbol;Acc:HGNC:6846]
1.31156e-123	0.607896	0.994	0.917	2.79139e-119	0	MYO10	myosin X [Source:HGNC Symbol;Acc:HGNC:7593]
3.20471e-124	0.6069	0.995	0.926	6.82058e-120	0	TUT4	terminal uridylyl transferase 4 [Source:HGNC Symbol;Acc:HGNC:28981]
7.71367e-94	0.591902	0.913	0.706	1.6417e-89	0	SOX5	SRY-box transcription factor 5 [Source:HGNC Symbol;Acc:HGNC:11201]
3.26434e-84	0.587523	0.98	0.854	6.94748e-80	0	H1F0	NA
5.12993e-40	0.58617	0.839	0.609	1.0918e-35	0	HES5	hes family bHLH transcription factor 5 [Source:HGNC Symbol;Acc:HGNC:19764]
3.65837e-59	0.582975	0.897	0.745	7.7861e-55	0	FEZF1-AS1	FEZF1 antisense RNA 1 [Source:HGNC Symbol;Acc:HGNC:41001]
4.33976e-86	0.580305	0.933	0.801	9.23631e-82	0	BAZ2B	bromodomain adjacent to zinc finger domain 2B [Source:HGNC Symbol;Acc:HGNC:963]
5.453e-80	0.574465	0.785	0.559	1.16056e-75	0	SRGAP3	SLIT-ROBO Rho GTPase activating protein 3 [Source:HGNC Symbol;Acc:HGNC:19744]
1.24396e-151	0.570616	1	0.991	2.64752e-147	0	SFRP1	secreted frizzled related protein 1 [Source:HGNC Symbol;Acc:HGNC:10776]
1.03967e-84	0.568872	0.916	0.771	2.21272e-80	0	TOX3	TOX high mobility group box family member 3 [Source:HGNC Symbol;Acc:HGNC:11972]
2.15291e-114	0.566654	0.996	0.943	4.58204e-110	0	PBX1	PBX homeobox 1 [Source:HGNC Symbol;Acc:HGNC:8632]
6.80618e-66	0.550877	0.704	0.511	1.44856e-61	0	DNAJB4	DnaJ heat shock protein family (Hsp40) member B4 [Source:HGNC Symbol;Acc:HGNC:14886]
1.75389e-72	0.550051	0.927	0.757	3.7328e-68	0	VCAN	versican [Source:HGNC Symbol;Acc:HGNC:2464]
8.79115e-59	0.548132	0.701	0.503	1.87102e-54	0	ZNF385B	zinc finger protein 385B [Source:HGNC Symbol;Acc:HGNC:26332]
2.43441e-51	0.546712	0.456	0.239	5.18115e-47	0	WNT2B	Wnt family member 2B [Source:HGNC Symbol;Acc:HGNC:12781]
1.72617e-68	0.543412	0.723	0.477	3.6738e-64	0	NCALD	neurocalcin delta [Source:HGNC Symbol;Acc:HGNC:7655]
4.27486e-62	0.542282	0.826	0.649	9.09818e-58	0	FLRT3	fibronectin leucine rich transmembrane protein 3 [Source:HGNC Symbol;Acc:HGNC:3762]
1.33021e-67	0.536807	0.772	0.562	2.8311e-63	0	CRB2	crumbs cell polarity complex component 2 [Source:HGNC Symbol;Acc:HGNC:18688]
2.17725e-93	0.536154	1	1	4.63383e-89	0	MALAT1	metastasis associated lung adenocarcinoma transcript 1 [Source:HGNC Symbol;Acc:HGNC:29665]
3.20429e-73	0.531167	0.969	0.834	6.81969e-69	0	AL035425.3	NA
3.13627e-50	0.526432	0.669	0.467	6.67492e-46	0	ME3	malic enzyme 3 [Source:HGNC Symbol;Acc:HGNC:6985]
9.89147e-101	0.523111	1	0.985	2.1052e-96	0	WSB1	WD repeat and SOCS box containing 1 [Source:HGNC Symbol;Acc:HGNC:19221]
5.86657e-90	0.523085	0.999	0.921	1.24858e-85	0	CDH2	cadherin 2 [Source:HGNC Symbol;Acc:HGNC:1759]
1.2252e-132	0.522466	1	0.993	2.6076e-128	0	SOX11	SRY-box transcription factor 11 [Source:HGNC Symbol;Acc:HGNC:11191]
1.80042e-72	0.522022	0.945	0.841	3.83182e-68	0	BEX2	brain expressed X-linked 2 [Source:HGNC Symbol;Acc:HGNC:30933]
8.03911e-64	0.521954	0.81	0.67	1.71096e-59	0	FNDC3A	fibronectin type III domain containing 3A [Source:HGNC Symbol;Acc:HGNC:20296]
1.15725e-120	0.520731	0.997	0.97	2.46298e-116	0	TFDP2	transcription factor Dp-2 [Source:HGNC Symbol;Acc:HGNC:11751]
2.81733e-55	0.512716	0.622	0.411	5.99613e-51	0	TBC1D9	TBC1 domain family member 9 [Source:HGNC Symbol;Acc:HGNC:21710]
9.16367e-56	0.508783	0.833	0.654	1.9503e-51	0	DUSP4	dual specificity phosphatase 4 [Source:HGNC Symbol;Acc:HGNC:3070]
3.16952e-72	0.508035	0.924	0.744	6.74569e-68	0	WNT5B	Wnt family member 5B [Source:HGNC Symbol;Acc:HGNC:16265]
6.59846e-59	0.507799	0.643	0.426	1.40435e-54	0	PNCK	pregnancy up-regulated nonubiquitous CaM kinase [Source:HGNC Symbol;Acc:HGNC:13415]
6.04133e-95	0.506368	0.983	0.927	1.28578e-90	0	CHD9	chromodomain helicase DNA binding protein 9 [Source:HGNC Symbol;Acc:HGNC:25701]
1.97786e-44	0.505287	0.399	0.215	4.20948e-40	0	ENPP2	ectonucleotide pyrophosphatase/phosphodiesterase 2 [Source:HGNC Symbol;Acc:HGNC:3357]
1.89725e-59	0.499953	0.788	0.582	4.03791e-55	0	ETV1	ETS variant transcription factor 1 [Source:HGNC Symbol;Acc:HGNC:3490]
4.56351e-90	0.492083	0.987	0.912	9.71253e-86	0	SALL2	spalt like transcription factor 2 [Source:HGNC Symbol;Acc:HGNC:10526]
8.80407e-71	0.488537	0.957	0.797	1.87377e-66	0	MAP2	microtubule associated protein 2 [Source:HGNC Symbol;Acc:HGNC:6839]
2.31483e-54	0.486795	0.543	0.328	4.92665e-50	0	ARHGEF4	Rho guanine nucleotide exchange factor 4 [Source:HGNC Symbol;Acc:HGNC:684]
2.12979e-69	0.483044	1	0.95	4.53283e-65	0	SFRP2	secreted frizzled related protein 2 [Source:HGNC Symbol;Acc:HGNC:10777]
6.23116e-45	0.480692	0.754	0.562	1.32618e-40	0	SULF1	sulfatase 1 [Source:HGNC Symbol;Acc:HGNC:20391]
4.13784e-57	0.480522	0.881	0.697	8.80656e-53	0	SOX21	SRY-box transcription factor 21 [Source:HGNC Symbol;Acc:HGNC:11197]
7.85063e-61	0.480268	0.966	0.91	1.67085e-56	0	SUCO	SUN domain containing ossification factor [Source:HGNC Symbol;Acc:HGNC:1240]
5.13145e-58	0.480058	0.915	0.69	1.09213e-53	0	CDH11	cadherin 11 [Source:HGNC Symbol;Acc:HGNC:1750]
4.54732e-64	0.477472	0.919	0.776	9.67805e-60	0	ENO3	enolase 3 [Source:HGNC Symbol;Acc:HGNC:3354]
1.52849e-65	0.475782	0.967	0.897	3.25309e-61	0	FTX	FTX transcript, XIST regulator [Source:HGNC Symbol;Acc:HGNC:37190]
6.17213e-56	0.47555	0.86	0.714	1.31361e-51	0	LRIG1	leucine rich repeats and immunoglobulin like domains 1 [Source:HGNC Symbol;Acc:HGNC:17360]
8.11953e-59	0.473627	0.852	0.702	1.72808e-54	0	ALDH2	aldehyde dehydrogenase 2 family member [Source:HGNC Symbol;Acc:HGNC:404]
8.00933e-52	0.472228	0.719	0.537	1.70463e-47	0	SNHG18	small nucleolar RNA host gene 18 [Source:HGNC Symbol;Acc:HGNC:49007]
4.3178e-61	0.470327	0.915	0.757	9.18957e-57	0	ZNF436-AS1	ZNF436 antisense RNA 1 [Source:HGNC Symbol;Acc:HGNC:25122]
1.14939e-55	0.467962	0.976	0.905	2.44624e-51	0	DST	dystonin [Source:HGNC Symbol;Acc:HGNC:1090]
2.75059e-77	0.467185	0.984	0.927	5.85408e-73	0	KMT2E	lysine methyltransferase 2E (inactive) [Source:HGNC Symbol;Acc:HGNC:18541]
1.12933e-60	0.466562	0.934	0.799	2.40355e-56	0	CAMK2N1	calcium/calmodulin dependent protein kinase II inhibitor 1 [Source:HGNC Symbol;Acc:HGNC:24190]
2.90438e-56	0.466014	0.801	0.645	6.18139e-52	0	INTU	inturned planar cell polarity protein [Source:HGNC Symbol;Acc:HGNC:29239]
3.1347e-54	0.464805	0.501	0.274	6.67158e-50	0	GALP	galanin like peptide [Source:HGNC Symbol;Acc:HGNC:24840]
5.3658e-45	0.464731	0.702	0.53	1.142e-40	0	NLGN1	neuroligin 1 [Source:HGNC Symbol;Acc:HGNC:14291]
1.30508e-32	0.463551	0.69	0.54	2.77761e-28	0	FOXG1	forkhead box G1 [Source:HGNC Symbol;Acc:HGNC:3811]
2.9769e-50	0.45955	0.896	0.726	6.33574e-46	0	SOX3	SRY-box transcription factor 3 [Source:HGNC Symbol;Acc:HGNC:11199]
2.95714e-68	0.459091	0.987	0.937	6.29367e-64	0	ZNF292	zinc finger protein 292 [Source:HGNC Symbol;Acc:HGNC:18410]
1.09619e-58	0.458744	0.458	0.227	2.33302e-54	0	MAP6	microtubule associated protein 6 [Source:HGNC Symbol;Acc:HGNC:6868]
8.08837e-49	0.457549	0.795	0.651	1.72145e-44	0	CELF2	CUGBP Elav-like family member 2 [Source:HGNC Symbol;Acc:HGNC:2550]
2.1454e-35	0.456156	0.471	0.3	4.56606e-31	0	LIM2	lens intrinsic membrane protein 2 [Source:HGNC Symbol;Acc:HGNC:6610]
8.19067e-49	0.455333	0.688	0.469	1.74322e-44	0	ZEB1	zinc finger E-box binding homeobox 1 [Source:HGNC Symbol;Acc:HGNC:11642]
6.84425e-60	0.455149	0.899	0.773	1.45666e-55	0	ACSL4	acyl-CoA synthetase long chain family member 4 [Source:HGNC Symbol;Acc:HGNC:3571]
6.00665e-49	0.453984	0.783	0.671	1.27839e-44	0	DHX32	DEAH-box helicase 32 (putative) [Source:HGNC Symbol;Acc:HGNC:16717]
1.23811e-65	0.445639	0.896	0.793	2.63507e-61	0	ZSCAN18	zinc finger and SCAN domain containing 18 [Source:HGNC Symbol;Acc:HGNC:21037]
1.76951e-49	0.444319	0.832	0.698	3.76605e-45	0	FGD4	FYVE, RhoGEF and PH domain containing 4 [Source:HGNC Symbol;Acc:HGNC:19125]
9.04553e-47	0.444125	0.607	0.401	1.92516e-42	0	NRCAM	neuronal cell adhesion molecule [Source:HGNC Symbol;Acc:HGNC:7994]
1.38919e-54	0.443638	0.84	0.706	2.95662e-50	0	CCDC18-AS1	CCDC18 antisense RNA 1 [Source:HGNC Symbol;Acc:HGNC:52262]
1.24098e-35	0.443411	0.644	0.484	2.64118e-31	0	SOX9	SRY-box transcription factor 9 [Source:HGNC Symbol;Acc:HGNC:11204]
5.29442e-60	0.443191	0.969	0.861	1.12681e-55	0	NES	nestin [Source:HGNC Symbol;Acc:HGNC:7756]
2.24027e-35	0.437184	0.473	0.295	4.76797e-31	0	LAMP5	lysosomal associated membrane protein family member 5 [Source:HGNC Symbol;Acc:HGNC:16097]
1.55562e-40	0.435712	0.709	0.569	3.31082e-36	0	CCDC136	coiled-coil domain containing 136 [Source:HGNC Symbol;Acc:HGNC:22225]
2.20245e-53	0.435199	0.983	0.81	4.68748e-49	0	TTYH1	tweety family member 1 [Source:HGNC Symbol;Acc:HGNC:13476]
5.44906e-56	0.435086	0.99	0.875	1.15972e-51	0	FZD5	frizzled class receptor 5 [Source:HGNC Symbol;Acc:HGNC:4043]
5.06561e-85	0.434989	1	0.998	1.07811e-80	0	ARGLU1	arginine and glutamate rich 1 [Source:HGNC Symbol;Acc:HGNC:25482]
9.91068e-43	0.434539	0.933	0.853	2.10929e-38	0	ARMCX3	armadillo repeat containing X-linked 3 [Source:HGNC Symbol;Acc:HGNC:24065]
1.79378e-51	0.434344	0.938	0.831	3.8177e-47	0	OTX2	orthodenticle homeobox 2 [Source:HGNC Symbol;Acc:HGNC:8522]
6.014e-80	0.433903	1	0.971	1.27996e-75	0	SOX2	SRY-box transcription factor 2 [Source:HGNC Symbol;Acc:HGNC:11195]
2.15199e-55	0.433684	0.993	0.948	4.58009e-51	0	AKAP9	A-kinase anchoring protein 9 [Source:HGNC Symbol;Acc:HGNC:379]
2.15331e-37	0.433646	0.667	0.525	4.58289e-33	0	RGMA	repulsive guidance molecule BMP co-receptor a [Source:HGNC Symbol;Acc:HGNC:30308]
5.12437e-40	0.432793	0.751	0.627	1.09062e-35	0	TPT1-AS1	TPT1 antisense RNA 1 [Source:HGNC Symbol;Acc:HGNC:43686]
1.33787e-77	0.432066	0.999	0.965	2.84739e-73	0	TLE4	TLE family member 4, transcriptional corepressor [Source:HGNC Symbol;Acc:HGNC:11840]
9.16506e-46	0.431644	0.531	0.331	1.9506e-41	0	DTNA	dystrobrevin alpha [Source:HGNC Symbol;Acc:HGNC:3057]
7.91253e-60	0.430159	0.966	0.869	1.68402e-55	0	PNRC1	proline rich nuclear receptor coactivator 1 [Source:HGNC Symbol;Acc:HGNC:17278]
1.96719e-24	0.429227	0.614	0.501	4.18677e-20	0	ANK2	ankyrin 2 [Source:HGNC Symbol;Acc:HGNC:493]
2.24419e-66	0.427686	0.996	0.97	4.7763e-62	0	AFDN	afadin, adherens junction formation factor [Source:HGNC Symbol;Acc:HGNC:7137]
2.77825e-60	0.427291	0.962	0.838	5.91295e-56	0	MEIS2	Meis homeobox 2 [Source:HGNC Symbol;Acc:HGNC:7001]
2.49796e-72	0.424011	0.988	0.956	5.3164e-68	0	N4BP2L2	NEDD4 binding protein 2 like 2 [Source:HGNC Symbol;Acc:HGNC:26916]
2.91311e-51	0.421498	0.957	0.878	6.19998e-47	0	CECR2	CECR2 histone acetyl-lysine reader [Source:HGNC Symbol;Acc:HGNC:1840]
1.91643e-33	0.417419	0.603	0.436	4.07874e-29	0	CAPN6	calpain 6 [Source:HGNC Symbol;Acc:HGNC:1483]
3.73972e-46	0.41536	0.395	0.202	7.95925e-42	0	QPCT	glutaminyl-peptide cyclotransferase [Source:HGNC Symbol;Acc:HGNC:9753]
7.98136e-49	0.413977	0.93	0.791	1.69867e-44	0	NRIP1	nuclear receptor interacting protein 1 [Source:HGNC Symbol;Acc:HGNC:8001]
1.03885e-52	0.413021	0.881	0.745	2.21099e-48	0	SDK2	sidekick cell adhesion molecule 2 [Source:HGNC Symbol;Acc:HGNC:19308]
1.71097e-45	0.410965	0.892	0.807	3.64145e-41	0	COL4A5	collagen type IV alpha 5 chain [Source:HGNC Symbol;Acc:HGNC:2207]
1.07183e-58	0.410628	1	0.866	2.28118e-54	0	VIM	vimentin [Source:HGNC Symbol;Acc:HGNC:12692]
1.59143e-59	0.410304	0.996	0.962	3.38705e-55	0	ATRX	ATRX chromatin remodeler [Source:HGNC Symbol;Acc:HGNC:886]
2.87156e-58	0.409857	0.984	0.935	6.11154e-54	0	TMEM47	transmembrane protein 47 [Source:HGNC Symbol;Acc:HGNC:18515]
1.20887e-54	0.409732	0.976	0.925	2.57284e-50	0	ZNF638	zinc finger protein 638 [Source:HGNC Symbol;Acc:HGNC:17894]
2.66148e-37	0.408195	0.724	0.572	5.66443e-33	0	BLACAT1	bladder cancer associated transcript 1 [Source:HGNC Symbol;Acc:HGNC:48597]
4.92541e-69	0.407759	1	0.966	1.04828e-64	0	METRN	meteorin, glial cell differentiation regulator [Source:HGNC Symbol;Acc:HGNC:14151]
3.07623e-45	0.407161	0.929	0.831	6.54714e-41	0	EFNA5	ephrin A5 [Source:HGNC Symbol;Acc:HGNC:3225]
4.151e-37	0.406982	0.653	0.493	8.83457e-33	0	AKT3	AKT serine/threonine kinase 3 [Source:HGNC Symbol;Acc:HGNC:393]
8.33639e-43	0.406636	0.948	0.863	1.77423e-38	0	MMD	monocyte to macrophage differentiation associated [Source:HGNC Symbol;Acc:HGNC:7153]
1.54753e-41	0.406137	0.926	0.851	3.29361e-37	0	SMAD2	SMAD family member 2 [Source:HGNC Symbol;Acc:HGNC:6768]
1.56733e-36	0.405238	0.482	0.311	3.33575e-32	0	FAM227A	family with sequence similarity 227 member A [Source:HGNC Symbol;Acc:HGNC:44197]
2.61711e-51	0.404482	0.911	0.819	5.57e-47	0	ZFYVE16	zinc finger FYVE-type containing 16 [Source:HGNC Symbol;Acc:HGNC:20756]
6.22731e-55	0.404462	0.971	0.882	1.32536e-50	0	NOVA1	NOVA alternative splicing regulator 1 [Source:HGNC Symbol;Acc:HGNC:7886]
1.31151e-48	0.403987	0.916	0.829	2.7913e-44	0	PCMTD1	protein-L-isoaspartate (D-aspartate) O-methyltransferase domain containing 1 [Source:HGNC Symbol;Acc:HGNC:30483]
2.60367e-28	0.403919	0.473	0.323	5.5414e-24	0	FSIP2	fibrous sheath interacting protein 2 [Source:HGNC Symbol;Acc:HGNC:21675]
2.93719e-21	0.402852	0.272	0.155	6.25123e-17	0	LINC01198	long intergenic non-protein coding RNA 1198 [Source:HGNC Symbol;Acc:HGNC:49598]
1.72235e-39	0.40191	0.711	0.544	3.66567e-35	0	PLCH1	phospholipase C eta 1 [Source:HGNC Symbol;Acc:HGNC:29185]
1.72381e-29	0.401481	0.625	0.503	3.66879e-25	0	NKAIN4	sodium/potassium transporting ATPase interacting 4 [Source:HGNC Symbol;Acc:HGNC:16191]
1.18951e-59	0.401289	0.966	0.876	2.53164e-55	0	PDCD4	programmed cell death 4 [Source:HGNC Symbol;Acc:HGNC:8763]
1.89664e-38	0.398878	0.493	0.31	4.03662e-34	0	ILDR2	immunoglobulin like domain containing receptor 2 [Source:HGNC Symbol;Acc:HGNC:18131]
2.19487e-36	0.398055	0.928	0.863	4.67134e-32	0	CCDC144NL-AS1	CCDC144NL antisense RNA 1 [Source:HGNC Symbol;Acc:HGNC:51340]
2.54029e-42	0.397619	0.901	0.796	5.40651e-38	0	USP44	ubiquitin specific peptidase 44 [Source:HGNC Symbol;Acc:HGNC:20064]
1.48417e-39	0.394973	0.864	0.772	3.15877e-35	0	GDF11	growth differentiation factor 11 [Source:HGNC Symbol;Acc:HGNC:4216]
3.7597e-31	0.394819	0.599	0.45	8.00176e-27	0	NBEA	neurobeachin [Source:HGNC Symbol;Acc:HGNC:7648]
8.1006e-53	0.394609	0.951	0.817	1.72405e-48	0	CCDC160	coiled-coil domain containing 160 [Source:HGNC Symbol;Acc:HGNC:37286]
1.4302e-19	0.391895	0.293	0.181	3.0439e-15	0	EMP1	epithelial membrane protein 1 [Source:HGNC Symbol;Acc:HGNC:3333]
5.30203e-48	0.391574	1	0.965	1.12843e-43	0	ARL4C	ADP ribosylation factor like GTPase 4C [Source:HGNC Symbol;Acc:HGNC:698]
2.97447e-46	0.390872	0.827	0.72	6.33056e-42	0	AGPAT4	1-acylglycerol-3-phosphate O-acyltransferase 4 [Source:HGNC Symbol;Acc:HGNC:20885]
2.64432e-38	0.39028	0.873	0.806	5.6279e-34	0	TMEM161B-AS1	TMEM161B antisense RNA 1 [Source:HGNC Symbol;Acc:HGNC:43839]
4.56672e-30	0.390101	0.606	0.463	9.71936e-26	0	LPAR4	lysophosphatidic acid receptor 4 [Source:HGNC Symbol;Acc:HGNC:4478]
3.93841e-33	0.389551	0.527	0.349	8.38212e-29	0	TMEM132B	transmembrane protein 132B [Source:HGNC Symbol;Acc:HGNC:29397]
1.97334e-71	0.387752	0.999	0.989	4.19986e-67	0	JPX	JPX transcript, XIST activator [Source:HGNC Symbol;Acc:HGNC:37191]
7.98919e-29	0.387546	0.572	0.419	1.70034e-24	0	KCNK12	potassium two pore domain channel subfamily K member 12 [Source:HGNC Symbol;Acc:HGNC:6274]
1.02474e-41	0.387282	0.872	0.759	2.18096e-37	0	SKIDA1	SKI/DACH domain containing 1 [Source:HGNC Symbol;Acc:HGNC:32697]
1.53671e-52	0.387241	0.997	0.985	3.27058e-48	0	MAP1B	microtubule associated protein 1B [Source:HGNC Symbol;Acc:HGNC:6836]
8.04191e-35	0.386993	0.627	0.439	1.71156e-30	0	DIPK1C	divergent protein kinase domain 1C [Source:HGNC Symbol;Acc:HGNC:31729]
6.24172e-58	0.384708	0.999	0.998	1.32842e-53	0	SNHG14	small nucleolar RNA host gene 14 [Source:HGNC Symbol;Acc:HGNC:37462]
3.57805e-31	0.382361	0.678	0.538	7.61516e-27	0	TMEM38B	transmembrane protein 38B [Source:HGNC Symbol;Acc:HGNC:25535]
4.27558e-40	0.382024	0.963	0.757	9.09973e-36	0	RAX	retina and anterior neural fold homeobox [Source:HGNC Symbol;Acc:HGNC:18662]
8.89431e-65	0.380229	0.997	0.98	1.89298e-60	0	QPRT	quinolinate phosphoribosyltransferase [Source:HGNC Symbol;Acc:HGNC:9755]
3.7796e-44	0.379848	0.905	0.772	8.04412e-40	0	SYT1	synaptotagmin 1 [Source:HGNC Symbol;Acc:HGNC:11509]
5.93234e-59	0.378292	0.987	0.965	1.26258e-54	0	ZMYM2	zinc finger MYM-type containing 2 [Source:HGNC Symbol;Acc:HGNC:12989]
8.64903e-55	0.375052	0.991	0.974	1.84077e-50	0	QKI	QKI, KH domain containing RNA binding [Source:HGNC Symbol;Acc:HGNC:21100]
1.89101e-21	0.374568	0.941	0.897	4.02464e-17	0	ARMCX2	armadillo repeat containing X-linked 2 [Source:HGNC Symbol;Acc:HGNC:16869]
1.23727e-33	0.374011	0.751	0.627	2.63329e-29	0	RFX3	regulatory factor X3 [Source:HGNC Symbol;Acc:HGNC:9984]
6.55399e-38	0.373911	0.587	0.397	1.39489e-33	0	MPPED2	metallophosphoesterase domain containing 2 [Source:HGNC Symbol;Acc:HGNC:1180]
1.54769e-25	0.371419	0.583	0.448	3.29394e-21	0	HPSE2	heparanase 2 (inactive) [Source:HGNC Symbol;Acc:HGNC:18374]
1.30474e-44	0.370965	0.942	0.884	2.77689e-40	0	CASK	calcium/calmodulin dependent serine protein kinase [Source:HGNC Symbol;Acc:HGNC:1497]
5.72652e-76	0.36839	1	0.997	1.21878e-71	0	DDX17	DEAD-box helicase 17 [Source:HGNC Symbol;Acc:HGNC:2740]
4.62778e-46	0.368031	0.933	0.845	9.84931e-42	0	IFI27L2	interferon alpha inducible protein 27 like 2 [Source:HGNC Symbol;Acc:HGNC:19753]
7.7319e-30	0.364162	0.85	0.779	1.64558e-25	0	ZNF608	zinc finger protein 608 [Source:HGNC Symbol;Acc:HGNC:29238]
3.13224e-49	0.364124	0.99	0.945	6.66635e-45	0	TCF4	transcription factor 4 [Source:HGNC Symbol;Acc:HGNC:11634]
1.65372e-93	0.363163	1	1	3.51962e-89	0	PNISR	PNN interacting serine and arginine rich protein [Source:HGNC Symbol;Acc:HGNC:21222]
2.85136e-48	0.362818	0.942	0.874	6.06856e-44	0	ARL6IP5	ADP ribosylation factor like GTPase 6 interacting protein 5 [Source:HGNC Symbol;Acc:HGNC:16937]
5.19491e-54	0.361936	0.357	0.151	1.10563e-49	0	PRDM16	PR/SET domain 16 [Source:HGNC Symbol;Acc:HGNC:14000]
9.52885e-39	0.361089	0.907	0.812	2.02802e-34	0	GREB1L	GREB1 like retinoic acid receptor coactivator [Source:HGNC Symbol;Acc:HGNC:31042]
1.17731e-25	0.361082	0.618	0.465	2.50567e-21	0	ADAMTS9	ADAM metallopeptidase with thrombospondin type 1 motif 9 [Source:HGNC Symbol;Acc:HGNC:13202]
4.12297e-39	0.36101	0.868	0.75	8.77491e-35	0	SHROOM3	shroom family member 3 [Source:HGNC Symbol;Acc:HGNC:30422]
1.67161e-29	0.359962	0.561	0.4	3.55769e-25	0	COL5A2	collagen type V alpha 2 chain [Source:HGNC Symbol;Acc:HGNC:2210]
1.96031e-27	0.359443	0.521	0.355	4.17212e-23	0	CA4	carbonic anhydrase 4 [Source:HGNC Symbol;Acc:HGNC:1375]
1.45428e-39	0.358536	0.977	0.784	3.09514e-35	0	FRZB	frizzled related protein [Source:HGNC Symbol;Acc:HGNC:3959]
9.05101e-50	0.358317	0.998	0.966	1.92633e-45	0	TNRC6B	trinucleotide repeat containing adaptor 6B [Source:HGNC Symbol;Acc:HGNC:29190]
5.34705e-35	0.357729	0.797	0.686	1.13801e-30	0	NBAS	NBAS subunit of NRZ tethering complex [Source:HGNC Symbol;Acc:HGNC:15625]
1.53936e-84	0.357665	1	0.998	3.27621e-80	0	LUC7L3	LUC7 like 3 pre-mRNA splicing factor [Source:HGNC Symbol;Acc:HGNC:24309]
1.29686e-30	0.356934	0.754	0.655	2.76012e-26	0	MOB3B	MOB kinase activator 3B [Source:HGNC Symbol;Acc:HGNC:23825]
1.79482e-30	0.355688	0.724	0.628	3.81992e-26	0	ZNF254	zinc finger protein 254 [Source:HGNC Symbol;Acc:HGNC:13047]
2.29515e-56	0.355503	1	0.987	4.88477e-52	0	KDM5B	lysine demethylase 5B [Source:HGNC Symbol;Acc:HGNC:18039]
1.82609e-32	0.35466	0.499	0.324	3.88646e-28	0	SYTL2	synaptotagmin like 2 [Source:HGNC Symbol;Acc:HGNC:15585]
1.34164e-41	0.353433	0.969	0.931	2.85541e-37	0	ZNF462	zinc finger protein 462 [Source:HGNC Symbol;Acc:HGNC:21684]
9.98184e-34	0.35338	0.826	0.723	2.12444e-29	0	SVIL	supervillin [Source:HGNC Symbol;Acc:HGNC:11480]
2.14823e-22	0.351805	0.565	0.455	4.57207e-18	0	PCDHGB6	protocadherin gamma subfamily B, 6 [Source:HGNC Symbol;Acc:HGNC:8713]
9.5906e-35	0.351692	0.459	0.285	2.04117e-30	0	ADGRG1	adhesion G protein-coupled receptor G1 [Source:HGNC Symbol;Acc:HGNC:4512]
2.51007e-50	0.350989	0.989	0.945	5.34218e-46	0	ATXN7L3B	ataxin 7 like 3B [Source:HGNC Symbol;Acc:HGNC:37931]
1.41516e-26	0.349239	0.602	0.474	3.01189e-22	0	AC021504.1	NA
3.32967e-284	2.1771	0.995	0.908	7.08654e-280	1	HIST1H4C	NA
0	1.64836	0.875	0.188	0	1	HIST1H1B	NA
1.05651e-277	1.50195	0.997	0.808	2.24856e-273	1	PCLAF	PCNA clamp associated factor [Source:HGNC Symbol;Acc:HGNC:28961]
6.24335e-258	1.48663	0.996	0.775	1.32877e-253	1	TYMS	thymidylate synthetase [Source:HGNC Symbol;Acc:HGNC:12441]
1.77493e-275	1.41238	0.877	0.279	3.77759e-271	1	RRM2	ribonucleotide reductase regulatory subunit M2 [Source:HGNC Symbol;Acc:HGNC:10452]
0	1.31041	0.738	0.141	0	1	HIST1H3D	NA
2.62994e-259	1.29597	0.973	0.508	5.5973e-255	1	RAD51AP1	RAD51 associated protein 1 [Source:HGNC Symbol;Acc:HGNC:16956]
2.42097e-213	1.2901	0.95	0.516	5.15254e-209	1	CLSPN	claspin [Source:HGNC Symbol;Acc:HGNC:19715]
0	1.23584	0.764	0.135	0	1	HIST1H3B	NA
6.69712e-209	1.1599	0.919	0.453	1.42535e-204	1	FANCI	FA complementation group I [Source:HGNC Symbol;Acc:HGNC:25568]
1.00813e-186	1.15176	0.777	0.294	2.1456e-182	1	HIST1H1C	NA
8.34424e-218	1.14767	0.919	0.409	1.7759e-213	1	FBXO5	F-box protein 5 [Source:HGNC Symbol;Acc:HGNC:13584]
1.88561e-205	1.09987	0.974	0.624	4.01314e-201	1	CENPK	centromere protein K [Source:HGNC Symbol;Acc:HGNC:29479]
1.22087e-196	1.05468	0.986	0.692	2.59838e-192	1	UBE2T	ubiquitin conjugating enzyme E2 T [Source:HGNC Symbol;Acc:HGNC:25009]
1.26344e-187	1.05171	0.902	0.472	2.68899e-183	1	FEN1	flap structure-specific endonuclease 1 [Source:HGNC Symbol;Acc:HGNC:3650]
2.34705e-183	1.03755	0.92	0.484	4.99523e-179	1	ZWINT	ZW10 interacting kinetochore protein [Source:HGNC Symbol;Acc:HGNC:13195]
2.18534e-225	1.03585	0.856	0.295	4.65107e-221	1	MYBL2	MYB proto-oncogene like 2 [Source:HGNC Symbol;Acc:HGNC:7548]
1.24741e-221	1.02135	0.856	0.271	2.65487e-217	1	SPC25	SPC25 component of NDC80 kinetochore complex [Source:HGNC Symbol;Acc:HGNC:24031]
5.51197e-189	1.02055	0.929	0.522	1.17311e-184	1	CDCA4	cell division cycle associated 4 [Source:HGNC Symbol;Acc:HGNC:14625]
3.89136e-166	1.01544	0.864	0.416	8.28198e-162	1	BRCA1	BRCA1 DNA repair associated [Source:HGNC Symbol;Acc:HGNC:1100]
5.74417e-231	1.00375	0.839	0.269	1.22253e-226	1	CDCA5	cell division cycle associated 5 [Source:HGNC Symbol;Acc:HGNC:14626]
6.53983e-186	1.00261	1	0.954	1.39187e-181	1	HELLS	helicase, lymphoid specific [Source:HGNC Symbol;Acc:HGNC:4861]
4.40643e-181	0.996999	0.877	0.359	9.3782e-177	1	TK1	thymidine kinase 1 [Source:HGNC Symbol;Acc:HGNC:11830]
2.03052e-138	0.971323	0.799	0.384	4.32156e-134	1	ATAD2	ATPase family AAA domain containing 2 [Source:HGNC Symbol;Acc:HGNC:30123]
4.55877e-182	0.971188	0.985	0.58	9.70244e-178	1	NUSAP1	nucleolar and spindle associated protein 1 [Source:HGNC Symbol;Acc:HGNC:18538]
4.12128e-158	0.963554	0.906	0.495	8.77131e-154	1	CHAF1A	chromatin assembly factor 1 subunit A [Source:HGNC Symbol;Acc:HGNC:1910]
1.47707e-170	0.950456	0.995	0.77	3.14364e-166	1	ORC6	origin recognition complex subunit 6 [Source:HGNC Symbol;Acc:HGNC:17151]
9.15659e-146	0.946746	0.977	0.752	1.9488e-141	1	ATAD5	ATPase family AAA domain containing 5 [Source:HGNC Symbol;Acc:HGNC:25752]
3.33138e-110	0.922657	0.932	0.633	7.09017e-106	1	MCM4	minichromosome maintenance complex component 4 [Source:HGNC Symbol;Acc:HGNC:6947]
4.32327e-124	0.917348	0.666	0.268	9.20122e-120	1	HIST1H1D	NA
1.61033e-166	0.911893	0.98	0.799	3.42725e-162	1	RRM1	ribonucleotide reductase catalytic subunit M1 [Source:HGNC Symbol;Acc:HGNC:10451]
1.35451e-152	0.905018	0.976	0.644	2.88281e-148	1	CENPU	centromere protein U [Source:HGNC Symbol;Acc:HGNC:21348]
7.62175e-146	0.90187	0.738	0.305	1.62214e-141	1	HIST1H1E	NA
4.15298e-156	0.89299	0.811	0.328	8.83878e-152	1	DTL	denticleless E3 ubiquitin protein ligase homolog [Source:HGNC Symbol;Acc:HGNC:30288]
6.35047e-141	0.882425	0.909	0.572	1.35157e-136	1	POLD3	DNA polymerase delta 3, accessory subunit [Source:HGNC Symbol;Acc:HGNC:20932]
3.66369e-190	0.878095	0.87	0.31	7.79744e-186	1	NCAPG	non-SMC condensin I complex subunit G [Source:HGNC Symbol;Acc:HGNC:24304]
1.05102e-143	0.869771	0.753	0.299	2.23689e-139	1	CDC6	cell division cycle 6 [Source:HGNC Symbol;Acc:HGNC:1744]
7.99745e-118	0.868089	0.902	0.636	1.7021e-113	1	DHFR	dihydrofolate reductase [Source:HGNC Symbol;Acc:HGNC:2861]
2.83973e-143	0.86141	0.862	0.429	6.0438e-139	1	C21orf58	chromosome 21 open reading frame 58 [Source:HGNC Symbol;Acc:HGNC:1300]
1.37398e-156	0.86048	0.871	0.381	2.92425e-152	1	KIF11	kinesin family member 11 [Source:HGNC Symbol;Acc:HGNC:6388]
1.77032e-132	0.843855	0.768	0.34	3.76776e-128	1	ZGRF1	zinc finger GRF-type containing 1 [Source:HGNC Symbol;Acc:HGNC:25654]
2.89707e-128	0.841476	0.896	0.572	6.16584e-124	1	FANCB	FA complementation group B [Source:HGNC Symbol;Acc:HGNC:3583]
3.8456e-110	0.840061	0.978	0.882	8.18459e-106	1	SMC1A	structural maintenance of chromosomes 1A [Source:HGNC Symbol;Acc:HGNC:11111]
1.27484e-162	0.838313	0.992	0.899	2.71324e-158	1	DNMT1	DNA methyltransferase 1 [Source:HGNC Symbol;Acc:HGNC:2976]
1.33385e-174	0.824782	0.961	0.634	2.83884e-170	1	TOP2A	DNA topoisomerase II alpha [Source:HGNC Symbol;Acc:HGNC:11989]
4.46125e-169	0.82169	0.916	0.4	9.49488e-165	1	MKI67	marker of proliferation Ki-67 [Source:HGNC Symbol;Acc:HGNC:7107]
2.48495e-237	0.821576	0.943	0.333	5.28872e-233	1	CDK1	cyclin dependent kinase 1 [Source:HGNC Symbol;Acc:HGNC:1722]
1.83052e-215	0.812389	0.662	0.15	3.89591e-211	1	ESCO2	establishment of sister chromatid cohesion N-acetyltransferase 2 [Source:HGNC Symbol;Acc:HGNC:27230]
5.32703e-134	0.808878	0.79	0.365	1.13375e-129	1	PSMC3IP	PSMC3 interacting protein [Source:HGNC Symbol;Acc:HGNC:17928]
2.01089e-199	0.806212	1	0.999	4.27977e-195	1	RANBP1	RAN binding protein 1 [Source:HGNC Symbol;Acc:HGNC:9847]
5.69383e-123	0.794176	0.782	0.36	1.21182e-118	1	XRCC2	X-ray repair cross complementing 2 [Source:HGNC Symbol;Acc:HGNC:12829]
6.15176e-140	0.791314	0.986	0.748	1.30928e-135	1	SMC4	structural maintenance of chromosomes 4 [Source:HGNC Symbol;Acc:HGNC:14013]
2.29117e-90	0.787989	0.906	0.679	4.87629e-86	1	PCNA	proliferating cell nuclear antigen [Source:HGNC Symbol;Acc:HGNC:8729]
5.89791e-131	0.77497	0.993	0.734	1.25525e-126	1	MAD2L1	mitotic arrest deficient 2 like 1 [Source:HGNC Symbol;Acc:HGNC:6763]
6.5371e-132	0.772071	0.668	0.252	1.39129e-127	1	E2F7	E2F transcription factor 7 [Source:HGNC Symbol;Acc:HGNC:23820]
9.00005e-123	0.77018	0.756	0.323	1.91548e-118	1	DIAPH3	diaphanous related formin 3 [Source:HGNC Symbol;Acc:HGNC:15480]
2.50264e-180	0.769552	0.695	0.202	5.32636e-176	1	ASF1B	anti-silencing function 1B histone chaperone [Source:HGNC Symbol;Acc:HGNC:20996]
1.05993e-38	0.768069	0.961	0.865	2.25585e-34	1	PTN	pleiotrophin [Source:HGNC Symbol;Acc:HGNC:9630]
2.13115e-118	0.767503	0.97	0.75	4.53572e-114	1	USP1	ubiquitin specific peptidase 1 [Source:HGNC Symbol;Acc:HGNC:12607]
3.9468e-126	0.767347	0.695	0.286	8.39998e-122	1	BRIP1	BRCA1 interacting protein C-terminal helicase 1 [Source:HGNC Symbol;Acc:HGNC:20473]
1.14761e-102	0.765938	0.929	0.642	2.44245e-98	1	GINS2	GINS complex subunit 2 [Source:HGNC Symbol;Acc:HGNC:24575]
1.53199e-74	0.764712	0.946	0.86	3.26053e-70	1	DUT	deoxyuridine triphosphatase [Source:HGNC Symbol;Acc:HGNC:3078]
5.08417e-119	0.764375	0.84	0.473	1.08206e-114	1	LIG1	DNA ligase 1 [Source:HGNC Symbol;Acc:HGNC:6598]
4.3902e-166	0.76194	0.624	0.172	9.34365e-162	1	HIST2H2AC	NA
2.53223e-130	0.755903	0.822	0.396	5.38934e-126	1	FANCD2	FA complementation group D2 [Source:HGNC Symbol;Acc:HGNC:3585]
1.27714e-112	0.749792	0.897	0.552	2.71815e-108	1	WDHD1	WD repeat and HMG-box DNA binding protein 1 [Source:HGNC Symbol;Acc:HGNC:23170]
1.65333e-128	0.735132	0.925	0.508	3.51879e-124	1	H2AFX	NA
3.44307e-118	0.73371	0.94	0.666	7.32788e-114	1	VRK1	VRK serine/threonine kinase 1 [Source:HGNC Symbol;Acc:HGNC:12718]
9.98836e-110	0.73288	0.948	0.658	2.12582e-105	1	GMNN	geminin DNA replication inhibitor [Source:HGNC Symbol;Acc:HGNC:17493]
3.00788e-171	0.728975	0.779	0.244	6.40167e-167	1	KIFC1	kinesin family member C1 [Source:HGNC Symbol;Acc:HGNC:6389]
7.83285e-88	0.727016	0.978	0.869	1.66707e-83	1	MCM3	minichromosome maintenance complex component 3 [Source:HGNC Symbol;Acc:HGNC:6945]
6.02213e-153	0.725349	0.707	0.24	1.28169e-148	1	MELK	maternal embryonic leucine zipper kinase [Source:HGNC Symbol;Acc:HGNC:16870]
2.11732e-117	0.723603	1	0.982	4.50629e-113	1	SUPT16H	SPT16 homolog, facilitates chromatin remodeling subunit [Source:HGNC Symbol;Acc:HGNC:11465]
4.41768e-125	0.723349	0.788	0.36	9.40214e-121	1	DSCC1	DNA replication and sister chromatid cohesion 1 [Source:HGNC Symbol;Acc:HGNC:24453]
8.90819e-141	0.723048	0.712	0.255	1.89593e-136	1	FOXM1	forkhead box M1 [Source:HGNC Symbol;Acc:HGNC:3818]
1.64209e-130	0.714787	0.715	0.288	3.49485e-126	1	BLM	BLM RecQ like helicase [Source:HGNC Symbol;Acc:HGNC:1058]
4.65824e-116	0.712796	0.726	0.295	9.91414e-112	1	MCM10	minichromosome maintenance 10 replication initiation factor [Source:HGNC Symbol;Acc:HGNC:18043]
2.18195e-161	0.708852	0.651	0.192	4.64385e-157	1	SPC24	SPC24 component of NDC80 kinetochore complex [Source:HGNC Symbol;Acc:HGNC:26913]
1.25636e-129	0.706112	1	0.951	2.67392e-125	1	CKS1B	CDC28 protein kinase regulatory subunit 1B [Source:HGNC Symbol;Acc:HGNC:19083]
1.48508e-118	0.703307	0.799	0.394	3.16069e-114	1	CENPM	centromere protein M [Source:HGNC Symbol;Acc:HGNC:18352]
1.21463e-113	0.703044	0.965	0.744	2.5851e-109	1	RFC4	replication factor C subunit 4 [Source:HGNC Symbol;Acc:HGNC:9972]
1.82751e-123	0.693949	0.837	0.378	3.88949e-119	1	SGO1	shugoshin 1 [Source:HGNC Symbol;Acc:HGNC:25088]
2.10534e-91	0.687503	0.408	0.12	4.48079e-87	1	HIST1H1A	NA
1.89238e-134	0.680737	0.996	0.923	4.02754e-130	1	CENPH	centromere protein H [Source:HGNC Symbol;Acc:HGNC:17268]
5.19225e-174	0.673607	1	0.999	1.10507e-169	1	DEK	DEK proto-oncogene [Source:HGNC Symbol;Acc:HGNC:2768]
1.01596e-112	0.669353	0.729	0.323	2.16226e-108	1	DNA2	DNA replication helicase/nuclease 2 [Source:HGNC Symbol;Acc:HGNC:2939]
1.05987e-139	0.667272	0.583	0.171	2.25572e-135	1	POLQ	DNA polymerase theta [Source:HGNC Symbol;Acc:HGNC:9186]
4.82712e-165	0.667101	0.695	0.189	1.02736e-160	1	HJURP	Holliday junction recognition protein [Source:HGNC Symbol;Acc:HGNC:25444]
1.91931e-78	0.657405	0.739	0.426	4.08487e-74	1	COL9A1	collagen type IX alpha 1 chain [Source:HGNC Symbol;Acc:HGNC:2217]
1.30186e-121	0.655348	1	0.999	2.77074e-117	1	TUBA1B	tubulin alpha 1b [Source:HGNC Symbol;Acc:HGNC:18809]
3.30262e-124	0.635463	0.607	0.199	7.02897e-120	1	SKA3	spindle and kinetochore associated complex subunit 3 [Source:HGNC Symbol;Acc:HGNC:20262]
1.22756e-102	0.630054	0.972	0.784	2.61261e-98	1	MIS18BP1	MIS18 binding protein 1 [Source:HGNC Symbol;Acc:HGNC:20190]
1.6392e-81	0.629708	0.674	0.339	3.48872e-77	1	COCH	cochlin [Source:HGNC Symbol;Acc:HGNC:2180]
9.35446e-95	0.624413	0.947	0.752	1.99091e-90	1	ALYREF	Aly/REF export factor [Source:HGNC Symbol;Acc:HGNC:19071]
2.7568e-146	0.623797	0.493	0.113	5.86729e-142	1	HIST1H2AG	NA
3.8873e-91	0.62128	0.777	0.434	8.27333e-87	1	RFC5	replication factor C subunit 5 [Source:HGNC Symbol;Acc:HGNC:9973]
4.27921e-91	0.620446	0.664	0.312	9.10744e-87	1	KNTC1	kinetochore associated 1 [Source:HGNC Symbol;Acc:HGNC:17255]
1.63173e-37	0.618	0.65	0.407	3.47281e-33	1	TFPI	tissue factor pathway inhibitor [Source:HGNC Symbol;Acc:HGNC:11760]
9.03251e-26	0.608947	0.742	0.597	1.92239e-21	1	DUSP6	dual specificity phosphatase 6 [Source:HGNC Symbol;Acc:HGNC:3072]
1.3461e-89	0.608769	0.699	0.342	2.86491e-85	1	NCAPG2	non-SMC condensin II complex subunit G2 [Source:HGNC Symbol;Acc:HGNC:21904]
1.48972e-82	0.607044	0.737	0.394	3.17058e-78	1	MDC1	mediator of DNA damage checkpoint 1 [Source:HGNC Symbol;Acc:HGNC:21163]
5.00523e-65	0.606657	0.981	0.885	1.06526e-60	1	BAX	BCL2 associated X, apoptosis regulator [Source:HGNC Symbol;Acc:HGNC:959]
1.04491e-133	0.605663	0.689	0.22	2.22388e-129	1	NDC80	NDC80 kinetochore complex component [Source:HGNC Symbol;Acc:HGNC:16909]
2.39994e-196	0.597922	1	1	5.1078e-192	1	TUBB	tubulin beta class I [Source:HGNC Symbol;Acc:HGNC:20778]
7.09993e-79	0.596184	0.967	0.858	1.51108e-74	1	CENPX	centromere protein X [Source:HGNC Symbol;Acc:HGNC:11422]
1.73452e-66	0.595831	0.847	0.584	3.69159e-62	1	BTG3	BTG anti-proliferation factor 3 [Source:HGNC Symbol;Acc:HGNC:1132]
7.60855e-77	0.595428	0.889	0.645	1.61933e-72	1	CTDSPL2	CTD small phosphatase like 2 [Source:HGNC Symbol;Acc:HGNC:26936]
4.44377e-121	0.589658	0.658	0.226	9.45768e-117	1	NCAPH	non-SMC condensin I complex subunit H [Source:HGNC Symbol;Acc:HGNC:1112]
4.32012e-109	0.589582	1	0.977	9.19451e-105	1	SRSF2	serine and arginine rich splicing factor 2 [Source:HGNC Symbol;Acc:HGNC:10783]
8.38998e-76	0.589026	0.864	0.624	1.78564e-71	1	DNAJC9	DnaJ heat shock protein family (Hsp40) member C9 [Source:HGNC Symbol;Acc:HGNC:19123]
4.33764e-78	0.5864	0.891	0.629	9.23179e-74	1	RFC2	replication factor C subunit 2 [Source:HGNC Symbol;Acc:HGNC:9970]
7.79008e-106	0.585873	1	0.999	1.65796e-101	1	NASP	nuclear autoantigenic sperm protein [Source:HGNC Symbol;Acc:HGNC:7644]
4.5762e-81	0.584212	0.943	0.709	9.73953e-77	1	CHEK1	checkpoint kinase 1 [Source:HGNC Symbol;Acc:HGNC:1925]
2.07269e-76	0.583409	0.693	0.377	4.4113e-72	1	POLA1	DNA polymerase alpha 1, catalytic subunit [Source:HGNC Symbol;Acc:HGNC:9173]
5.41062e-91	0.581407	0.634	0.27	1.15154e-86	1	CDC25A	cell division cycle 25A [Source:HGNC Symbol;Acc:HGNC:1725]
9.25484e-18	0.581189	0.734	0.611	1.96971e-13	1	ENC1	ectodermal-neural cortex 1 [Source:HGNC Symbol;Acc:HGNC:3345]
3.58867e-69	0.579828	0.928	0.719	7.63778e-65	1	TIMELESS	timeless circadian regulator [Source:HGNC Symbol;Acc:HGNC:11813]
1.04304e-78	0.579647	0.723	0.383	2.21991e-74	1	GINS1	GINS complex subunit 1 [Source:HGNC Symbol;Acc:HGNC:28980]
4.347e-81	0.579528	0.749	0.409	9.25171e-77	1	GINS4	GINS complex subunit 4 [Source:HGNC Symbol;Acc:HGNC:28226]
3.32157e-108	0.578727	0.541	0.178	7.06931e-104	1	CDC45	cell division cycle 45 [Source:HGNC Symbol;Acc:HGNC:1739]
1.34078e-34	0.575622	0.757	0.543	2.85358e-30	1	CDH6	cadherin 6 [Source:HGNC Symbol;Acc:HGNC:1765]
1.50071e-121	0.574306	0.999	0.956	3.19396e-117	1	HMGB2	high mobility group box 2 [Source:HGNC Symbol;Acc:HGNC:5000]
3.47849e-45	0.571836	0.996	0.987	7.40328e-41	1	TMSB15A	thymosin beta 15A [Source:HGNC Symbol;Acc:HGNC:30744]
6.85861e-150	0.571407	0.464	0.096	1.45972e-145	1	HIST1H2AH	NA
1.30241e-101	0.571025	1	0.998	2.77193e-97	1	PRKDC	protein kinase, DNA-activated, catalytic subunit [Source:HGNC Symbol;Acc:HGNC:9413]
6.83841e-92	0.570839	0.761	0.373	1.45542e-87	1	RTKN2	rhotekin 2 [Source:HGNC Symbol;Acc:HGNC:19364]
2.57073e-56	0.570509	0.651	0.364	5.47129e-52	1	BRCA2	BRCA2 DNA repair associated [Source:HGNC Symbol;Acc:HGNC:1101]
1.0691e-79	0.570092	0.961	0.815	2.27536e-75	1	IDH2	isocitrate dehydrogenase (NADP(+)) 2 [Source:HGNC Symbol;Acc:HGNC:5383]
1.50473e-63	0.569062	0.904	0.714	3.20252e-59	1	EZH2	enhancer of zeste 2 polycomb repressive complex 2 subunit [Source:HGNC Symbol;Acc:HGNC:3527]
3.92135e-79	0.566464	0.748	0.407	8.34581e-75	1	MCM8	minichromosome maintenance 8 homologous recombination repair factor [Source:HGNC Symbol;Acc:HGNC:16147]
1.38513e-78	0.564757	0.879	0.608	2.94798e-74	1	CMC2	C-X9-C motif containing 2 [Source:HGNC Symbol;Acc:HGNC:24447]
9.43901e-63	0.562874	0.791	0.508	2.0089e-58	1	MMS22L	MMS22 like, DNA repair protein [Source:HGNC Symbol;Acc:HGNC:21475]
7.96007e-70	0.561396	0.821	0.557	1.69414e-65	1	PRIM1	DNA primase subunit 1 [Source:HGNC Symbol;Acc:HGNC:9369]
4.13019e-71	0.561191	0.761	0.441	8.79028e-67	1	MND1	meiotic nuclear divisions 1 [Source:HGNC Symbol;Acc:HGNC:24839]
8.46376e-83	0.560307	0.726	0.377	1.80134e-78	1	DSN1	DSN1 component of MIS12 kinetochore complex [Source:HGNC Symbol;Acc:HGNC:16165]
1.3934e-91	0.559956	0.444	0.137	2.96556e-87	1	FAM111B	FAM111 trypsin like peptidase B [Source:HGNC Symbol;Acc:HGNC:24200]
8.56462e-74	0.557633	0.896	0.658	1.82281e-69	1	MGME1	mitochondrial genome maintenance exonuclease 1 [Source:HGNC Symbol;Acc:HGNC:16205]
6.86263e-127	0.557518	0.483	0.124	1.46057e-122	1	EXO1	exonuclease 1 [Source:HGNC Symbol;Acc:HGNC:3511]
3.41371e-63	0.555633	0.923	0.748	7.2654e-59	1	GJC1	gap junction protein gamma 1 [Source:HGNC Symbol;Acc:HGNC:4280]
8.96044e-63	0.549211	0.97	0.859	1.90705e-58	1	INPP5F	inositol polyphosphate-5-phosphatase F [Source:HGNC Symbol;Acc:HGNC:17054]
3.06308e-98	0.549103	0.999	0.992	6.51915e-94	1	PA2G4	proliferation-associated 2G4 [Source:HGNC Symbol;Acc:HGNC:8550]
1.18555e-46	0.548994	0.826	0.651	2.52321e-42	1	CASP8AP2	caspase 8 associated protein 2 [Source:HGNC Symbol;Acc:HGNC:1510]
2.80351e-63	0.548182	0.509	0.225	5.9667e-59	1	WDR76	WD repeat domain 76 [Source:HGNC Symbol;Acc:HGNC:25773]
1.06705e-63	0.547884	0.881	0.683	2.27101e-59	1	POLR3K	RNA polymerase III subunit K [Source:HGNC Symbol;Acc:HGNC:14121]
1.56922e-82	0.545276	0.97	0.811	3.33977e-78	1	SAE1	SUMO1 activating enzyme subunit 1 [Source:HGNC Symbol;Acc:HGNC:30660]
8.44399e-74	0.542493	0.657	0.336	1.79713e-69	1	POLE	DNA polymerase epsilon, catalytic subunit [Source:HGNC Symbol;Acc:HGNC:9177]
8.67598e-121	0.541955	0.815	0.342	1.84651e-116	1	PRC1	protein regulator of cytokinesis 1 [Source:HGNC Symbol;Acc:HGNC:9341]
1.17301e-160	0.541489	0.46	0.086	2.49651e-156	1	HIST1H3G	NA
6.17121e-85	0.538003	0.989	0.956	1.31342e-80	1	TMPO	thymopoietin [Source:HGNC Symbol;Acc:HGNC:11875]
5.73847e-71	0.537747	0.858	0.564	1.22132e-66	1	LMNB2	lamin B2 [Source:HGNC Symbol;Acc:HGNC:6638]
1.7377e-64	0.537233	0.931	0.748	3.69834e-60	1	SMC2	structural maintenance of chromosomes 2 [Source:HGNC Symbol;Acc:HGNC:14011]
5.37386e-54	0.535015	0.756	0.497	1.14372e-49	1	DDB2	damage specific DNA binding protein 2 [Source:HGNC Symbol;Acc:HGNC:2718]
1.0962e-92	0.532478	0.687	0.296	2.33305e-88	1	ARHGAP11A	Rho GTPase activating protein 11A [Source:HGNC Symbol;Acc:HGNC:15783]
6.85966e-67	0.5319	0.756	0.458	1.45994e-62	1	ZNF331	zinc finger protein 331 [Source:HGNC Symbol;Acc:HGNC:15489]
3.29499e-101	0.530923	1	0.999	7.01272e-97	1	CBX5	chromobox 5 [Source:HGNC Symbol;Acc:HGNC:1555]
5.62153e-96	0.530923	0.582	0.224	1.19643e-91	1	FANCA	FA complementation group A [Source:HGNC Symbol;Acc:HGNC:3582]
2.6251e-52	0.530591	0.982	0.888	5.58701e-48	1	CNTNAP2	contactin associated protein 2 [Source:HGNC Symbol;Acc:HGNC:13830]
9.80601e-113	0.529999	0.541	0.168	2.08701e-108	1	SKA1	spindle and kinetochore associated complex subunit 1 [Source:HGNC Symbol;Acc:HGNC:28109]
1.68357e-108	0.528699	1	0.995	3.58314e-104	1	SNRPD1	small nuclear ribonucleoprotein D1 polypeptide [Source:HGNC Symbol;Acc:HGNC:11158]
1.01118e-68	0.528468	0.589	0.277	2.15208e-64	1	MIR924HG	MIR924 host gene [Source:HGNC Symbol;Acc:HGNC:44332]
6.38659e-78	0.528003	0.986	0.901	1.35926e-73	1	FDPS	farnesyl diphosphate synthase [Source:HGNC Symbol;Acc:HGNC:3631]
4.0671e-64	0.527674	0.834	0.565	8.65601e-60	1	RFC3	replication factor C subunit 3 [Source:HGNC Symbol;Acc:HGNC:9971]
9.21609e-86	0.526837	0.664	0.294	1.96146e-81	1	CIP2A	cellular inhibitor of PP2A [Source:HGNC Symbol;Acc:HGNC:29302]
3.1226e-61	0.526676	0.531	0.251	6.64582e-57	1	CCNE1	cyclin E1 [Source:HGNC Symbol;Acc:HGNC:1589]
7.019e-114	0.525973	1	0.997	1.49385e-109	1	CENPV	centromere protein V [Source:HGNC Symbol;Acc:HGNC:29920]
2.38083e-63	0.524088	0.973	0.85	5.06712e-59	1	MCM7	minichromosome maintenance complex component 7 [Source:HGNC Symbol;Acc:HGNC:6950]
3.56148e-62	0.523828	0.878	0.654	7.5799e-58	1	TUBG1	tubulin gamma 1 [Source:HGNC Symbol;Acc:HGNC:12417]
4.33761e-63	0.523327	0.919	0.757	9.23174e-59	1	MSH2	mutS homolog 2 [Source:HGNC Symbol;Acc:HGNC:7325]
5.53134e-67	0.523152	0.943	0.788	1.17723e-62	1	RPA2	replication protein A2 [Source:HGNC Symbol;Acc:HGNC:10290]
3.46081e-35	0.521117	0.801	0.642	7.36564e-31	1	UNG	uracil DNA glycosylase [Source:HGNC Symbol;Acc:HGNC:12572]
6.49212e-90	0.520694	0.685	0.291	1.38172e-85	1	ANLN	anillin actin binding protein [Source:HGNC Symbol;Acc:HGNC:14082]
3.79732e-103	0.520282	0.695	0.269	8.08184e-99	1	TTK	TTK protein kinase [Source:HGNC Symbol;Acc:HGNC:12401]
1.28385e-65	0.519264	0.886	0.671	2.73242e-61	1	HAT1	histone acetyltransferase 1 [Source:HGNC Symbol;Acc:HGNC:4821]
5.25878e-58	0.5163	0.772	0.508	1.11923e-53	1	RNF168	ring finger protein 168 [Source:HGNC Symbol;Acc:HGNC:26661]
8.77031e-66	0.515752	0.773	0.459	1.86658e-61	1	CENPN	centromere protein N [Source:HGNC Symbol;Acc:HGNC:30873]
2.62086e-41	0.513573	0.976	0.899	5.57798e-37	1	CTNNBIP1	catenin beta interacting protein 1 [Source:HGNC Symbol;Acc:HGNC:16913]
3.42062e-87	0.512721	0.745	0.348	7.28011e-83	1	PIMREG	PICALM interacting mitotic regulator [Source:HGNC Symbol;Acc:HGNC:25483]
4.73196e-50	0.511694	0.688	0.437	1.0071e-45	1	FKBP5	FKBP prolyl isomerase 5 [Source:HGNC Symbol;Acc:HGNC:3721]
1.08353e-114	0.511681	0.616	0.197	2.30608e-110	1	KIF23	kinesin family member 23 [Source:HGNC Symbol;Acc:HGNC:6392]
9.86522e-79	0.511543	0.992	0.94	2.09962e-74	1	RPA3	replication protein A3 [Source:HGNC Symbol;Acc:HGNC:10291]
1.07684e-21	0.509692	0.799	0.701	2.29183e-17	1	HES4	hes family bHLH transcription factor 4 [Source:HGNC Symbol;Acc:HGNC:24149]
2.7107e-70	0.509345	0.917	0.624	5.76919e-66	1	KIF20B	kinesin family member 20B [Source:HGNC Symbol;Acc:HGNC:7212]
1.82041e-118	0.509344	1	1	3.87439e-114	1	HMGB1	high mobility group box 1 [Source:HGNC Symbol;Acc:HGNC:4983]
9.01674e-103	0.508516	0.659	0.25	1.91903e-98	1	CDCA2	cell division cycle associated 2 [Source:HGNC Symbol;Acc:HGNC:14623]
1.55784e-60	0.505032	0.818	0.553	3.31555e-56	1	ACYP1	acylphosphatase 1 [Source:HGNC Symbol;Acc:HGNC:179]
1.20885e-67	0.504909	0.734	0.404	2.57281e-63	1	RMI2	RecQ mediated genome instability 2 [Source:HGNC Symbol;Acc:HGNC:28349]
1.44508e-49	0.500978	0.305	0.105	3.07556e-45	1	GREM1	gremlin 1, DAN family BMP antagonist [Source:HGNC Symbol;Acc:HGNC:2001]
7.06618e-49	0.496588	0.585	0.322	1.50389e-44	1	UHRF1	ubiquitin like with PHD and ring finger domains 1 [Source:HGNC Symbol;Acc:HGNC:12556]
8.76872e-89	0.494177	0.936	0.533	1.86625e-84	1	BIRC5	baculoviral IAP repeat containing 5 [Source:HGNC Symbol;Acc:HGNC:593]
4.96404e-77	0.492394	0.687	0.317	1.0565e-72	1	KIF15	kinesin family member 15 [Source:HGNC Symbol;Acc:HGNC:17273]
8.62633e-66	0.490409	0.977	0.84	1.83594e-61	1	NUDT1	nudix hydrolase 1 [Source:HGNC Symbol;Acc:HGNC:8048]
2.21545e-58	0.489672	0.687	0.392	4.71513e-54	1	DRAXIN	dorsal inhibitory axon guidance protein [Source:HGNC Symbol;Acc:HGNC:25054]
2.82648e-86	0.488654	0.726	0.319	6.01561e-82	1	BUB1B	BUB1 mitotic checkpoint serine/threonine kinase B [Source:HGNC Symbol;Acc:HGNC:1149]
6.15692e-78	0.488428	0.453	0.163	1.31038e-73	1	HIST1H4J	NA
9.70655e-66	0.487253	0.658	0.345	2.06585e-61	1	CHTF18	chromosome transmission fidelity factor 18 [Source:HGNC Symbol;Acc:HGNC:18435]
7.28963e-42	0.48454	0.932	0.828	1.55145e-37	1	ATP6V1D	ATPase H+ transporting V1 subunit D [Source:HGNC Symbol;Acc:HGNC:13527]
1.03006e-54	0.483672	0.986	0.934	2.19228e-50	1	IPO7	importin 7 [Source:HGNC Symbol;Acc:HGNC:9852]
1.96035e-121	0.480781	0.716	0.244	4.1722e-117	1	KIF2C	kinesin family member 2C [Source:HGNC Symbol;Acc:HGNC:6393]
3.49987e-50	0.480706	0.959	0.861	7.44877e-46	1	NSD2	nuclear receptor binding SET domain protein 2 [Source:HGNC Symbol;Acc:HGNC:12766]
2.0135e-82	0.478276	0.962	0.764	4.28533e-78	1	BUB3	BUB3 mitotic checkpoint protein [Source:HGNC Symbol;Acc:HGNC:1151]
5.4944e-47	0.743904	0.74	0.498	1.16937e-42	2	NBL1	NBL1, DAN family BMP antagonist [Source:HGNC Symbol;Acc:HGNC:7650]
1.80831e-38	0.443757	1	0.884	3.84862e-34	2	VIM	vimentin [Source:HGNC Symbol;Acc:HGNC:12692]
1.73718e-21	0.408317	0.774	0.596	3.69724e-17	2	SEMA3A	semaphorin 3A [Source:HGNC Symbol;Acc:HGNC:10723]
5.4056e-22	0.398496	0.637	0.458	1.15047e-17	2	S100A4	S100 calcium binding protein A4 [Source:HGNC Symbol;Acc:HGNC:10494]
3.47053e-27	0.394545	0.881	0.678	7.38634e-23	2	NRG1	neuregulin 1 [Source:HGNC Symbol;Acc:HGNC:7997]
4.64943e-19	0.372269	0.681	0.52	9.89537e-15	2	MCM5	minichromosome maintenance complex component 5 [Source:HGNC Symbol;Acc:HGNC:6948]
1.38735e-17	0.36984	0.998	0.957	2.95269e-13	2	SFRP2	secreted frizzled related protein 2 [Source:HGNC Symbol;Acc:HGNC:10777]
5.71991e-22	0.367907	0.98	0.94	1.21737e-17	2	BST2	bone marrow stromal cell antigen 2 [Source:HGNC Symbol;Acc:HGNC:1119]
9.51096e-13	0.366462	0.479	0.339	2.02422e-08	2	SIX6	SIX homeobox 6 [Source:HGNC Symbol;Acc:HGNC:10892]
3.53292e-24	0.364113	0.689	0.456	7.51911e-20	2	DIPK1C	divergent protein kinase domain 1C [Source:HGNC Symbol;Acc:HGNC:31729]
1.11827e-19	0.354612	0.996	0.915	2.38001e-15	2	TPBG	trophoblast glycoprotein [Source:HGNC Symbol;Acc:HGNC:12004]
1.07549e-35	0.354566	0.283	0.102	2.28896e-31	2	AL391650.1	NA
3.78023e-20	0.34722	0.996	0.982	8.04545e-16	2	AP1S2	adaptor related protein complex 1 subunit sigma 2 [Source:HGNC Symbol;Acc:HGNC:560]
3.09537e-21	0.33751	0.972	0.783	6.58788e-17	2	RAX	retina and anterior neural fold homeobox [Source:HGNC Symbol;Acc:HGNC:18662]
3.68845e-24	0.331149	0.361	0.186	7.85013e-20	2	ARHGAP15	Rho GTPase activating protein 15 [Source:HGNC Symbol;Acc:HGNC:21030]
1.33263e-27	0.319408	0.998	0.993	2.83623e-23	2	CAPZB	capping actin protein of muscle Z-line subunit beta [Source:HGNC Symbol;Acc:HGNC:1491]
4.72633e-19	0.313279	0.991	0.864	1.00591e-14	2	PAX6	paired box 6 [Source:HGNC Symbol;Acc:HGNC:8620]
2.0066e-09	0.312336	0.79	0.648	4.27065e-05	2	SLC7A8	solute carrier family 7 member 8 [Source:HGNC Symbol;Acc:HGNC:11066]
3.45754e-21	0.309769	0.852	0.659	7.35868e-17	2	PAMR1	peptidase domain containing associated with muscle regeneration 1 [Source:HGNC Symbol;Acc:HGNC:24554]
1.45334e-82	0.300444	1	1	3.09315e-78	2	RPL10A	ribosomal protein L10a [Source:HGNC Symbol;Acc:HGNC:10299]
8.88988e-12	0.298673	0.703	0.558	1.89203e-07	2	CDH6	cadherin 6 [Source:HGNC Symbol;Acc:HGNC:1765]
4.22255e-15	0.298194	0.813	0.723	8.98685e-11	2	C8orf76	chromosome 8 open reading frame 76 [Source:HGNC Symbol;Acc:HGNC:25924]
7.07315e-78	0.297575	1	1	1.50538e-73	2	RPL12	ribosomal protein L12 [Source:HGNC Symbol;Acc:HGNC:10302]
1.29413e-101	0.297238	1	1	2.75429e-97	2	RPS2	ribosomal protein S2 [Source:HGNC Symbol;Acc:HGNC:10404]
5.05363e-18	0.292955	0.925	0.777	1.07556e-13	2	ZNF436-AS1	ZNF436 antisense RNA 1 [Source:HGNC Symbol;Acc:HGNC:25122]
5.59609e-53	0.289874	1	1	1.19102e-48	2	SNHG29	small nucleolar RNA host gene 29 [Source:HGNC Symbol;Acc:HGNC:28619]
1.55715e-81	0.289021	1	1	3.31409e-77	2	RPL3	ribosomal protein L3 [Source:HGNC Symbol;Acc:HGNC:10332]
6.53434e-61	0.288575	1	1	1.3907e-56	2	ATP5MC2	ATP synthase membrane subunit c locus 2 [Source:HGNC Symbol;Acc:HGNC:842]
1.70938e-15	0.287117	0.811	0.692	3.63808e-11	2	ABRAXAS1	abraxas 1, BRCA1 A complex subunit [Source:HGNC Symbol;Acc:HGNC:25829]
3.86905e-99	0.286988	1	1	8.2345e-95	2	RPL17	ribosomal protein L17 [Source:HGNC Symbol;Acc:HGNC:10307]
2.54333e-16	0.28099	0.998	0.998	5.41297e-12	2	MGST3	microsomal glutathione S-transferase 3 [Source:HGNC Symbol;Acc:HGNC:7064]
2.51468e-82	0.278252	1	1	5.352e-78	2	RPS5	ribosomal protein S5 [Source:HGNC Symbol;Acc:HGNC:10426]
1.63443e-79	0.278227	1	1	3.47857e-75	2	RPL19	ribosomal protein L19 [Source:HGNC Symbol;Acc:HGNC:10312]
1.88584e-06	0.277522	0.534	0.448	0.0401363	2	ZNF503	zinc finger protein 503 [Source:HGNC Symbol;Acc:HGNC:23589]
1.218e-13	0.274802	0.456	0.305	2.59228e-09	2	MUSTN1	musculoskeletal, embryonic nuclear protein 1 [Source:HGNC Symbol;Acc:HGNC:22144]
1.25323e-89	0.274257	1	1	2.66724e-85	2	RPS23	ribosomal protein S23 [Source:HGNC Symbol;Acc:HGNC:10410]
3.99842e-21	0.27398	0.993	0.982	8.50983e-17	2	EPB41L4A-AS1	EPB41L4A antisense RNA 1 [Source:HGNC Symbol;Acc:HGNC:30749]
1.26608e-74	0.273304	1	1	2.6946e-70	2	RPL11	ribosomal protein L11 [Source:HGNC Symbol;Acc:HGNC:10301]
7.6052e-20	0.272894	1	0.971	1.61861e-15	2	METRN	meteorin, glial cell differentiation regulator [Source:HGNC Symbol;Acc:HGNC:14151]
4.5566e-11	0.272344	0.932	0.84	9.69782e-07	2	EFNB2	ephrin B2 [Source:HGNC Symbol;Acc:HGNC:3227]
3.79608e-74	0.271803	1	1	8.07919e-70	2	RACK1	receptor for activated C kinase 1 [Source:HGNC Symbol;Acc:HGNC:4399]
5.53999e-08	0.271646	0.498	0.388	0.00117908	2	IFI16	interferon gamma inducible protein 16 [Source:HGNC Symbol;Acc:HGNC:5395]
4.39078e-87	0.271511	1	1	9.3449e-83	2	RPS9	ribosomal protein S9 [Source:HGNC Symbol;Acc:HGNC:10442]
1.78748e-82	0.270607	1	1	3.80429e-78	2	RPL18A	ribosomal protein L18a [Source:HGNC Symbol;Acc:HGNC:10311]
2.33851e-59	0.269987	1	1	4.97706e-55	2	RPL32	ribosomal protein L32 [Source:HGNC Symbol;Acc:HGNC:10336]
3.90558e-23	0.269167	0.991	0.983	8.31225e-19	2	PGLS	6-phosphogluconolactonase [Source:HGNC Symbol;Acc:HGNC:8903]
3.17224e-67	0.266399	1	1	6.75149e-63	2	RPL29	ribosomal protein L29 [Source:HGNC Symbol;Acc:HGNC:10331]
9.77726e-12	0.265739	0.56	0.433	2.08089e-07	2	AC004540.1	NA
4.12921e-80	0.264908	1	1	8.78819e-76	2	RPLP1	ribosomal protein lateral stalk subunit P1 [Source:HGNC Symbol;Acc:HGNC:10372]
5.12502e-65	0.264606	1	1	1.09076e-60	2	RPL6	ribosomal protein L6 [Source:HGNC Symbol;Acc:HGNC:10362]
5.89866e-66	0.264511	1	1	1.25541e-61	2	RPL28	ribosomal protein L28 [Source:HGNC Symbol;Acc:HGNC:10330]
6.0974e-61	0.263908	1	1	1.29771e-56	2	RPS4X	ribosomal protein S4 X-linked [Source:HGNC Symbol;Acc:HGNC:10424]
5.78701e-80	0.263189	1	1	1.23165e-75	2	RPL7A	ribosomal protein L7a [Source:HGNC Symbol;Acc:HGNC:10364]
2.64945e-77	0.263014	1	1	5.63882e-73	2	RPS3	ribosomal protein S3 [Source:HGNC Symbol;Acc:HGNC:10420]
2.31954e-65	0.262854	1	1	4.93667e-61	2	RPS18	ribosomal protein S18 [Source:HGNC Symbol;Acc:HGNC:10401]
2.46071e-11	0.262519	0.537	0.415	5.23713e-07	2	REC8	REC8 meiotic recombination protein [Source:HGNC Symbol;Acc:HGNC:16879]
4.4117e-62	0.26244	1	1	9.38943e-58	2	RPS27	ribosomal protein S27 [Source:HGNC Symbol;Acc:HGNC:10416]
3.81992e-73	0.26123	1	1	8.12993e-69	2	RPL26	ribosomal protein L26 [Source:HGNC Symbol;Acc:HGNC:10327]
6.57414e-59	0.260338	1	1	1.39917e-54	2	RPS15A	ribosomal protein S15a [Source:HGNC Symbol;Acc:HGNC:10389]
1.89157e-74	0.259414	1	1	4.02583e-70	2	RPL13	ribosomal protein L13 [Source:HGNC Symbol;Acc:HGNC:10303]
2.57736e-73	0.259143	1	1	5.48539e-69	2	RPS7	ribosomal protein S7 [Source:HGNC Symbol;Acc:HGNC:10440]
2.08105e-17	0.258774	0.998	0.961	4.42909e-13	2	SCG5	secretogranin V [Source:HGNC Symbol;Acc:HGNC:10816]
5.51297e-71	0.258457	1	1	1.17333e-66	2	RPS12	ribosomal protein S12 [Source:HGNC Symbol;Acc:HGNC:10385]
1.62497e-59	0.257731	1	1	3.45842e-55	2	RPL30	ribosomal protein L30 [Source:HGNC Symbol;Acc:HGNC:10333]
2.3135e-12	0.257461	0.954	0.891	4.92382e-08	2	PDLIM7	PDZ and LIM domain 7 [Source:HGNC Symbol;Acc:HGNC:22958]
2.70607e-72	0.254819	1	1	5.75934e-68	2	RPL14	ribosomal protein L14 [Source:HGNC Symbol;Acc:HGNC:10305]
1.21047e-11	0.254134	0.822	0.678	2.57623e-07	2	FST	follistatin [Source:HGNC Symbol;Acc:HGNC:3971]
7.40522e-79	0.253483	1	1	1.57605e-74	2	RPL5	ribosomal protein L5 [Source:HGNC Symbol;Acc:HGNC:10360]
2.13781e-85	0.252788	1	1	4.54991e-81	2	RPSA	ribosomal protein SA [Source:HGNC Symbol;Acc:HGNC:6502]
3.11791e-14	0.252735	0.358	0.217	6.63585e-10	2	HAS2	hyaluronan synthase 2 [Source:HGNC Symbol;Acc:HGNC:4819]
1.46486e-226	2.0215	1	0.821	3.11767e-222	3	PTTG1	PTTG1 regulator of sister chromatid separation, securin [Source:HGNC Symbol;Acc:HGNC:9690]
7.58618e-158	1.58755	0.993	0.922	1.61457e-153	3	UBE2S	ubiquitin conjugating enzyme E2 S [Source:HGNC Symbol;Acc:HGNC:17895]
6.64399e-157	1.4617	0.998	0.958	1.41404e-152	3	HMGB2	high mobility group box 2 [Source:HGNC Symbol;Acc:HGNC:5000]
2.92972e-172	1.4232	0.888	0.354	6.23531e-168	3	CDC20	cell division cycle 20 [Source:HGNC Symbol;Acc:HGNC:1723]
3.42282e-145	1.4019	0.965	0.803	7.28479e-141	3	CCNB2	cyclin B2 [Source:HGNC Symbol;Acc:HGNC:1580]
1.56446e-181	1.31227	1	0.97	3.32964e-177	3	ARL6IP1	ADP ribosylation factor like GTPase 6 interacting protein 1 [Source:HGNC Symbol;Acc:HGNC:697]
1.48419e-144	1.16028	0.97	0.547	3.1588e-140	3	BIRC5	baculoviral IAP repeat containing 5 [Source:HGNC Symbol;Acc:HGNC:593]
3.11903e-110	1.09918	0.788	0.366	6.63824e-106	3	CDKN3	cyclin dependent kinase inhibitor 3 [Source:HGNC Symbol;Acc:HGNC:1791]
1.40427e-93	1.01766	0.719	0.315	2.98871e-89	3	HMMR	hyaluronan mediated motility receptor [Source:HGNC Symbol;Acc:HGNC:5012]
4.67457e-73	0.999969	0.89	0.663	9.94889e-69	3	LGALS1	galectin 1 [Source:HGNC Symbol;Acc:HGNC:6561]
3.03634e-215	0.969912	1	1	6.46225e-211	3	UBB	ubiquitin B [Source:HGNC Symbol;Acc:HGNC:12463]
4.69135e-72	0.966208	0.803	0.486	9.98459e-68	3	TPX2	TPX2 microtubule nucleation factor [Source:HGNC Symbol;Acc:HGNC:1249]
2.12519e-117	0.965002	0.994	0.982	4.52305e-113	3	RAD21	RAD21 cohesin complex component [Source:HGNC Symbol;Acc:HGNC:9811]
1.86155e-31	0.903814	0.652	0.488	3.96194e-27	3	CCNB1	cyclin B1 [Source:HGNC Symbol;Acc:HGNC:1579]
2.40718e-67	0.902248	0.697	0.364	5.12319e-63	3	NUF2	NUF2 component of NDC80 kinetochore complex [Source:HGNC Symbol;Acc:HGNC:14621]
7.20859e-76	0.891874	0.77	0.389	1.5342e-71	3	DLGAP5	DLG associated protein 5 [Source:HGNC Symbol;Acc:HGNC:16864]
2.19028e-45	0.890586	0.963	0.915	4.66158e-41	3	CKS2	CDC28 protein kinase regulatory subunit 2 [Source:HGNC Symbol;Acc:HGNC:2000]
2.77701e-192	0.877277	1	1	5.9103e-188	3	NUCKS1	nuclear casein kinase and cyclin dependent kinase substrate 1 [Source:HGNC Symbol;Acc:HGNC:29923]
9.93026e-87	0.841704	0.9	0.71	2.11346e-82	3	LBR	lamin B receptor [Source:HGNC Symbol;Acc:HGNC:6518]
1.26821e-120	0.831468	1	0.992	2.69914e-116	3	HMGB3	high mobility group box 3 [Source:HGNC Symbol;Acc:HGNC:5004]
9.15141e-96	0.826897	0.833	0.471	1.94769e-91	3	CEP70	centrosomal protein 70 [Source:HGNC Symbol;Acc:HGNC:29972]
1.57402e-119	0.814358	0.662	0.232	3.34999e-115	3	AL118516.1	NA
1.12135e-83	0.80855	0.651	0.272	2.38656e-79	3	KIF4A	kinesin family member 4A [Source:HGNC Symbol;Acc:HGNC:13339]
1.69146e-112	0.803555	1	0.998	3.59993e-108	3	DYNLL1	dynein light chain LC8-type 1 [Source:HGNC Symbol;Acc:HGNC:15476]
2.17519e-71	0.787533	0.738	0.383	4.62945e-67	3	CENPE	centromere protein E [Source:HGNC Symbol;Acc:HGNC:1856]
7.96652e-162	0.776044	1	1	1.69552e-157	3	HMGN2	high mobility group nucleosomal binding domain 2 [Source:HGNC Symbol;Acc:HGNC:4986]
6.78282e-155	0.762188	1	1	1.44359e-150	3	H2AFZ	NA
1.60806e-196	0.741207	1	1	3.42243e-192	3	PTMS	parathymosin [Source:HGNC Symbol;Acc:HGNC:9629]
1.92866e-73	0.736937	0.818	0.51	4.10478e-69	3	NCAPD2	non-SMC condensin I complex subunit D2 [Source:HGNC Symbol;Acc:HGNC:24305]
1.8554e-106	0.725642	1	0.995	3.94885e-102	3	HSP90B1	heat shock protein 90 beta family member 1 [Source:HGNC Symbol;Acc:HGNC:12028]
4.58215e-65	0.722053	0.907	0.799	9.75219e-61	3	MZT1	mitotic spindle organizing protein 1 [Source:HGNC Symbol;Acc:HGNC:33830]
1.97215e-38	0.721433	0.73	0.54	4.19732e-34	3	ECT2	epithelial cell transforming 2 [Source:HGNC Symbol;Acc:HGNC:3155]
1.44858e-44	0.707714	0.621	0.343	3.08302e-40	3	TACC3	transforming acidic coiled-coil containing protein 3 [Source:HGNC Symbol;Acc:HGNC:11524]
1.411e-82	0.701757	0.994	0.885	3.00302e-78	3	CENPF	centromere protein F [Source:HGNC Symbol;Acc:HGNC:1857]
2.11661e-76	0.696178	0.931	0.795	4.50478e-72	3	THUMPD3-AS1	THUMPD3 antisense RNA 1 [Source:HGNC Symbol;Acc:HGNC:44478]
2.35513e-61	0.686225	0.89	0.696	5.01242e-57	3	CKAP5	cytoskeleton associated protein 5 [Source:HGNC Symbol;Acc:HGNC:28959]
6.7327e-71	0.681764	0.77	0.442	1.43292e-66	3	SPA17	sperm autoantigenic protein 17 [Source:HGNC Symbol;Acc:HGNC:11210]
1.30738e-110	0.679693	1	0.999	2.7825e-106	3	TUBA1B	tubulin alpha 1b [Source:HGNC Symbol;Acc:HGNC:18809]
1.47306e-124	0.664234	1	1	3.13511e-120	3	HNRNPA2B1	heterogeneous nuclear ribonucleoprotein A2/B1 [Source:HGNC Symbol;Acc:HGNC:5033]
2.52117e-81	0.657415	1	0.975	5.3658e-77	3	ANP32E	acidic nuclear phosphoprotein 32 family member E [Source:HGNC Symbol;Acc:HGNC:16673]
1.72228e-128	0.650764	1	1	3.66554e-124	3	HMGB1	high mobility group box 1 [Source:HGNC Symbol;Acc:HGNC:4983]
3.45853e-128	0.635773	1	1	7.3608e-124	3	STMN1	stathmin 1 [Source:HGNC Symbol;Acc:HGNC:6510]
1.42253e-68	0.635363	0.5	0.178	3.02757e-64	3	KIF20A	kinesin family member 20A [Source:HGNC Symbol;Acc:HGNC:9787]
3.52212e-72	0.627927	1	0.996	7.49614e-68	3	SFPQ	splicing factor proline and glutamine rich [Source:HGNC Symbol;Acc:HGNC:10774]
1.41403e-53	0.627721	0.779	0.52	3.00947e-49	3	ILF3-DT	ILF3 divergent transcript [Source:HGNC Symbol;Acc:HGNC:27115]
3.61194e-23	0.610738	0.574	0.407	7.68729e-19	3	SGO2	shugoshin 2 [Source:HGNC Symbol;Acc:HGNC:30812]
8.50325e-101	0.608709	1	0.999	1.80975e-96	3	MORF4L2	mortality factor 4 like 2 [Source:HGNC Symbol;Acc:HGNC:16849]
1.9637e-62	0.582618	0.948	0.855	4.17934e-58	3	DCTN3	dynactin subunit 3 [Source:HGNC Symbol;Acc:HGNC:2713]
1.81682e-54	0.578827	0.712	0.368	3.86673e-50	3	AURKB	aurora kinase B [Source:HGNC Symbol;Acc:HGNC:11390]
1.03069e-77	0.575202	1	0.994	2.19361e-73	3	HNRNPM	heterogeneous nuclear ribonucleoprotein M [Source:HGNC Symbol;Acc:HGNC:5046]
2.72162e-55	0.571466	0.716	0.422	5.79243e-51	3	AC025159.1	NA
4.78232e-52	0.570276	0.565	0.252	1.01782e-47	3	PLK1	polo like kinase 1 [Source:HGNC Symbol;Acc:HGNC:9077]
1.70367e-55	0.568551	0.985	0.944	3.62591e-51	3	CKB	creatine kinase B [Source:HGNC Symbol;Acc:HGNC:1991]
4.3237e-23	0.56586	0.866	0.767	9.20212e-19	3	DDIT4	DNA damage inducible transcript 4 [Source:HGNC Symbol;Acc:HGNC:24944]
3.77553e-104	0.564981	1	0.999	8.03546e-100	3	H2AFV	NA
4.76944e-54	0.559925	0.961	0.895	1.01508e-49	3	YWHAH	tyrosine 3-monooxygenase/tryptophan 5-monooxygenase activation protein eta [Source:HGNC Symbol;Acc:HGNC:12853]
3.10916e-54	0.557924	0.559	0.265	6.61723e-50	3	ACBD7	acyl-CoA binding domain containing 7 [Source:HGNC Symbol;Acc:HGNC:17715]
3.20214e-66	0.555257	0.996	0.983	6.81512e-62	3	TOP1	DNA topoisomerase I [Source:HGNC Symbol;Acc:HGNC:11986]
1.08817e-22	0.554746	0.37	0.199	2.31595e-18	3	AL139246.5	NA
3.58018e-109	0.55334	1	1	7.6197e-105	3	TMSB10	thymosin beta 10 [Source:HGNC Symbol;Acc:HGNC:11879]
2.99245e-85	0.547009	0.998	0.982	6.36883e-81	3	GLRX5	glutaredoxin 5 [Source:HGNC Symbol;Acc:HGNC:20134]
9.28235e-99	0.544346	1	0.999	1.97556e-94	3	HNRNPH3	heterogeneous nuclear ribonucleoprotein H3 [Source:HGNC Symbol;Acc:HGNC:5043]
1.77056e-88	0.542231	1	0.999	3.76829e-84	3	HNRNPR	heterogeneous nuclear ribonucleoprotein R [Source:HGNC Symbol;Acc:HGNC:5047]
1.68061e-37	0.534723	0.836	0.617	3.57685e-33	3	NUSAP1	nucleolar and spindle associated protein 1 [Source:HGNC Symbol;Acc:HGNC:18538]
2.5621e-33	0.534051	0.747	0.532	5.45291e-29	3	AFDN-DT	AFDN divergent transcript [Source:HGNC Symbol;Acc:HGNC:21236]
4.56682e-107	0.529742	1	1	9.71956e-103	3	OAZ1	ornithine decarboxylase antizyme 1 [Source:HGNC Symbol;Acc:HGNC:8095]
1.50204e-77	0.527154	0.998	0.99	3.19679e-73	3	RTN4	reticulon 4 [Source:HGNC Symbol;Acc:HGNC:14085]
4.81853e-83	0.526467	1	0.998	1.02553e-78	3	CALM3	calmodulin 3 [Source:HGNC Symbol;Acc:HGNC:1449]
1.4231e-49	0.526154	0.924	0.808	3.02879e-45	3	PLIN3	perilipin 3 [Source:HGNC Symbol;Acc:HGNC:16893]
9.85464e-19	0.525792	0.781	0.69	2.09736e-14	3	CKAP2	cytoskeleton associated protein 2 [Source:HGNC Symbol;Acc:HGNC:1990]
3.92249e-80	0.514819	1	0.992	8.34824e-76	3	LSM5	LSM5 homolog, U6 small nuclear RNA and mRNA degradation associated [Source:HGNC Symbol;Acc:HGNC:17162]
5.89115e-41	0.511308	0.942	0.848	1.25381e-36	3	ZNF326	zinc finger protein 326 [Source:HGNC Symbol;Acc:HGNC:14104]
1.35559e-48	0.50925	0.981	0.932	2.88509e-44	3	PEG10	paternally expressed 10 [Source:HGNC Symbol;Acc:HGNC:14005]
2.01566e-75	0.504302	1	0.997	4.28992e-71	3	HDGF	heparin binding growth factor [Source:HGNC Symbol;Acc:HGNC:4856]
1.42056e-41	0.500335	0.92	0.815	3.02338e-37	3	MAP1LC3B	microtubule associated protein 1 light chain 3 beta [Source:HGNC Symbol;Acc:HGNC:13352]
3.9474e-58	0.494767	0.994	0.968	8.40125e-54	3	ARPC5	actin related protein 2/3 complex subunit 5 [Source:HGNC Symbol;Acc:HGNC:708]
1.04604e-31	0.490919	0.677	0.459	2.22629e-27	3	PRRX2	paired related homeobox 2 [Source:HGNC Symbol;Acc:HGNC:21338]
1.53198e-45	0.488725	0.9	0.775	3.26052e-41	3	AHSA1	activator of HSP90 ATPase activity 1 [Source:HGNC Symbol;Acc:HGNC:1189]
1.78582e-24	0.488437	0.868	0.761	3.80077e-20	3	MAD2L1	mitotic arrest deficient 2 like 1 [Source:HGNC Symbol;Acc:HGNC:6763]
2.15683e-91	0.48719	1	1	4.59038e-87	3	HSP90AA1	heat shock protein 90 alpha family class A member 1 [Source:HGNC Symbol;Acc:HGNC:5253]
6.67798e-66	0.486537	1	0.986	1.42127e-61	3	BASP1	brain abundant membrane attached signal protein 1 [Source:HGNC Symbol;Acc:HGNC:957]
6.78841e-67	0.484259	1	0.995	1.44478e-62	3	ILF2	interleukin enhancer binding factor 2 [Source:HGNC Symbol;Acc:HGNC:6037]
3.47393e-24	0.483674	0.565	0.357	7.39356e-20	3	BUB1B	BUB1 mitotic checkpoint serine/threonine kinase B [Source:HGNC Symbol;Acc:HGNC:1149]
1.03843e-25	0.482886	0.589	0.395	2.21009e-21	3	DEPDC1B	DEP domain containing 1B [Source:HGNC Symbol;Acc:HGNC:24902]
1.58623e-08	0.482296	0.433	0.335	0.000337597	3	MIR302CHG	miR-302/367 cluster host gene [Source:HGNC Symbol;Acc:HGNC:41070]
1.34064e-87	0.479797	1	1	2.85329e-83	3	GPX4	glutathione peroxidase 4 [Source:HGNC Symbol;Acc:HGNC:4556]
2.02089e-22	0.475614	0.714	0.544	4.30106e-18	3	ASPM	assembly factor for spindle microtubules [Source:HGNC Symbol;Acc:HGNC:19048]
1.83713e-38	0.471292	0.963	0.909	3.90996e-34	3	MYEF2	myelin expression factor 2 [Source:HGNC Symbol;Acc:HGNC:17940]
3.03606e-64	0.469563	0.996	0.985	6.46165e-60	3	PAIP2	poly(A) binding protein interacting protein 2 [Source:HGNC Symbol;Acc:HGNC:17970]
4.28918e-45	0.469077	0.53	0.238	9.12866e-41	3	CENPA	centromere protein A [Source:HGNC Symbol;Acc:HGNC:1851]
3.14688e-30	0.466241	0.42	0.206	6.6975e-26	3	NEK2	NIMA related kinase 2 [Source:HGNC Symbol;Acc:HGNC:7745]
3.09337e-24	0.465674	0.732	0.543	6.58362e-20	3	PIK3R3	phosphoinositide-3-kinase regulatory subunit 3 [Source:HGNC Symbol;Acc:HGNC:8981]
4.84203e-29	0.465264	0.52	0.298	1.03053e-24	3	BUB1	BUB1 mitotic checkpoint serine/threonine kinase [Source:HGNC Symbol;Acc:HGNC:1148]
4.08017e-26	0.463323	0.883	0.793	8.68383e-22	3	LMNB1	lamin B1 [Source:HGNC Symbol;Acc:HGNC:6637]
6.99279e-60	0.461117	1	0.998	1.48828e-55	3	MARCKS	myristoylated alanine rich protein kinase C substrate [Source:HGNC Symbol;Acc:HGNC:6759]
9.87038e-40	0.459594	0.413	0.186	2.10071e-35	3	AC027601.6	NA
1.42267e-67	0.4557	0.998	0.998	3.02787e-63	3	SEPTIN7	septin 7 [Source:HGNC Symbol;Acc:HGNC:1717]
2.35026e-58	0.454569	1	0.997	5.00205e-54	3	UBC	ubiquitin C [Source:HGNC Symbol;Acc:HGNC:12468]
1.03315e-55	0.450539	0.998	0.997	2.19884e-51	3	DNAJA1	DnaJ heat shock protein family (Hsp40) member A1 [Source:HGNC Symbol;Acc:HGNC:5229]
1.21027e-36	0.448393	0.933	0.87	2.57583e-32	3	FUBP1	far upstream element binding protein 1 [Source:HGNC Symbol;Acc:HGNC:4004]
1.05435e-55	0.442135	1	1	2.24397e-51	3	CALM2	calmodulin 2 [Source:HGNC Symbol;Acc:HGNC:1445]
3.68093e-32	0.436816	0.706	0.489	7.83413e-28	3	FAM89B	family with sequence similarity 89 member B [Source:HGNC Symbol;Acc:HGNC:16708]
3.70049e-34	0.435867	0.619	0.352	7.87575e-30	3	CIT	citron rho-interacting serine/threonine kinase [Source:HGNC Symbol;Acc:HGNC:1985]
2.77879e-45	0.433757	0.526	0.241	5.91409e-41	3	TROAP	trophinin associated protein [Source:HGNC Symbol;Acc:HGNC:12327]
4.99859e-31	0.433279	0.597	0.35	1.06385e-26	3	CCNA2	cyclin A2 [Source:HGNC Symbol;Acc:HGNC:1578]
5.03821e-18	0.433177	0.71	0.573	1.07228e-13	3	PCDH18	protocadherin 18 [Source:HGNC Symbol;Acc:HGNC:14268]
1.31883e-62	0.432872	0.998	0.995	2.80686e-58	3	MRFAP1	Morf4 family associated protein 1 [Source:HGNC Symbol;Acc:HGNC:24549]
3.23629e-65	0.432751	1	0.999	6.88779e-61	3	CCT5	chaperonin containing TCP1 subunit 5 [Source:HGNC Symbol;Acc:HGNC:1618]
7.95822e-50	0.432372	0.989	0.959	1.69375e-45	3	GABARAPL2	GABA type A receptor associated protein like 2 [Source:HGNC Symbol;Acc:HGNC:13291]
4.23997e-39	0.432057	0.967	0.886	9.02392e-35	3	NDUFC1	NADH:ubiquinone oxidoreductase subunit C1 [Source:HGNC Symbol;Acc:HGNC:7705]
1.93673e-96	0.430469	1	1	4.12195e-92	3	RAN	RAN, member RAS oncogene family [Source:HGNC Symbol;Acc:HGNC:9846]
4.48623e-42	0.430119	0.708	0.426	9.54805e-38	3	SNHG30	small nucleolar RNA host gene 30 [Source:HGNC Symbol;Acc:HGNC:52836]
2.62111e-65	0.421083	1	1	5.57852e-61	3	PSIP1	PC4 and SFRS1 interacting protein 1 [Source:HGNC Symbol;Acc:HGNC:9527]
1.37838e-45	0.421032	0.961	0.901	2.9336e-41	3	TXNDC12	thioredoxin domain containing 12 [Source:HGNC Symbol;Acc:HGNC:24626]
9.58674e-46	0.420371	0.998	0.995	2.04035e-41	3	CSRP2	cysteine and glycine rich protein 2 [Source:HGNC Symbol;Acc:HGNC:2470]
1.29905e-34	0.420351	0.649	0.394	2.76477e-30	3	THAP2	THAP domain containing 2 [Source:HGNC Symbol;Acc:HGNC:20854]
3.15663e-29	0.420228	0.963	0.804	6.71825e-25	3	LHX2	LIM homeobox 2 [Source:HGNC Symbol;Acc:HGNC:6594]
2.48492e-28	0.419148	0.814	0.647	5.28866e-24	3	C12orf75	chromosome 12 open reading frame 75 [Source:HGNC Symbol;Acc:HGNC:35164]
4.0495e-12	0.415682	0.71	0.644	8.61856e-08	3	TRIM59	tripartite motif containing 59 [Source:HGNC Symbol;Acc:HGNC:30834]
6.24205e-34	0.414499	0.968	0.893	1.32849e-29	3	CCDC88A	coiled-coil domain containing 88A [Source:HGNC Symbol;Acc:HGNC:25523]
6.56018e-40	0.414261	0.959	0.871	1.3962e-35	3	TUBA1C	tubulin alpha 1c [Source:HGNC Symbol;Acc:HGNC:20768]
2.66053e-41	0.412286	0.987	0.965	5.6624e-37	3	ZCRB1	zinc finger CCHC-type and RNA binding motif containing 1 [Source:HGNC Symbol;Acc:HGNC:29620]
6.46531e-62	0.409953	1	0.997	1.37601e-57	3	NDUFB4	NADH:ubiquinone oxidoreductase subunit B4 [Source:HGNC Symbol;Acc:HGNC:7699]
5.4056e-22	0.408959	0.651	0.466	1.15047e-17	3	DDX39A	DExD-box helicase 39A [Source:HGNC Symbol;Acc:HGNC:17821]
3.53129e-30	0.40825	0.552	0.308	7.51564e-26	3	GTSE1	G2 and S-phase expressed 1 [Source:HGNC Symbol;Acc:HGNC:13698]
3.05721e-25	0.407517	0.874	0.778	6.50667e-21	3	CHML	CHM like Rab escort protein [Source:HGNC Symbol;Acc:HGNC:1941]
2.12969e-28	0.40338	0.545	0.312	4.53262e-24	3	KNL1	kinetochore scaffold 1 [Source:HGNC Symbol;Acc:HGNC:24054]
9.3459e-55	0.402497	0.998	0.998	1.98909e-50	3	BANF1	BAF nuclear assembly factor 1 [Source:HGNC Symbol;Acc:HGNC:17397]
2.96184e-45	0.401793	1	0.996	6.30368e-41	3	CBX1	chromobox 1 [Source:HGNC Symbol;Acc:HGNC:1551]
3.13771e-22	0.399065	0.877	0.723	6.67799e-18	3	SOX21	SRY-box transcription factor 21 [Source:HGNC Symbol;Acc:HGNC:11197]
1.5116e-38	0.39902	0.98	0.918	3.21713e-34	3	C17orf49	chromosome 17 open reading frame 49 [Source:HGNC Symbol;Acc:HGNC:28737]
9.06954e-24	0.397463	0.591	0.398	1.93027e-19	3	KNSTRN	kinetochore localized astrin (SPAG5) binding protein [Source:HGNC Symbol;Acc:HGNC:30767]
1.43728e-33	0.39644	0.981	0.934	3.05896e-29	3	SRI	sorcin [Source:HGNC Symbol;Acc:HGNC:11292]
1.73007e-26	0.395521	0.805	0.621	3.68211e-22	3	MXD4	MAX dimerization protein 4 [Source:HGNC Symbol;Acc:HGNC:13906]
1.16597e-17	0.395138	0.79	0.697	2.48153e-13	3	SNHG3	small nucleolar RNA host gene 3 [Source:HGNC Symbol;Acc:HGNC:10118]
6.09475e-20	0.39286	0.898	0.828	1.29715e-15	3	FJX1	four-jointed box kinase 1 [Source:HGNC Symbol;Acc:HGNC:17166]
1.92811e-40	0.390635	0.998	0.977	4.1036e-36	3	UBE2E3	ubiquitin conjugating enzyme E2 E3 [Source:HGNC Symbol;Acc:HGNC:12479]
5.65028e-57	0.389535	1	0.998	1.20255e-52	3	YWHAQ	tyrosine 3-monooxygenase/tryptophan 5-monooxygenase activation protein theta [Source:HGNC Symbol;Acc:HGNC:12854]
4.45844e-30	0.385007	0.959	0.897	9.4889e-26	3	CDK2AP1	cyclin dependent kinase 2 associated protein 1 [Source:HGNC Symbol;Acc:HGNC:14002]
6.59187e-25	0.384701	0.892	0.83	1.40295e-20	3	CCDC59	coiled-coil domain containing 59 [Source:HGNC Symbol;Acc:HGNC:25005]
5.67475e-86	0.384397	1	1	1.20776e-81	3	HMGN1	high mobility group nucleosome binding domain 1 [Source:HGNC Symbol;Acc:HGNC:4984]
1.6839e-81	0.382327	1	1	3.58385e-77	3	SET	SET nuclear proto-oncogene [Source:HGNC Symbol;Acc:HGNC:10760]
3.36796e-72	0.381081	1	1	7.16804e-68	3	H3F3B	NA
5.41659e-28	0.380427	0.922	0.858	1.15281e-23	3	PYURF	PIGY upstream reading frame [Source:HGNC Symbol;Acc:HGNC:44317]
6.1906e-29	0.378558	0.931	0.848	1.31755e-24	3	PSMD10	proteasome 26S subunit, non-ATPase 10 [Source:HGNC Symbol;Acc:HGNC:9555]
3.16789e-48	0.378455	0.998	0.995	6.74222e-44	3	ENY2	ENY2 transcription and export complex 2 subunit [Source:HGNC Symbol;Acc:HGNC:24449]
4.67447e-30	0.377108	0.877	0.75	9.94867e-26	3	COPRS	coordinator of PRMT5 and differentiation stimulator [Source:HGNC Symbol;Acc:HGNC:28848]
6.1026e-32	0.376966	0.996	0.976	1.29882e-27	3	BRD7	bromodomain containing 7 [Source:HGNC Symbol;Acc:HGNC:14310]
2.33435e-40	0.376586	1	0.992	4.9682e-36	3	HNRNPA0	heterogeneous nuclear ribonucleoprotein A0 [Source:HGNC Symbol;Acc:HGNC:5030]
4.38011e-36	0.376045	0.582	0.308	9.32218e-32	3	PRR11	proline rich 11 [Source:HGNC Symbol;Acc:HGNC:25619]
8.6057e-30	0.375779	0.946	0.891	1.83155e-25	3	FSCN1	fascin actin-bundling protein 1 [Source:HGNC Symbol;Acc:HGNC:11148]
1.39276e-34	0.37566	0.991	0.952	2.96421e-30	3	DANCR	differentiation antagonizing non-protein coding RNA [Source:HGNC Symbol;Acc:HGNC:28964]
1.18157e-48	0.373979	1	0.996	2.51473e-44	3	COX8A	cytochrome c oxidase subunit 8A [Source:HGNC Symbol;Acc:HGNC:2294]
1.70913e-20	0.373964	0.632	0.448	3.63754e-16	3	RANGAP1	Ran GTPase activating protein 1 [Source:HGNC Symbol;Acc:HGNC:9854]
1.77949e-21	0.372974	0.872	0.807	3.7873e-17	3	YES1	YES proto-oncogene 1, Src family tyrosine kinase [Source:HGNC Symbol;Acc:HGNC:12841]
2.68023e-66	0.372706	1	1	5.70432e-62	3	GNG5	G protein subunit gamma 5 [Source:HGNC Symbol;Acc:HGNC:4408]
1.65493e-25	0.372061	0.916	0.836	3.52219e-21	3	IFT57	intraflagellar transport 57 [Source:HGNC Symbol;Acc:HGNC:17367]
1.17221e-52	0.371562	1	0.997	2.49481e-48	3	SAP18	Sin3A associated protein 18 [Source:HGNC Symbol;Acc:HGNC:10530]
5.22377e-14	0.370617	0.961	0.894	1.11177e-09	3	FZD5	frizzled class receptor 5 [Source:HGNC Symbol;Acc:HGNC:4043]
3.19373e-46	0.370324	1	0.999	6.79722e-42	3	EIF4G2	eukaryotic translation initiation factor 4 gamma 2 [Source:HGNC Symbol;Acc:HGNC:3297]
7.6467e-43	0.369553	1	0.995	1.62745e-38	3	PSMA4	proteasome 20S subunit alpha 4 [Source:HGNC Symbol;Acc:HGNC:9533]
1.25823e-40	0.368689	0.994	0.979	2.67789e-36	3	SNRPC	small nuclear ribonucleoprotein polypeptide C [Source:HGNC Symbol;Acc:HGNC:11157]
8.00508e-25	0.368522	0.45	0.259	1.70372e-20	3	CRIP3	cysteine rich protein 3 [Source:HGNC Symbol;Acc:HGNC:17751]
8.37442e-20	0.368245	0.541	0.352	1.78233e-15	3	KIF15	kinesin family member 15 [Source:HGNC Symbol;Acc:HGNC:17273]
1.32756e-47	0.368048	1	0.997	2.82545e-43	3	POMP	proteasome maturation protein [Source:HGNC Symbol;Acc:HGNC:20330]
5.32404e-78	0.367981	0.297	0.06	1.13312e-73	3	AC109347.1	NA
7.92259e-26	0.3671	0.864	0.734	1.68617e-21	3	ACADVL	acyl-CoA dehydrogenase very long chain [Source:HGNC Symbol;Acc:HGNC:92]
2.23499e-33	0.366769	0.991	0.97	4.75673e-29	3	DYNC1I2	dynein cytoplasmic 1 intermediate chain 2 [Source:HGNC Symbol;Acc:HGNC:2964]
2.42516e-30	0.366096	0.991	0.964	5.16147e-26	3	LINC01578	NA
1.41954e-18	0.365944	0.838	0.74	3.02122e-14	3	CCDC34	coiled-coil domain containing 34 [Source:HGNC Symbol;Acc:HGNC:25079]
9.9898e-17	0.36574	0.652	0.502	2.12613e-12	3	HMGN5	high mobility group nucleosome binding domain 5 [Source:HGNC Symbol;Acc:HGNC:8013]
2.17135e-20	0.364697	0.632	0.451	4.62127e-16	3	LINC01089	long intergenic non-protein coding RNA 1089 [Source:HGNC Symbol;Acc:HGNC:27886]
1.4428e-21	0.364531	0.814	0.676	3.07071e-17	3	CRNDE	colorectal neoplasia differentially expressed [Source:HGNC Symbol;Acc:HGNC:37078]
2.57775e-22	0.364426	0.931	0.885	5.48622e-18	3	RB1CC1	RB1 inducible coiled-coil 1 [Source:HGNC Symbol;Acc:HGNC:15574]
3.57355e-25	0.363159	0.883	0.79	7.60558e-21	3	HSPH1	heat shock protein family H (Hsp110) member 1 [Source:HGNC Symbol;Acc:HGNC:16969]
2.04158e-27	0.363098	0.98	0.902	4.3451e-23	3	SLC5A3	solute carrier family 5 member 3 [Source:HGNC Symbol;Acc:HGNC:11038]
3.15943e-69	0.359507	0.312	0.074	6.72422e-65	3	AL139089.1	NA
2.71816e-52	0.358863	1	1	5.78506e-48	3	PSMA7	proteasome 20S subunit alpha 7 [Source:HGNC Symbol;Acc:HGNC:9536]
1.96056e-27	0.358275	1	0.975	4.17266e-23	3	SOX2	SRY-box transcription factor 2 [Source:HGNC Symbol;Acc:HGNC:11195]
2.22639e-27	0.357747	0.905	0.805	4.73843e-23	3	IP6K2	inositol hexakisphosphate kinase 2 [Source:HGNC Symbol;Acc:HGNC:17313]
2.14162e-32	0.357095	0.506	0.266	4.55801e-28	3	EID2B	EP300 interacting inhibitor of differentiation 2B [Source:HGNC Symbol;Acc:HGNC:26796]
2.93028e-65	0.355569	1	1	6.23652e-61	3	HNRNPK	heterogeneous nuclear ribonucleoprotein K [Source:HGNC Symbol;Acc:HGNC:5044]
3.71569e-23	0.353113	0.903	0.843	7.90809e-19	3	NDUFB6	NADH:ubiquinone oxidoreductase subunit B6 [Source:HGNC Symbol;Acc:HGNC:7701]
3.16783e-16	0.352947	0.576	0.44	6.74209e-12	3	FAM107B	family with sequence similarity 107 member B [Source:HGNC Symbol;Acc:HGNC:23726]
4.14746e-24	0.35148	0.849	0.707	8.82704e-20	3	DAZAP1	DAZ associated protein 1 [Source:HGNC Symbol;Acc:HGNC:2683]
3.47213e-30	0.351416	0.985	0.941	7.38973e-26	3	TAF7	TATA-box binding protein associated factor 7 [Source:HGNC Symbol;Acc:HGNC:11541]
2.24469e-47	0.350404	0.312	0.1	4.77737e-43	3	LINC01004	long intergenic non-protein coding RNA 1004 [Source:HGNC Symbol;Acc:HGNC:48961]
3.49045e-24	0.348132	0.881	0.773	7.42873e-20	3	VAMP2	vesicle associated membrane protein 2 [Source:HGNC Symbol;Acc:HGNC:12643]
3.00482e-18	0.347745	0.701	0.564	6.39517e-14	3	AP002360.1	NA
7.54941e-24	0.347597	0.457	0.265	1.60674e-19	3	LINC01315	long intergenic non-protein coding RNA 1315 [Source:HGNC Symbol;Acc:HGNC:50513]
1.532e-60	0.347342	0.822	0.435	3.26056e-56	3	MKI67	marker of proliferation Ki-67 [Source:HGNC Symbol;Acc:HGNC:7107]
5.67934e-20	0.346401	0.809	0.672	1.20873e-15	3	UBE2D1	ubiquitin conjugating enzyme E2 D1 [Source:HGNC Symbol;Acc:HGNC:12474]
2.49146e-33	0.345065	0.978	0.951	5.30257e-29	3	PFDN2	prefoldin subunit 2 [Source:HGNC Symbol;Acc:HGNC:8867]
4.50902e-23	0.344492	0.807	0.647	9.59655e-19	3	RUVBL2	RuvB like AAA ATPase 2 [Source:HGNC Symbol;Acc:HGNC:10475]
1.88955e-32	0.343832	0.974	0.932	4.02152e-28	3	SDCBP	syndecan binding protein [Source:HGNC Symbol;Acc:HGNC:10662]
1.6379e-20	0.34234	0.489	0.293	3.48594e-16	3	KIF2C	kinesin family member 2C [Source:HGNC Symbol;Acc:HGNC:6393]
1.16534e-20	0.341748	0.896	0.811	2.48019e-16	3	ZNF286A	zinc finger protein 286A [Source:HGNC Symbol;Acc:HGNC:13501]
6.12859e-15	0.341125	0.641	0.522	1.30435e-10	3	CITED4	Cbp/p300 interacting transactivator with Glu/Asp rich carboxy-terminal domain 4 [Source:HGNC Symbol;Acc:HGNC:18696]
4.81504e-14	0.340628	0.784	0.711	1.02478e-09	3	SPTBN1	spectrin beta, non-erythrocytic 1 [Source:HGNC Symbol;Acc:HGNC:11275]
1.79416e-19	0.340092	0.79	0.653	3.81852e-15	3	CSTF3	cleavage stimulation factor subunit 3 [Source:HGNC Symbol;Acc:HGNC:2485]
1.92956e-86	1.54038	0.975	0.851	4.10668e-82	4	NNAT	neuronatin [Source:HGNC Symbol;Acc:HGNC:7860]
7.95988e-134	1.334	0.862	0.393	1.6941e-129	4	SIX3-AS1	SIX3 antisense RNA 1 [Source:HGNC Symbol;Acc:HGNC:40532]
3.65021e-62	1.26613	0.833	0.537	7.76873e-58	4	FGF8	fibroblast growth factor 8 [Source:HGNC Symbol;Acc:HGNC:3686]
3.46771e-66	1.1301	0.986	0.948	7.38032e-62	4	LDHA	lactate dehydrogenase A [Source:HGNC Symbol;Acc:HGNC:6535]
7.47477e-70	1.00639	0.903	0.602	1.59086e-65	4	ENC1	ectodermal-neural cortex 1 [Source:HGNC Symbol;Acc:HGNC:3345]
2.57233e-48	0.920636	0.968	0.87	5.4747e-44	4	PTN	pleiotrophin [Source:HGNC Symbol;Acc:HGNC:9630]
4.19313e-76	0.892949	0.993	0.939	8.92425e-72	4	SIX3	SIX homeobox 3 [Source:HGNC Symbol;Acc:HGNC:10889]
2.47294e-78	0.88726	1	1	5.26316e-74	4	IGFBP2	insulin like growth factor binding protein 2 [Source:HGNC Symbol;Acc:HGNC:5471]
1.5023e-59	0.880574	0.844	0.587	3.19735e-55	4	LINC01833	long intergenic non-protein coding RNA 1833 [Source:HGNC Symbol;Acc:HGNC:52644]
1.2581e-46	0.855861	0.855	0.625	2.67761e-42	4	MAF	MAF bZIP transcription factor [Source:HGNC Symbol;Acc:HGNC:6776]
2.19682e-34	0.846434	0.894	0.769	4.6755e-30	4	BNIP3	BCL2 interacting protein 3 [Source:HGNC Symbol;Acc:HGNC:1084]
2.02586e-35	0.838701	0.794	0.602	4.31164e-31	4	DUSP6	dual specificity phosphatase 6 [Source:HGNC Symbol;Acc:HGNC:3072]
2.3472e-56	0.809821	0.968	0.823	4.99555e-52	4	FJX1	four-jointed box kinase 1 [Source:HGNC Symbol;Acc:HGNC:17166]
1.95924e-47	0.794074	0.466	0.201	4.16985e-43	4	DPP10	dipeptidyl peptidase like 10 [Source:HGNC Symbol;Acc:HGNC:20823]
3.63878e-59	0.791705	0.995	0.918	7.74442e-55	4	TPBG	trophoblast glycoprotein [Source:HGNC Symbol;Acc:HGNC:12004]
8.59807e-40	0.788665	0.916	0.784	1.82993e-35	4	SLC2A1	solute carrier family 2 member 1 [Source:HGNC Symbol;Acc:HGNC:11005]
2.68549e-65	0.773544	0.998	0.989	5.71552e-61	4	PGK1	phosphoglycerate kinase 1 [Source:HGNC Symbol;Acc:HGNC:8896]
5.20482e-28	0.692606	0.769	0.556	1.10774e-23	4	CDH6	cadherin 6 [Source:HGNC Symbol;Acc:HGNC:1765]
9.9566e-57	0.688524	0.995	0.902	2.11906e-52	4	CTNNBIP1	catenin beta interacting protein 1 [Source:HGNC Symbol;Acc:HGNC:16913]
3.30595e-22	0.680675	0.636	0.425	7.03605e-18	4	TFPI	tissue factor pathway inhibitor [Source:HGNC Symbol;Acc:HGNC:11760]
9.41393e-40	0.679448	0.977	0.894	2.00357e-35	4	FZD5	frizzled class receptor 5 [Source:HGNC Symbol;Acc:HGNC:4043]
4.30207e-58	0.678262	0.986	0.941	9.1561e-54	4	IFITM2	interferon induced transmembrane protein 2 [Source:HGNC Symbol;Acc:HGNC:5413]
1.8276e-40	0.67105	0.889	0.729	3.88969e-36	4	P4HA1	prolyl 4-hydroxylase subunit alpha 1 [Source:HGNC Symbol;Acc:HGNC:8546]
5.25297e-43	0.64409	0.984	0.941	1.11799e-38	4	BST2	bone marrow stromal cell antigen 2 [Source:HGNC Symbol;Acc:HGNC:1119]
1.94179e-20	0.640175	0.891	0.754	4.13271e-16	4	FABP7	fatty acid binding protein 7 [Source:HGNC Symbol;Acc:HGNC:3562]
7.81866e-22	0.633761	0.982	0.91	1.66404e-17	4	CRABP1	cellular retinoic acid binding protein 1 [Source:HGNC Symbol;Acc:HGNC:2338]
3.54008e-23	0.627357	0.74	0.573	7.53434e-19	4	PCDH18	protocadherin 18 [Source:HGNC Symbol;Acc:HGNC:14268]
1.42921e-17	0.616579	0.867	0.791	3.04179e-13	4	PURPL	p53 upregulated regulator of p53 levels [Source:HGNC Symbol;Acc:HGNC:48995]
1.83781e-32	0.604355	0.704	0.456	3.91142e-28	4	S100A4	S100 calcium binding protein A4 [Source:HGNC Symbol;Acc:HGNC:10494]
2.67063e-37	0.593908	0.959	0.856	5.68391e-33	4	ZFHX4	zinc finger homeobox 4 [Source:HGNC Symbol;Acc:HGNC:30939]
1.47393e-72	0.591156	0.998	0.995	3.13696e-68	4	CSRP2	cysteine and glycine rich protein 2 [Source:HGNC Symbol;Acc:HGNC:2470]
4.48634e-31	0.561235	0.536	0.299	9.54828e-27	4	CACNG8	calcium voltage-gated channel auxiliary subunit gamma 8 [Source:HGNC Symbol;Acc:HGNC:13628]
1.7899e-06	0.560539	0.324	0.235	0.0380945	4	IFIT1	interferon induced protein with tetratricopeptide repeats 1 [Source:HGNC Symbol;Acc:HGNC:5407]
1.19571e-39	0.559559	0.973	0.921	2.54483e-35	4	HLA-A	major histocompatibility complex, class I, A [Source:HGNC Symbol;Acc:HGNC:4931]
7.64606e-41	0.554454	0.921	0.726	1.62731e-36	4	SLC2A3	solute carrier family 2 member 3 [Source:HGNC Symbol;Acc:HGNC:11007]
1.42182e-23	0.548072	0.701	0.496	3.02606e-19	4	COL1A2	collagen type I alpha 2 chain [Source:HGNC Symbol;Acc:HGNC:2198]
6.39372e-32	0.534965	0.966	0.821	1.36077e-27	4	MAP2	microtubule associated protein 2 [Source:HGNC Symbol;Acc:HGNC:6839]
1.14332e-21	0.529853	0.83	0.674	2.43333e-17	4	LGALS1	galectin 1 [Source:HGNC Symbol;Acc:HGNC:6561]
3.85446e-34	0.528492	0.955	0.873	8.20346e-30	4	FAM162A	family with sequence similarity 162 member A [Source:HGNC Symbol;Acc:HGNC:17865]
1.93156e-58	0.524542	0.369	0.106	4.11093e-54	4	SLITRK1	SLIT and NTRK like family member 1 [Source:HGNC Symbol;Acc:HGNC:20297]
2.13026e-76	0.515796	1	1	4.53383e-72	4	MIF	macrophage migration inhibitory factor [Source:HGNC Symbol;Acc:HGNC:7097]
7.80111e-24	0.514574	0.391	0.199	1.66031e-19	4	AC092958.1	NA
2.32796e-29	0.509568	0.672	0.446	4.9546e-25	4	EVA1B	eva-1 homolog B [Source:HGNC Symbol;Acc:HGNC:25558]
6.73549e-31	0.502558	0.76	0.551	1.43351e-26	4	PDLIM2	PDZ and LIM domain 2 [Source:HGNC Symbol;Acc:HGNC:13992]
7.81897e-44	0.50211	0.993	0.966	1.66411e-39	4	TNNT1	troponin T1, slow skeletal type [Source:HGNC Symbol;Acc:HGNC:11948]
3.3617e-34	0.50056	0.973	0.842	7.15471e-30	4	MAPK10	mitogen-activated protein kinase 10 [Source:HGNC Symbol;Acc:HGNC:6872]
5.15319e-26	0.499026	0.885	0.736	1.09675e-21	4	EFNB1	ephrin B1 [Source:HGNC Symbol;Acc:HGNC:3226]
1.22412e-31	0.492232	0.973	0.815	2.60529e-27	4	FRZB	frizzled related protein [Source:HGNC Symbol;Acc:HGNC:3959]
3.46591e-41	0.484321	1	1	7.37649e-37	4	ENO1	enolase 1 [Source:HGNC Symbol;Acc:HGNC:3350]
2.7199e-35	0.462773	1	0.995	5.78877e-31	4	TUBA1A	tubulin alpha 1a [Source:HGNC Symbol;Acc:HGNC:20766]
3.07851e-79	0.459547	0.305	0.055	6.55198e-75	4	GAD2	glutamate decarboxylase 2 [Source:HGNC Symbol;Acc:HGNC:4093]
1.86096e-29	0.452227	0.412	0.196	3.96069e-25	4	AC004540.2	NA
6.91392e-23	0.447184	0.606	0.411	1.47149e-18	4	CDC42EP5	CDC42 effector protein 5 [Source:HGNC Symbol;Acc:HGNC:17408]
1.46413e-27	0.444719	0.889	0.766	3.11611e-23	4	DDIT4	DNA damage inducible transcript 4 [Source:HGNC Symbol;Acc:HGNC:24944]
9.81771e-27	0.440909	0.57	0.329	2.0895e-22	4	LHX5-AS1	LHX5 antisense RNA 1 [Source:HGNC Symbol;Acc:HGNC:49570]
6.66945e-09	0.436938	0.79	0.708	0.000141946	4	HES4	hes family bHLH transcription factor 4 [Source:HGNC Symbol;Acc:HGNC:24149]
1.05022e-29	0.4363	0.971	0.952	2.23519e-25	4	SEMA6A	semaphorin 6A [Source:HGNC Symbol;Acc:HGNC:10738]
4.07377e-20	0.431774	0.959	0.829	8.67021e-16	4	FEZF1	FEZ family zinc finger 1 [Source:HGNC Symbol;Acc:HGNC:22788]
6.91933e-33	0.429777	0.995	0.991	1.47264e-28	4	PGAM1	phosphoglycerate mutase 1 [Source:HGNC Symbol;Acc:HGNC:8888]
7.85918e-07	0.426995	0.744	0.654	0.0167267	4	HES5	hes family bHLH transcription factor 5 [Source:HGNC Symbol;Acc:HGNC:19764]
3.404e-22	0.42655	0.595	0.374	7.24474e-18	4	CA4	carbonic anhydrase 4 [Source:HGNC Symbol;Acc:HGNC:1375]
5.33448e-40	0.42478	1	1	1.13534e-35	4	TPI1	triosephosphate isomerase 1 [Source:HGNC Symbol;Acc:HGNC:12009]
8.90077e-30	0.421828	0.38	0.17	1.89435e-25	4	VIPR2	vasoactive intestinal peptide receptor 2 [Source:HGNC Symbol;Acc:HGNC:12695]
1.24662e-12	0.419984	0.973	0.942	2.65319e-08	4	SAT1	spermidine/spermine N1-acetyltransferase 1 [Source:HGNC Symbol;Acc:HGNC:10540]
2.3701e-19	0.414835	0.905	0.783	5.04428e-15	4	ZNF436-AS1	ZNF436 antisense RNA 1 [Source:HGNC Symbol;Acc:HGNC:25122]
2.12984e-22	0.413486	0.91	0.792	4.53294e-18	4	SYT1	synaptotagmin 1 [Source:HGNC Symbol;Acc:HGNC:11509]
8.6067e-15	0.413209	0.557	0.404	1.83176e-10	4	ST6GALNAC5	ST6 N-acetylgalactosaminide alpha-2,6-sialyltransferase 5 [Source:HGNC Symbol;Acc:HGNC:19342]
2.52544e-20	0.411489	0.977	0.954	5.3749e-16	4	CCND1	cyclin D1 [Source:HGNC Symbol;Acc:HGNC:1582]
2.36143e-22	0.411401	0.98	0.893	5.02582e-18	4	L1TD1	LINE1 type transposase domain containing 1 [Source:HGNC Symbol;Acc:HGNC:25595]
5.20036e-26	0.409498	0.941	0.782	1.10679e-21	4	FEZ1	fasciculation and elongation protein zeta 1 [Source:HGNC Symbol;Acc:HGNC:3659]
1.32217e-12	0.408111	0.756	0.624	2.81398e-08	4	CDKN1C	cyclin dependent kinase inhibitor 1C [Source:HGNC Symbol;Acc:HGNC:1786]
2.25261e-23	0.408037	0.663	0.452	4.79424e-19	4	FRMD4A	FERM domain containing 4A [Source:HGNC Symbol;Acc:HGNC:25491]
1.64571e-23	0.40384	0.998	0.997	3.50256e-19	4	MT-ND5	mitochondrially encoded NADH:ubiquinone oxidoreductase core subunit 5 [Source:HGNC Symbol;Acc:HGNC:7461]
3.87455e-23	0.403715	0.378	0.193	8.2462e-19	4	MFNG	MFNG O-fucosylpeptide 3-beta-N-acetylglucosaminyltransferase [Source:HGNC Symbol;Acc:HGNC:7038]
1.04103e-20	0.402781	0.948	0.851	2.21562e-16	4	SPRY1	sprouty RTK signaling antagonist 1 [Source:HGNC Symbol;Acc:HGNC:11269]
2.13173e-31	0.399982	0.989	0.926	4.53696e-27	4	FIRRE	firre intergenic repeating RNA element [Source:HGNC Symbol;Acc:HGNC:49627]
2.65674e-22	0.398806	0.812	0.662	5.65434e-18	4	SERPING1	serpin family G member 1 [Source:HGNC Symbol;Acc:HGNC:1228]
1.1671e-22	0.398069	0.826	0.615	2.48395e-18	4	FZD8	frizzled class receptor 8 [Source:HGNC Symbol;Acc:HGNC:4046]
9.38677e-25	0.397141	0.4	0.2	1.99779e-20	4	AK4	adenylate kinase 4 [Source:HGNC Symbol;Acc:HGNC:363]
1.61022e-19	0.389306	0.889	0.725	3.42704e-15	4	DACH1	dachshund family transcription factor 1 [Source:HGNC Symbol;Acc:HGNC:2663]
3.05167e-21	0.387539	0.629	0.435	6.49486e-17	4	NFATC4	nuclear factor of activated T cells 4 [Source:HGNC Symbol;Acc:HGNC:7778]
4.59559e-18	0.384585	0.968	0.895	9.78079e-14	4	CNTNAP2	contactin associated protein 2 [Source:HGNC Symbol;Acc:HGNC:13830]
8.01659e-31	0.38227	0.52	0.271	1.70617e-26	4	LCTL	lactase like [Source:HGNC Symbol;Acc:HGNC:15583]
4.34631e-17	0.379259	0.778	0.654	9.25025e-13	4	TRIB2	tribbles pseudokinase 2 [Source:HGNC Symbol;Acc:HGNC:30809]
8.90855e-60	0.378769	1	1	1.89601e-55	4	FTL	ferritin light chain [Source:HGNC Symbol;Acc:HGNC:3999]
4.4985e-28	0.376961	0.975	0.881	9.57416e-24	4	RND2	Rho family GTPase 2 [Source:HGNC Symbol;Acc:HGNC:18315]
6.18028e-20	0.375087	0.91	0.739	1.31535e-15	4	SOX5	SRY-box transcription factor 5 [Source:HGNC Symbol;Acc:HGNC:11201]
6.40546e-17	0.370214	0.466	0.29	1.36327e-12	4	DLL3	delta like canonical Notch ligand 3 [Source:HGNC Symbol;Acc:HGNC:2909]
3.15564e-19	0.368546	0.654	0.464	6.71615e-15	4	MXRA8	matrix remodeling associated 8 [Source:HGNC Symbol;Acc:HGNC:7542]
4.48123e-20	0.367438	0.765	0.584	9.53741e-16	4	PPP1R1A	protein phosphatase 1 regulatory inhibitor subunit 1A [Source:HGNC Symbol;Acc:HGNC:9286]
3.44354e-19	0.366184	0.416	0.234	7.32889e-15	4	LMO2	LIM domain only 2 [Source:HGNC Symbol;Acc:HGNC:6642]
7.26536e-17	0.360995	0.765	0.638	1.54629e-12	4	ANOS1	anosmin 1 [Source:HGNC Symbol;Acc:HGNC:6211]
1.65854e-27	0.357951	0.984	0.95	3.52988e-23	4	C4orf3	chromosome 4 open reading frame 3 [Source:HGNC Symbol;Acc:HGNC:19225]
2.61961e-15	0.356655	0.715	0.561	5.57532e-11	4	GSN	gelsolin [Source:HGNC Symbol;Acc:HGNC:4620]
1.95691e-15	0.356191	0.618	0.452	4.1649e-11	4	ADA	adenosine deaminase [Source:HGNC Symbol;Acc:HGNC:186]
4.11263e-13	0.35245	0.509	0.34	8.7529e-09	4	SIX6	SIX homeobox 6 [Source:HGNC Symbol;Acc:HGNC:10892]
6.22172e-16	0.350316	0.507	0.335	1.32417e-11	4	FOLR1	folate receptor alpha [Source:HGNC Symbol;Acc:HGNC:3791]
1.60444e-16	0.350108	0.656	0.486	3.41473e-12	4	TLCD3B	TLC domain containing 3B [Source:HGNC Symbol;Acc:HGNC:25295]
2.17962e-22	0.349144	0.76	0.579	4.63888e-18	4	DNMT3B	DNA methyltransferase 3 beta [Source:HGNC Symbol;Acc:HGNC:2979]
5.4261e-20	0.346268	0.993	0.983	1.15484e-15	4	SERPINH1	serpin family H member 1 [Source:HGNC Symbol;Acc:HGNC:1546]
8.80528e-34	0.345674	0.285	0.097	1.87403e-29	4	SLC16A3	solute carrier family 16 member 3 [Source:HGNC Symbol;Acc:HGNC:10924]
3.46e-19	0.344419	0.921	0.822	7.36392e-15	4	NPM3	nucleophosmin/nucleoplasmin 3 [Source:HGNC Symbol;Acc:HGNC:7931]
1.78684e-20	0.342431	0.799	0.604	3.80294e-16	4	BLCAP	BLCAP apoptosis inducing factor [Source:HGNC Symbol;Acc:HGNC:1055]
1.86786e-58	0.341113	1	1	3.97538e-54	4	HMGA1	high mobility group AT-hook 1 [Source:HGNC Symbol;Acc:HGNC:5010]
5.56678e-14	0.340824	0.957	0.937	1.18478e-09	4	FBLN1	fibulin 1 [Source:HGNC Symbol;Acc:HGNC:3600]
2.94793e-18	0.339934	0.609	0.426	6.27408e-14	4	RGS3	regulator of G protein signaling 3 [Source:HGNC Symbol;Acc:HGNC:9999]
3.4645e-09	0.337221	0.962	0.959	7.37349e-05	4	ID3	inhibitor of DNA binding 3, HLH protein [Source:HGNC Symbol;Acc:HGNC:5362]
1.41706e-05	0.334744	0.561	0.456	0.301592	4	IGFBP3	insulin like growth factor binding protein 3 [Source:HGNC Symbol;Acc:HGNC:5472]
3.13748e-18	0.333344	0.76	0.595	6.6775e-14	4	C1QTNF4	C1q and TNF related 4 [Source:HGNC Symbol;Acc:HGNC:14346]
3.64483e-15	0.332734	0.613	0.44	7.7573e-11	4	SHISAL2B	shisa like 2B [Source:HGNC Symbol;Acc:HGNC:34236]
1.33727e-18	0.329095	0.525	0.328	2.84612e-14	4	MIR302CHG	miR-302/367 cluster host gene [Source:HGNC Symbol;Acc:HGNC:41070]
7.38817e-11	0.327669	0.468	0.329	1.57242e-06	4	FRRS1L	ferric chelate reductase 1 like [Source:HGNC Symbol;Acc:HGNC:1362]
7.40739e-25	0.324925	1	0.983	1.57651e-20	4	QPRT	quinolinate phosphoribosyltransferase [Source:HGNC Symbol;Acc:HGNC:9755]
7.56845e-08	0.322546	0.312	0.208	0.00161079	4	AL139246.5	NA
6.15984e-43	0.321926	1	1	1.311e-38	4	GAPDH	glyceraldehyde-3-phosphate dehydrogenase [Source:HGNC Symbol;Acc:HGNC:4141]
3.95954e-13	0.320887	0.516	0.372	8.42709e-09	4	IRF2BPL	interferon regulatory factor 2 binding protein like [Source:HGNC Symbol;Acc:HGNC:14282]
4.59238e-12	0.319936	0.407	0.266	9.77397e-08	4	FGFBP3	fibroblast growth factor binding protein 3 [Source:HGNC Symbol;Acc:HGNC:23428]
7.06038e-19	0.319734	0.489	0.302	1.50266e-14	4	MMP2	matrix metallopeptidase 2 [Source:HGNC Symbol;Acc:HGNC:7166]
3.64092e-15	0.317133	0.715	0.574	7.74898e-11	4	RRAS	RAS related [Source:HGNC Symbol;Acc:HGNC:10447]
2.23621e-17	0.312967	0.846	0.726	4.75933e-13	4	MLLT11	MLLT11 transcription factor 7 cofactor [Source:HGNC Symbol;Acc:HGNC:16997]
6.546e-20	0.311933	0.984	0.962	1.39319e-15	4	SREK1IP1	SREK1 interacting protein 1 [Source:HGNC Symbol;Acc:HGNC:26716]
1.6657e-18	0.3113	0.984	0.964	3.54512e-14	4	SCG5	secretogranin V [Source:HGNC Symbol;Acc:HGNC:10816]
8.72276e-15	0.310387	0.867	0.784	1.85647e-10	4	UBE2L6	ubiquitin conjugating enzyme E2 L6 [Source:HGNC Symbol;Acc:HGNC:12490]
5.85639e-15	0.31037	0.803	0.667	1.24642e-10	4	ALPL	alkaline phosphatase, biomineralization associated [Source:HGNC Symbol;Acc:HGNC:438]
6.24205e-21	0.304772	0.31	0.144	1.3285e-16	4	NDP	norrin cystine knot growth factor NDP [Source:HGNC Symbol;Acc:HGNC:7678]
1.74669e-21	0.302784	1	0.983	3.71748e-17	4	MEST	mesoderm specific transcript [Source:HGNC Symbol;Acc:HGNC:7028]
6.67461e-10	0.301594	0.898	0.816	1.42056e-05	4	LTBP1	latent transforming growth factor beta binding protein 1 [Source:HGNC Symbol;Acc:HGNC:6714]
2.4985e-10	0.301117	0.889	0.728	5.31755e-06	4	CDH11	cadherin 11 [Source:HGNC Symbol;Acc:HGNC:1750]
2.41992e-17	0.298457	0.932	0.848	5.15032e-13	4	STMP1	short transmembrane mitochondrial protein 1 [Source:HGNC Symbol;Acc:HGNC:41909]
3.24009e-12	0.297213	0.855	0.77	6.89589e-08	4	SHROOM3	shroom family member 3 [Source:HGNC Symbol;Acc:HGNC:30422]
9.83644e-05	0.296699	0.326	0.247	1	4	LINC01551	long intergenic non-protein coding RNA 1551 [Source:HGNC Symbol;Acc:HGNC:19828]
6.84539e-13	0.294073	0.676	0.537	1.4569e-08	4	PLEKHB1	pleckstrin homology domain containing B1 [Source:HGNC Symbol;Acc:HGNC:19079]
3.69915e-12	0.291646	0.575	0.413	7.87291e-08	4	IGSF1	immunoglobulin superfamily member 1 [Source:HGNC Symbol;Acc:HGNC:5948]
1.6377e-14	0.291288	0.502	0.336	3.48551e-10	4	ETS2	ETS proto-oncogene 2, transcription factor [Source:HGNC Symbol;Acc:HGNC:3489]
5.42127e-15	0.29087	0.889	0.824	1.15381e-10	4	DTD1	D-aminoacyl-tRNA deacylase 1 [Source:HGNC Symbol;Acc:HGNC:16219]
8.61258e-14	0.290862	0.362	0.218	1.83301e-09	4	CHST7	carbohydrate sulfotransferase 7 [Source:HGNC Symbol;Acc:HGNC:13817]
1.09236e-13	0.290403	0.654	0.5	2.32486e-09	4	SERINC2	serine incorporator 2 [Source:HGNC Symbol;Acc:HGNC:23231]
3.6906e-14	0.289599	0.305	0.167	7.85471e-10	4	TENM1	teneurin transmembrane protein 1 [Source:HGNC Symbol;Acc:HGNC:8117]
7.19778e-13	0.286744	0.604	0.457	1.5319e-08	4	LINC01089	long intergenic non-protein coding RNA 1089 [Source:HGNC Symbol;Acc:HGNC:27886]
3.36836e-17	0.285643	0.326	0.165	7.16888e-13	4	ZIC3	Zic family member 3 [Source:HGNC Symbol;Acc:HGNC:12874]
3.38365e-48	0.28525	0.253	0.06	7.20142e-44	4	PTH2	parathyroid hormone 2 [Source:HGNC Symbol;Acc:HGNC:30828]
8.33508e-13	0.28189	0.88	0.821	1.77395e-08	4	ETFB	electron transfer flavoprotein subunit beta [Source:HGNC Symbol;Acc:HGNC:3482]
1.15399e-08	0.279077	0.873	0.785	0.000245604	4	DPPA4	developmental pluripotency associated 4 [Source:HGNC Symbol;Acc:HGNC:19200]
4.66828e-28	0.274928	0.296	0.112	9.9355e-24	4	LMO1	LIM domain only 1 [Source:HGNC Symbol;Acc:HGNC:6641]
4.27599e-09	0.274108	0.878	0.813	9.10058e-05	4	RBMS1	RNA binding motif single stranded interacting protein 1 [Source:HGNC Symbol;Acc:HGNC:9907]
8.24304e-08	0.273259	0.962	0.942	0.00175437	4	ID1	inhibitor of DNA binding 1, HLH protein [Source:HGNC Symbol;Acc:HGNC:5360]
4.04235e-20	0.273146	0.995	0.983	8.60333e-16	4	PGLS	6-phosphogluconolactonase [Source:HGNC Symbol;Acc:HGNC:8903]
1.75386e-14	0.272839	0.912	0.817	3.73273e-10	4	PON2	paraoxonase 2 [Source:HGNC Symbol;Acc:HGNC:9205]
4.52909e-08	0.27205	0.351	0.243	0.000963926	4	MECOM	MDS1 and EVI1 complex locus [Source:HGNC Symbol;Acc:HGNC:3498]
7.90985e-19	0.271842	0.382	0.205	1.68345e-14	4	ZNF467	zinc finger protein 467 [Source:HGNC Symbol;Acc:HGNC:23154]
1.3828e-12	0.269586	0.706	0.563	2.94302e-08	4	EIF3J-DT	EIF3J divergent transcript [Source:HGNC Symbol;Acc:HGNC:48616]
4.24101e-10	0.269577	0.452	0.311	9.02614e-06	4	HESX1	HESX homeobox 1 [Source:HGNC Symbol;Acc:HGNC:4877]
3.44967e-10	0.26768	0.579	0.456	7.34192e-06	4	PIGP	phosphatidylinositol glycan anchor biosynthesis class P [Source:HGNC Symbol;Acc:HGNC:3046]
1.2983e-12	0.267511	0.98	0.923	2.76317e-08	4	GABPB1-AS1	GABPB1 antisense RNA 1 [Source:HGNC Symbol;Acc:HGNC:44157]
4.1686e-12	0.266499	0.658	0.509	8.87203e-08	4	SYNGAP1	synaptic Ras GTPase activating protein 1 [Source:HGNC Symbol;Acc:HGNC:11497]
1.10823e-12	0.265956	0.464	0.312	2.35865e-08	4	TMEM45A	transmembrane protein 45A [Source:HGNC Symbol;Acc:HGNC:25480]
0.00203353	0.26393	0.398	0.33	1	4	AC093866.1	NA
8.47044e-17	0.261888	0.362	0.201	1.80276e-12	4	DLGAP1	DLG associated protein 1 [Source:HGNC Symbol;Acc:HGNC:2905]
2.18945e-05	0.26118	0.367	0.286	0.465981	4	LIPA	lipase A, lysosomal acid type [Source:HGNC Symbol;Acc:HGNC:6617]
1.6618e-09	0.260827	0.697	0.593	3.5368e-05	4	RNF213	ring finger protein 213 [Source:HGNC Symbol;Acc:HGNC:14539]
1.04679e-12	0.25987	0.538	0.376	2.22789e-08	4	LGALS3BP	galectin 3 binding protein [Source:HGNC Symbol;Acc:HGNC:6564]
1.11766e-20	0.259799	0.281	0.124	2.37872e-16	4	CRYBA4	crystallin beta A4 [Source:HGNC Symbol;Acc:HGNC:2396]
2.83039e-09	0.259246	0.753	0.645	6.02393e-05	4	MEIS3	Meis homeobox 3 [Source:HGNC Symbol;Acc:HGNC:29537]
6.61515e-12	0.259158	0.581	0.43	1.4079e-07	4	AHNAK	AHNAK nucleoprotein [Source:HGNC Symbol;Acc:HGNC:347]
2.2544e-08	0.25715	0.817	0.695	0.000479803	4	DMD	dystrophin [Source:HGNC Symbol;Acc:HGNC:2928]
2.21549e-15	0.256814	0.502	0.318	4.71522e-11	4	SYNE4	spectrin repeat containing nuclear envelope family member 4 [Source:HGNC Symbol;Acc:HGNC:26703]
4.11176e-16	0.256122	0.283	0.143	8.75105e-12	4	SMIM24	small integral membrane protein 24 [Source:HGNC Symbol;Acc:HGNC:37244]
4.47749e-06	0.255973	0.339	0.251	0.0952945	4	AL353138.1	NA
1.64117e-28	0.255697	1	1	3.4929e-24	4	FTH1	ferritin heavy chain 1 [Source:HGNC Symbol;Acc:HGNC:3976]
5.52498e-14	0.2555	0.984	0.953	1.17588e-09	4	MFAP2	microfibril associated protein 2 [Source:HGNC Symbol;Acc:HGNC:7033]
3.81129e-13	0.254461	0.672	0.489	8.11157e-09	4	COL9A3	collagen type IX alpha 3 chain [Source:HGNC Symbol;Acc:HGNC:2219]
5.02656e-13	0.254393	1	0.994	1.0698e-08	4	SOX11	SRY-box transcription factor 11 [Source:HGNC Symbol;Acc:HGNC:11191]
3.00814e-10	0.25208	0.636	0.515	6.40222e-06	4	LINGO1	leucine rich repeat and Ig domain containing 1 [Source:HGNC Symbol;Acc:HGNC:21205]
6.24534e-12	0.251997	0.869	0.751	1.32919e-07	4	PLPPR3	phospholipid phosphatase related 3 [Source:HGNC Symbol;Acc:HGNC:23497]
7.57446e-12	0.250589	0.968	0.896	1.61207e-07	4	NOVA1	NOVA alternative splicing regulator 1 [Source:HGNC Symbol;Acc:HGNC:7886]
2.23771e-212	3.18067	1	0.956	4.76252e-208	5	KRT18	keratin 18 [Source:HGNC Symbol;Acc:HGNC:6430]
3.73121e-211	3.01896	1	0.961	7.94114e-207	5	KRT8	keratin 8 [Source:HGNC Symbol;Acc:HGNC:6446]
4.41604e-192	2.82628	0.973	0.509	9.39867e-188	5	CTSV	cathepsin V [Source:HGNC Symbol;Acc:HGNC:2538]
0	2.80799	0.938	0.126	0	5	HAPLN1	hyaluronan and proteoglycan link protein 1 [Source:HGNC Symbol;Acc:HGNC:2380]
6.95536e-212	2.64331	0.995	0.468	1.48031e-207	5	S100A11	S100 calcium binding protein A11 [Source:HGNC Symbol;Acc:HGNC:10488]
2.43435e-292	2.53053	0.989	0.232	5.18103e-288	5	CLDN4	claudin 4 [Source:HGNC Symbol;Acc:HGNC:2046]
5.81318e-157	2.42643	0.883	0.306	1.23722e-152	5	TAGLN	transgelin [Source:HGNC Symbol;Acc:HGNC:11553]
1.78674e-249	2.32864	0.932	0.252	3.80272e-245	5	RHOBTB3	Rho related BTB domain containing 3 [Source:HGNC Symbol;Acc:HGNC:18757]
0	2.25887	0.668	0.032	0	5	ANKRD1	ankyrin repeat domain 1 [Source:HGNC Symbol;Acc:HGNC:15819]
4.24974e-246	2.1434	0.989	0.283	9.04473e-242	5	EPCAM	epithelial cell adhesion molecule [Source:HGNC Symbol;Acc:HGNC:11529]
5.78091e-234	2.0955	0.924	0.226	1.23035e-229	5	MIR205HG	MIR205 host gene [Source:HGNC Symbol;Acc:HGNC:43562]
0	2.05863	0.989	0.147	0	5	CLDN7	claudin 7 [Source:HGNC Symbol;Acc:HGNC:2049]
0	1.99363	0.804	0.075	0	5	IRX1	iroquois homeobox 1 [Source:HGNC Symbol;Acc:HGNC:14358]
0	1.9189	0.918	0.131	0	5	ANXA3	annexin A3 [Source:HGNC Symbol;Acc:HGNC:541]
1.16767e-127	1.90498	0.44	0.067	2.48515e-123	5	ACTA1	actin alpha 1, skeletal muscle [Source:HGNC Symbol;Acc:HGNC:129]
0	1.86256	0.81	0.05	0	5	GATA3	GATA binding protein 3 [Source:HGNC Symbol;Acc:HGNC:4172]
1.6334e-78	1.82323	0.921	0.721	3.47637e-74	5	LY6E	lymphocyte antigen 6 family member E [Source:HGNC Symbol;Acc:HGNC:6727]
3.7597e-138	1.81586	0.989	0.724	8.00176e-134	5	SLC2A3	solute carrier family 2 member 3 [Source:HGNC Symbol;Acc:HGNC:11007]
5.22137e-165	1.81209	0.997	0.95	1.11126e-160	5	KRT19	keratin 19 [Source:HGNC Symbol;Acc:HGNC:6436]
1.09037e-189	1.81028	0.875	0.276	2.32063e-185	5	FAM89A	family with sequence similarity 89 member A [Source:HGNC Symbol;Acc:HGNC:25057]
5.30755e-159	1.76206	0.905	0.333	1.12961e-154	5	ANXA2	annexin A2 [Source:HGNC Symbol;Acc:HGNC:537]
2.49518e-170	1.74514	0.997	0.734	5.31049e-166	5	WFDC2	WAP four-disulfide core domain 2 [Source:HGNC Symbol;Acc:HGNC:15939]
3.37336e-202	1.72831	0.997	0.388	7.17952e-198	5	CLDN6	claudin 6 [Source:HGNC Symbol;Acc:HGNC:2048]
9.89422e-211	1.70819	0.503	0.048	2.10579e-206	5	CYP26A1	cytochrome P450 family 26 subfamily A member 1 [Source:HGNC Symbol;Acc:HGNC:2603]
1.85401e-242	1.67772	0.802	0.129	3.9459e-238	5	BMP4	bone morphogenetic protein 4 [Source:HGNC Symbol;Acc:HGNC:1071]
1.57133e-153	1.64942	0.932	0.509	3.34426e-149	5	STOM	stomatin [Source:HGNC Symbol;Acc:HGNC:3383]
2.07615e-150	1.6239	0.986	0.631	4.41868e-146	5	EZR	ezrin [Source:HGNC Symbol;Acc:HGNC:12691]
1.19057e-181	1.62161	0.957	0.395	2.53389e-177	5	TAGLN2	transgelin 2 [Source:HGNC Symbol;Acc:HGNC:11554]
6.80074e-219	1.61739	0.962	0.312	1.4474e-214	5	SMAGP	small cell adhesion glycoprotein [Source:HGNC Symbol;Acc:HGNC:26918]
0	1.60034	0.842	0.078	0	5	TFAP2A	transcription factor AP-2 alpha [Source:HGNC Symbol;Acc:HGNC:11742]
9.03999e-60	1.59101	0.859	0.646	1.92398e-55	5	FOS	Fos proto-oncogene, AP-1 transcription factor subunit [Source:HGNC Symbol;Acc:HGNC:3796]
0	1.59037	0.978	0.164	0	5	AP1M2	adaptor related protein complex 1 subunit mu 2 [Source:HGNC Symbol;Acc:HGNC:558]
2.84362e-90	1.58714	0.981	0.87	6.05209e-86	5	IER2	immediate early response 2 [Source:HGNC Symbol;Acc:HGNC:28871]
1.19715e-159	1.58495	0.976	0.502	2.54789e-155	5	PDLIM1	PDZ and LIM domain 1 [Source:HGNC Symbol;Acc:HGNC:2067]
6.82214e-105	1.53996	0.965	0.718	1.45196e-100	5	CENPW	centromere protein W [Source:HGNC Symbol;Acc:HGNC:21488]
1.91715e-235	1.53287	0.976	0.261	4.08027e-231	5	MAL2	mal, T cell differentiation protein 2 [Source:HGNC Symbol;Acc:HGNC:13634]
3.39792e-213	1.50462	0.81	0.165	7.23179e-209	5	OLFML3	olfactomedin like 3 [Source:HGNC Symbol;Acc:HGNC:24956]
0	1.49085	0.666	0.054	0	5	TACSTD2	tumor associated calcium signal transducer 2 [Source:HGNC Symbol;Acc:HGNC:11530]
1.2244e-196	1.48592	0.957	0.309	2.60589e-192	5	RAB25	RAB25, member RAS oncogene family [Source:HGNC Symbol;Acc:HGNC:18238]
8.23627e-78	1.45522	0.913	0.724	1.75293e-73	5	ID2	inhibitor of DNA binding 2 [Source:HGNC Symbol;Acc:HGNC:5361]
1.19211e-94	1.43811	0.957	0.726	2.53718e-90	5	CCN1	cellular communication network factor 1 [Source:HGNC Symbol;Acc:HGNC:2654]
1.70511e-222	1.43576	0.927	0.245	3.62899e-218	5	PKP2	plakophilin 2 [Source:HGNC Symbol;Acc:HGNC:9024]
3.95673e-146	1.43434	0.94	0.42	8.4211e-142	5	IRX2	iroquois homeobox 2 [Source:HGNC Symbol;Acc:HGNC:14359]
5.11619e-161	1.41577	0.984	0.648	1.08888e-156	5	CYB5A	cytochrome b5 type A [Source:HGNC Symbol;Acc:HGNC:2570]
2.23548e-169	1.41364	1	0.906	4.75777e-165	5	PERP	p53 apoptosis effector related to PMP22 [Source:HGNC Symbol;Acc:HGNC:17637]
2.71381e-106	1.41028	0.951	0.573	5.77579e-102	5	LRATD2	LRAT domain containing 2 [Source:HGNC Symbol;Acc:HGNC:24166]
1.30082e-60	1.40931	0.818	0.525	2.76853e-56	5	SHISA2	shisa family member 2 [Source:HGNC Symbol;Acc:HGNC:20366]
0	1.4018	0.766	0.064	0	5	FOXC1	forkhead box C1 [Source:HGNC Symbol;Acc:HGNC:3800]
1.56987e-60	1.39956	0.576	0.237	3.34115e-56	5	NRP2	neuropilin 2 [Source:HGNC Symbol;Acc:HGNC:8005]
4.06998e-241	1.38251	0.649	0.079	8.66215e-237	5	ADAM28	ADAM metallopeptidase domain 28 [Source:HGNC Symbol;Acc:HGNC:206]
2.03085e-57	1.3805	0.837	0.718	4.32226e-53	5	NR2F2	nuclear receptor subfamily 2 group F member 2 [Source:HGNC Symbol;Acc:HGNC:7976]
2.41822e-91	1.37069	0.927	0.628	5.1467e-87	5	MYL9	myosin light chain 9 [Source:HGNC Symbol;Acc:HGNC:15754]
2.70903e-50	1.36675	0.859	0.681	5.76563e-46	5	FST	follistatin [Source:HGNC Symbol;Acc:HGNC:3971]
0	1.36542	0.625	0.019	0	5	WNT6	Wnt family member 6 [Source:HGNC Symbol;Acc:HGNC:12785]
1.98277e-102	1.34916	0.652	0.2	4.21993e-98	5	CDKN1A	cyclin dependent kinase inhibitor 1A [Source:HGNC Symbol;Acc:HGNC:1784]
5.47445e-163	1.34631	0.965	0.449	1.16513e-158	5	TMEM54	transmembrane protein 54 [Source:HGNC Symbol;Acc:HGNC:24143]
9.04432e-103	1.33748	0.663	0.202	1.9249e-98	5	IER3	immediate early response 3 [Source:HGNC Symbol;Acc:HGNC:5392]
0	1.33402	0.913	0.119	0	5	CDH1	cadherin 1 [Source:HGNC Symbol;Acc:HGNC:1748]
6.82357e-61	1.33076	0.658	0.291	1.45226e-56	5	JUN	Jun proto-oncogene, AP-1 transcription factor subunit [Source:HGNC Symbol;Acc:HGNC:6204]
4.94518e-94	1.33032	0.829	0.412	1.05248e-89	5	AHNAK	AHNAK nucleoprotein [Source:HGNC Symbol;Acc:HGNC:347]
4.59309e-101	1.31002	0.777	0.341	9.77548e-97	5	FREM2	FRAS1 related extracellular matrix 2 [Source:HGNC Symbol;Acc:HGNC:25396]
8.39563e-47	1.30757	0.851	0.768	1.78684e-42	5	PKDCC	protein kinase domain containing, cytoplasmic [Source:HGNC Symbol;Acc:HGNC:25123]
4.16953e-84	1.30669	0.986	0.94	8.874e-80	5	ID1	inhibitor of DNA binding 1, HLH protein [Source:HGNC Symbol;Acc:HGNC:5360]
1.94308e-180	1.29614	1	1	4.13546e-176	5	GNAS	GNAS complex locus [Source:HGNC Symbol;Acc:HGNC:4392]
7.7235e-206	1.28127	0.94	0.265	1.64379e-201	5	PRSS8	serine protease 8 [Source:HGNC Symbol;Acc:HGNC:9491]
1.55132e-122	1.28111	0.829	0.296	3.30167e-118	5	AC093866.1	NA
4.8897e-48	1.27289	0.864	0.805	1.04068e-43	5	ZFP36L2	ZFP36 ring finger protein like 2 [Source:HGNC Symbol;Acc:HGNC:1108]
8.39581e-138	1.27235	0.755	0.22	1.78688e-133	5	PHLDA3	pleckstrin homology like domain family A member 3 [Source:HGNC Symbol;Acc:HGNC:8934]
2.15261e-295	1.2657	0.908	0.141	4.58141e-291	5	MARVELD3	MARVEL domain containing 3 [Source:HGNC Symbol;Acc:HGNC:30525]
4.9665e-149	1.2553	0.739	0.165	1.05702e-144	5	DLX5	distal-less homeobox 5 [Source:HGNC Symbol;Acc:HGNC:2918]
6.37796e-112	1.23748	0.962	0.719	1.35742e-107	5	CITED2	Cbp/p300 interacting transactivator with Glu/Asp rich carboxy-terminal domain 2 [Source:HGNC Symbol;Acc:HGNC:1987]
0	1.21829	0.533	0.026	0	5	LRRTM1	leucine rich repeat transmembrane neuronal 1 [Source:HGNC Symbol;Acc:HGNC:19408]
2.23154e-143	1.1872	0.815	0.243	4.74938e-139	5	SELENOP	selenoprotein P [Source:HGNC Symbol;Acc:HGNC:10751]
3.88953e-99	1.1787	0.897	0.486	8.27809e-95	5	CLDN3	claudin 3 [Source:HGNC Symbol;Acc:HGNC:2045]
3.28986e-186	1.17097	0.693	0.122	7.0018e-182	5	MSX2	msh homeobox 2 [Source:HGNC Symbol;Acc:HGNC:7392]
2.79492e-175	1.161	0.91	0.278	5.94843e-171	5	SPINT1	serine peptidase inhibitor, Kunitz type 1 [Source:HGNC Symbol;Acc:HGNC:11246]
4.51515e-253	1.15515	0.505	0.036	9.6096e-249	5	SIX1	SIX homeobox 1 [Source:HGNC Symbol;Acc:HGNC:10887]
9.44179e-78	1.13964	0.981	0.871	2.0095e-73	5	ID4	inhibitor of DNA binding 4, HLH protein [Source:HGNC Symbol;Acc:HGNC:5363]
4.42768e-114	1.13945	0.867	0.384	9.42343e-110	5	ALCAM	activated leukocyte cell adhesion molecule [Source:HGNC Symbol;Acc:HGNC:400]
7.04719e-141	1.13602	0.739	0.2	1.49985e-136	5	CDK6	cyclin dependent kinase 6 [Source:HGNC Symbol;Acc:HGNC:1777]
0	1.13513	0.524	0.009	0	5	FOXC2	forkhead box C2 [Source:HGNC Symbol;Acc:HGNC:3801]
1.47044e-109	1.1255	0.932	0.522	3.12954e-105	5	HLA-C	major histocompatibility complex, class I, C [Source:HGNC Symbol;Acc:HGNC:4933]
3.0701e-84	1.11099	0.614	0.214	6.53409e-80	5	DDIT4L	DNA damage inducible transcript 4 like [Source:HGNC Symbol;Acc:HGNC:30555]
9.68102e-122	1.10623	0.997	0.931	2.06041e-117	5	MGST1	microsomal glutathione S-transferase 1 [Source:HGNC Symbol;Acc:HGNC:7061]
3.11958e-180	1.09871	0.766	0.161	6.63939e-176	5	PLPP2	phospholipid phosphatase 2 [Source:HGNC Symbol;Acc:HGNC:9230]
6.28191e-88	1.09483	0.902	0.597	1.33698e-83	5	ARID3B	AT-rich interaction domain 3B [Source:HGNC Symbol;Acc:HGNC:14350]
2.53955e-193	1.08965	0.318	0.015	5.40493e-189	5	CYP26C1	cytochrome P450 family 26 subfamily C member 1 [Source:HGNC Symbol;Acc:HGNC:20577]
5.7841e-99	1.08883	0.815	0.361	1.23103e-94	5	SYDE2	synapse defective Rho GTPase homolog 2 [Source:HGNC Symbol;Acc:HGNC:25841]
1.82397e-166	1.08405	0.753	0.174	3.88196e-162	5	MACC1	MET transcriptional regulator MACC1 [Source:HGNC Symbol;Acc:HGNC:30215]
1.86201e-78	1.05752	0.913	0.621	3.96292e-74	5	UTRN	utrophin [Source:HGNC Symbol;Acc:HGNC:12635]
2.47082e-212	1.04456	0.688	0.107	5.25865e-208	5	TNNT2	troponin T2, cardiac type [Source:HGNC Symbol;Acc:HGNC:11949]
7.01161e-86	1.04406	0.715	0.271	1.49228e-81	5	KLF6	Kruppel like factor 6 [Source:HGNC Symbol;Acc:HGNC:2235]
1.26325e-102	1.04402	0.905	0.473	2.68858e-98	5	COL9A3	collagen type IX alpha 3 chain [Source:HGNC Symbol;Acc:HGNC:2219]
1.24608e-92	1.0424	0.791	0.359	2.65203e-88	5	SH3BP5	SH3 domain binding protein 5 [Source:HGNC Symbol;Acc:HGNC:10827]
2.2618e-79	1.02659	0.891	0.553	4.81379e-75	5	DIAPH2	diaphanous related formin 2 [Source:HGNC Symbol;Acc:HGNC:2877]
6.95461e-78	1.02606	0.921	0.608	1.48015e-73	5	GADD45A	growth arrest and DNA damage inducible alpha [Source:HGNC Symbol;Acc:HGNC:4095]
1.24101e-121	1.00549	0.774	0.229	2.64125e-117	5	WLS	Wnt ligand secretion mediator [Source:HGNC Symbol;Acc:HGNC:30238]
1.10475e-256	1.00343	0.78	0.113	2.35123e-252	5	SYT7	synaptotagmin 7 [Source:HGNC Symbol;Acc:HGNC:11514]
3.34495e-116	0.995814	0.334	0.039	7.11906e-112	5	CYP1B1	cytochrome P450 family 1 subfamily B member 1 [Source:HGNC Symbol;Acc:HGNC:2597]
1.59245e-97	0.993727	0.935	0.573	3.38922e-93	5	BCAM	basal cell adhesion molecule (Lutheran blood group) [Source:HGNC Symbol;Acc:HGNC:6722]
1.92238e-46	0.992937	0.625	0.306	4.09141e-42	5	FOSB	FosB proto-oncogene, AP-1 transcription factor subunit [Source:HGNC Symbol;Acc:HGNC:3797]
6.79174e-45	0.992481	0.579	0.265	1.44549e-40	5	DUSP1	dual specificity phosphatase 1 [Source:HGNC Symbol;Acc:HGNC:3064]
4.42473e-118	0.982368	1	0.997	9.41714e-114	5	PHGDH	phosphoglycerate dehydrogenase [Source:HGNC Symbol;Acc:HGNC:8923]
3.33886e-156	0.977372	0.812	0.209	7.1061e-152	5	ESRP1	epithelial splicing regulatory protein 1 [Source:HGNC Symbol;Acc:HGNC:25966]
1.04619e-79	0.974414	0.989	0.892	2.2266e-75	5	BAX	BCL2 associated X, apoptosis regulator [Source:HGNC Symbol;Acc:HGNC:959]
3.99526e-79	0.965947	0.649	0.242	8.50311e-75	5	PLK2	polo like kinase 2 [Source:HGNC Symbol;Acc:HGNC:19699]
2.72487e-223	0.964528	0.601	0.069	5.79934e-219	5	BAMBI	BMP and activin membrane bound inhibitor [Source:HGNC Symbol;Acc:HGNC:30251]
2.14759e-192	0.95092	0.53	0.064	4.57071e-188	5	LIFR	LIF receptor subunit alpha [Source:HGNC Symbol;Acc:HGNC:6597]
2.8631e-43	0.946451	0.796	0.525	6.09354e-39	5	EGR1	early growth response 1 [Source:HGNC Symbol;Acc:HGNC:3238]
3.25402e-18	0.941941	0.522	0.332	6.92552e-14	5	MIR302CHG	miR-302/367 cluster host gene [Source:HGNC Symbol;Acc:HGNC:41070]
3.21272e-111	0.936369	1	0.827	6.83763e-107	5	TSTD1	thiosulfate sulfurtransferase like domain containing 1 [Source:HGNC Symbol;Acc:HGNC:35410]
6.76284e-78	0.934529	0.87	0.499	1.43933e-73	5	RHOC	ras homolog family member C [Source:HGNC Symbol;Acc:HGNC:669]
7.45723e-72	0.930811	0.989	0.872	1.58712e-67	5	TUBA1C	tubulin alpha 1c [Source:HGNC Symbol;Acc:HGNC:20768]
1.45994e-175	0.924605	0.772	0.166	3.10719e-171	5	CGN	cingulin [Source:HGNC Symbol;Acc:HGNC:17429]
3.50717e-103	0.922635	0.995	0.948	7.46431e-99	5	FSTL1	follistatin like 1 [Source:HGNC Symbol;Acc:HGNC:3972]
2.20634e-101	0.922163	0.976	0.695	4.69576e-97	5	REXO2	RNA exonuclease 2 [Source:HGNC Symbol;Acc:HGNC:17851]
3.16576e-89	0.920116	0.818	0.37	6.73769e-85	5	KIAA1217	KIAA1217 [Source:HGNC Symbol;Acc:HGNC:25428]
8.89795e-100	0.918972	0.641	0.182	1.89375e-95	5	TNFRSF12A	TNF receptor superfamily member 12A [Source:HGNC Symbol;Acc:HGNC:18152]
1.05784e-137	0.917285	1	0.997	2.25141e-133	5	YBX3	Y-box binding protein 3 [Source:HGNC Symbol;Acc:HGNC:2428]
0	0.915275	0.473	0.005	0	5	ISL1	ISL LIM homeobox 1 [Source:HGNC Symbol;Acc:HGNC:6132]
2.83444e-182	0.911194	0.666	0.113	6.03254e-178	5	SOX15	SRY-box transcription factor 15 [Source:HGNC Symbol;Acc:HGNC:11196]
2.89424e-89	0.900834	0.633	0.2	6.15981e-85	5	ELF3	E74 like ETS transcription factor 3 [Source:HGNC Symbol;Acc:HGNC:3318]
3.95408e-50	0.900357	0.465	0.163	8.41547e-46	5	EDN1	endothelin 1 [Source:HGNC Symbol;Acc:HGNC:3176]
2.34708e-74	0.898563	0.758	0.364	4.99529e-70	5	PCOLCE2	procollagen C-endopeptidase enhancer 2 [Source:HGNC Symbol;Acc:HGNC:8739]
4.50176e-93	0.898381	0.739	0.279	9.58109e-89	5	PDGFA	platelet derived growth factor subunit A [Source:HGNC Symbol;Acc:HGNC:8799]
7.50441e-60	0.898343	0.967	0.798	1.59716e-55	5	DSP	desmoplakin [Source:HGNC Symbol;Acc:HGNC:3052]
1.51963e-94	0.89663	1	1	3.23422e-90	5	TPM1	tropomyosin 1 [Source:HGNC Symbol;Acc:HGNC:12010]
7.30465e-82	0.896287	1	0.985	1.55465e-77	5	PAWR	pro-apoptotic WT1 regulator [Source:HGNC Symbol;Acc:HGNC:8614]
3.00591e-295	0.89105	0.633	0.052	6.39749e-291	5	GRHL2	grainyhead like transcription factor 2 [Source:HGNC Symbol;Acc:HGNC:2799]
1.16676e-31	0.88996	0.851	0.645	2.48321e-27	5	CCN2	cellular communication network factor 2 [Source:HGNC Symbol;Acc:HGNC:2500]
5.28666e-168	0.884982	0.701	0.14	1.12516e-163	5	SH2D4A	SH2 domain containing 4A [Source:HGNC Symbol;Acc:HGNC:26102]
6.83854e-81	0.884729	0.739	0.308	1.45545e-76	5	S100A16	S100 calcium binding protein A16 [Source:HGNC Symbol;Acc:HGNC:20441]
1.5629e-101	0.883872	0.785	0.282	3.32632e-97	5	JDP2	Jun dimerization protein 2 [Source:HGNC Symbol;Acc:HGNC:17546]
6.05669e-85	0.8728	0.938	0.59	1.28904e-80	5	F11R	F11 receptor [Source:HGNC Symbol;Acc:HGNC:14685]
7.90698e-109	0.869938	0.997	0.934	1.68284e-104	5	DMKN	dermokine [Source:HGNC Symbol;Acc:HGNC:25063]
4.58956e-86	0.867967	0.679	0.249	9.76795e-82	5	C5orf30	NA
2.0052e-55	0.866065	0.986	0.961	4.26767e-51	5	JUND	JunD proto-oncogene, AP-1 transcription factor subunit [Source:HGNC Symbol;Acc:HGNC:6206]
1.53453e-76	0.863664	0.617	0.219	3.26595e-72	5	SYT6	synaptotagmin 6 [Source:HGNC Symbol;Acc:HGNC:18638]
1.28237e-27	0.863309	0.598	0.351	2.72927e-23	5	ACTA2	actin alpha 2, smooth muscle [Source:HGNC Symbol;Acc:HGNC:130]
9.26925e-60	0.858539	0.908	0.635	1.97277e-55	5	SLC1A5	solute carrier family 1 member 5 [Source:HGNC Symbol;Acc:HGNC:10943]
8.43249e-83	0.856311	0.878	0.469	1.79469e-78	5	IRF2BP2	interferon regulatory factor 2 binding protein 2 [Source:HGNC Symbol;Acc:HGNC:21729]
1.17745e-118	0.855955	0.753	0.231	2.50597e-114	5	VAMP8	vesicle associated membrane protein 8 [Source:HGNC Symbol;Acc:HGNC:12647]
2.78476e-94	0.85007	0.829	0.368	5.92681e-90	5	ANXA11	annexin A11 [Source:HGNC Symbol;Acc:HGNC:535]
5.0105e-44	0.843984	0.359	0.112	1.06638e-39	5	ACTC1	actin alpha cardiac muscle 1 [Source:HGNC Symbol;Acc:HGNC:143]
8.19795e-51	0.843978	0.264	0.056	1.74477e-46	5	CXCL14	C-X-C motif chemokine ligand 14 [Source:HGNC Symbol;Acc:HGNC:10640]
6.59144e-105	0.842972	0.842	0.339	1.40286e-100	5	TDRP	testis development related protein [Source:HGNC Symbol;Acc:HGNC:26951]
1.07788e-49	0.840417	0.522	0.204	2.29406e-45	5	JUNB	JunB proto-oncogene, AP-1 transcription factor subunit [Source:HGNC Symbol;Acc:HGNC:6205]
1.88063e-151	0.837207	0.679	0.146	4.00254e-147	5	TES	testin LIM domain protein [Source:HGNC Symbol;Acc:HGNC:14620]
1.37795e-79	0.835639	0.986	0.95	2.9327e-75	5	SNHG8	small nucleolar RNA host gene 8 [Source:HGNC Symbol;Acc:HGNC:33098]
2.29726e-84	0.831475	0.997	0.992	4.88927e-80	5	GLUL	glutamate-ammonia ligase [Source:HGNC Symbol;Acc:HGNC:4341]
2.15957e-26	0.82646	0.758	0.573	4.5962e-22	5	CPE	carboxypeptidase E [Source:HGNC Symbol;Acc:HGNC:2303]
1.00659e-55	0.823868	0.726	0.361	2.14234e-51	5	DIAPH3	diaphanous related formin 3 [Source:HGNC Symbol;Acc:HGNC:15480]
0.00373046	0.823467	0.628	0.583	1	5	NEAT1	nuclear paraspeckle assembly transcript 1 [Source:HGNC Symbol;Acc:HGNC:30815]
5.16485e-48	0.823274	0.812	0.516	1.09924e-43	5	ACSL3	acyl-CoA synthetase long chain family member 3 [Source:HGNC Symbol;Acc:HGNC:3570]
1.10861e-160	0.820668	0.668	0.132	2.35946e-156	5	C5orf38	chromosome 5 open reading frame 38 [Source:HGNC Symbol;Acc:HGNC:24226]
1.7092e-99	0.819165	0.399	0.069	3.6377e-95	5	DUSP2	dual specificity phosphatase 2 [Source:HGNC Symbol;Acc:HGNC:3068]
1.13895e-49	0.816618	0.81	0.535	2.42403e-45	5	NUDT4	nudix hydrolase 4 [Source:HGNC Symbol;Acc:HGNC:8051]
1.45935e-59	0.815811	0.929	0.683	3.10592e-55	5	FDFT1	farnesyl-diphosphate farnesyltransferase 1 [Source:HGNC Symbol;Acc:HGNC:3629]
1.45935e-59	0.815811	0.929	0.683	3.10592e-55	5	FDFT1	farnesyl-diphosphate farnesyltransferase 1 [Source:NCBI gene (formerly Entrezgene);Acc:2222]
5.84477e-191	0.809599	0.571	0.074	1.24394e-186	5	EFNA1	ephrin A1 [Source:HGNC Symbol;Acc:HGNC:3221]
6.51888e-82	0.809462	0.769	0.337	1.38741e-77	5	PYGL	glycogen phosphorylase L [Source:HGNC Symbol;Acc:HGNC:9725]
7.28803e-175	0.807756	0.601	0.088	1.55111e-170	5	LINC01405	long intergenic non-protein coding RNA 1405 [Source:HGNC Symbol;Acc:HGNC:50688]
2.75204e-39	0.806593	0.524	0.252	5.85716e-35	5	NR4A1	nuclear receptor subfamily 4 group A member 1 [Source:HGNC Symbol;Acc:HGNC:7980]
2.23769e-72	0.806339	1	0.995	4.76248e-68	5	APOE	apolipoprotein E [Source:HGNC Symbol;Acc:HGNC:613]
1.35551e-53	0.797686	0.981	0.954	2.88493e-49	5	CCND1	cyclin D1 [Source:HGNC Symbol;Acc:HGNC:1582]
3.32735e-244	0.796263	0.647	0.073	7.08161e-240	5	TMEM125	transmembrane protein 125 [Source:HGNC Symbol;Acc:HGNC:28275]
5.23812e-111	0.795706	0.734	0.227	1.11483e-106	5	METRNL	meteorin like, glial cell differentiation regulator [Source:HGNC Symbol;Acc:HGNC:27584]
1.2319e-116	0.792773	0.633	0.158	2.62186e-112	5	EPS8L2	EPS8 like 2 [Source:HGNC Symbol;Acc:HGNC:21296]
2.448e-114	0.791925	0.503	0.101	5.21009e-110	5	ANKRD33B	ankyrin repeat domain 33B [Source:HGNC Symbol;Acc:HGNC:35240]
4.44582e-88	0.790607	0.663	0.215	9.46203e-84	5	SLC7A5	solute carrier family 7 member 5 [Source:HGNC Symbol;Acc:HGNC:11063]
1.14049e-57	0.782208	0.851	0.543	2.42731e-53	5	TSPO	translocator protein [Source:HGNC Symbol;Acc:HGNC:1158]
2.17447e-136	0.775589	0.511	0.086	4.62793e-132	5	INPP5D	inositol polyphosphate-5-phosphatase D [Source:HGNC Symbol;Acc:HGNC:6079]
2.02512e-48	0.774003	0.981	0.956	4.31006e-44	5	CKS1B	CDC28 protein kinase regulatory subunit 1B [Source:HGNC Symbol;Acc:HGNC:19083]
1.67154e-63	0.771561	0.946	0.706	3.55753e-59	5	TRIAP1	TP53 regulated inhibitor of apoptosis 1 [Source:HGNC Symbol;Acc:HGNC:26937]
1.12973e-125	0.771229	0.698	0.18	2.4044e-121	5	CD55	CD55 molecule (Cromer blood group) [Source:HGNC Symbol;Acc:HGNC:2665]
9.75905e-130	0.770156	0.679	0.165	2.07702e-125	5	AFAP1	actin filament associated protein 1 [Source:HGNC Symbol;Acc:HGNC:24017]
3.035e-58	0.769461	0.842	0.516	6.45939e-54	5	MTHFD2	methylenetetrahydrofolate dehydrogenase (NADP+ dependent) 2, methenyltetrahydrofolate cyclohydrolase [Source:HGNC Symbol;Acc:HGNC:7434]
6.14259e-101	0.762636	0.587	0.16	1.30733e-96	5	PLCE1	phospholipase C epsilon 1 [Source:HGNC Symbol;Acc:HGNC:17175]
1.34574e-93	0.760278	0.693	0.232	2.86413e-89	5	TPD52L1	TPD52 like 1 [Source:HGNC Symbol;Acc:HGNC:12006]
1.94464e-63	0.759194	0.962	0.821	4.13878e-59	5	GSTO1	glutathione S-transferase omega 1 [Source:HGNC Symbol;Acc:HGNC:13312]
1.07606e-37	0.747658	0.978	0.957	2.29018e-33	5	ID3	inhibitor of DNA binding 3, HLH protein [Source:HGNC Symbol;Acc:HGNC:5362]
5.35858e-20	0.747207	0.633	0.443	1.14047e-15	5	CLDN10	claudin 10 [Source:HGNC Symbol;Acc:HGNC:2033]
9.64598e-51	0.746316	0.688	0.35	2.05295e-46	5	FDXR	ferredoxin reductase [Source:HGNC Symbol;Acc:HGNC:3642]
7.13479e-125	0.744281	1	0.999	1.5185e-120	5	DSTN	destrin, actin depolymerizing factor [Source:HGNC Symbol;Acc:HGNC:15750]
2.92815e-231	0.742227	0.557	0.05	6.23198e-227	5	ERP27	endoplasmic reticulum protein 27 [Source:HGNC Symbol;Acc:HGNC:26495]
3.74222e-48	0.739339	0.97	0.795	7.96458e-44	5	TYMS	thymidylate synthetase [Source:HGNC Symbol;Acc:HGNC:12441]
1.1649e-103	0.738622	1	1	2.47926e-99	5	TMSB10	thymosin beta 10 [Source:HGNC Symbol;Acc:HGNC:11879]
2.50609e-98	0.737581	0.679	0.209	5.33372e-94	5	FGFR2	fibroblast growth factor receptor 2 [Source:HGNC Symbol;Acc:HGNC:3689]
1.00118e-30	0.737203	0.666	0.392	2.13081e-26	5	CDKN3	cyclin dependent kinase inhibitor 3 [Source:HGNC Symbol;Acc:HGNC:1791]
5.88808e-70	0.736665	0.793	0.398	1.25316e-65	5	ABHD11	abhydrolase domain containing 11 [Source:HGNC Symbol;Acc:HGNC:16407]
1.34538e-128	0.735646	0.435	0.064	2.86336e-124	5	UGT8	UDP glycosyltransferase 8 [Source:HGNC Symbol;Acc:HGNC:12555]
3.63335e-32	0.734151	0.807	0.631	7.73286e-28	5	MSMO1	methylsterol monooxygenase 1 [Source:HGNC Symbol;Acc:HGNC:10545]
3.24993e-55	0.734046	0.995	0.968	6.91682e-51	5	APP	amyloid beta precursor protein [Source:HGNC Symbol;Acc:HGNC:620]
2.29449e-78	0.733884	0.62	0.213	4.88335e-74	5	SNX24	sorting nexin 24 [Source:HGNC Symbol;Acc:HGNC:21533]
3.96434e-39	0.733183	0.894	0.691	8.4373e-35	5	GNPNAT1	glucosamine-phosphate N-acetyltransferase 1 [Source:HGNC Symbol;Acc:HGNC:19980]
1.46425e-50	0.73289	0.617	0.277	3.11636e-46	5	LGI1	leucine rich glioma inactivated 1 [Source:HGNC Symbol;Acc:HGNC:6572]
5.29033e-39	0.730627	0.88	0.688	1.12594e-34	5	PALM2-AKAP2	NA
1.93926e-89	0.730296	1	0.984	4.12732e-85	5	CD24	CD24 molecule [Source:HGNC Symbol;Acc:HGNC:1645]
4.53045e-110	0.729417	0.677	0.188	9.64216e-106	5	PDPN	podoplanin [Source:HGNC Symbol;Acc:HGNC:29602]
1.06391e-77	0.727902	0.609	0.198	2.26432e-73	5	PIM1	Pim-1 proto-oncogene, serine/threonine kinase [Source:HGNC Symbol;Acc:HGNC:8986]
4.96288e-62	0.727206	0.856	0.489	1.05625e-57	5	NLN	neurolysin [Source:HGNC Symbol;Acc:HGNC:16058]
1.00249e-284	3.47569	0.992	0.167	2.1336e-280	6	DLX5	distal-less homeobox 5 [Source:HGNC Symbol;Acc:HGNC:2918]
1.43542e-237	3.46133	0.816	0.114	3.055e-233	6	STC1	stanniocalcin 1 [Source:HGNC Symbol;Acc:HGNC:11373]
2.60468e-154	3.44466	1	0.482	5.54354e-150	6	S100A11	S100 calcium binding protein A11 [Source:HGNC Symbol;Acc:HGNC:10488]
3.09459e-292	3.36954	0.988	0.145	6.58623e-288	6	HAPLN1	hyaluronan and proteoglycan link protein 1 [Source:HGNC Symbol;Acc:HGNC:2380]
2.15043e-297	2.6217	0.988	0.137	4.57675e-293	6	CDH1	cadherin 1 [Source:HGNC Symbol;Acc:HGNC:1748]
4.06287e-209	2.56444	1	0.24	8.64701e-205	6	MIR205HG	MIR205 host gene [Source:HGNC Symbol;Acc:HGNC:43562]
6.88803e-200	2.53178	0.996	0.252	1.46598e-195	6	CLDN4	claudin 4 [Source:HGNC Symbol;Acc:HGNC:2046]
1.86148e-137	2.40502	0.471	0.056	3.9618e-133	6	ALDH1A1	aldehyde dehydrogenase 1 family member A1 [Source:HGNC Symbol;Acc:HGNC:402]
3.18038e-211	2.32694	0.869	0.144	6.7688e-207	6	BMP4	bone morphogenetic protein 4 [Source:HGNC Symbol;Acc:HGNC:1071]
3.28968e-232	2.04146	0.988	0.17	7.00142e-228	6	CLDN7	claudin 7 [Source:HGNC Symbol;Acc:HGNC:2049]
3.30808e-111	1.9824	0.648	0.14	7.04059e-107	6	MAFB	MAF bZIP transcription factor B [Source:HGNC Symbol;Acc:HGNC:6408]
2.95079e-247	1.97276	0.43	0.017	6.28017e-243	6	LHX1	LIM homeobox 1 [Source:HGNC Symbol;Acc:HGNC:6593]
1.67755e-123	1.92573	0.939	0.346	3.57032e-119	6	ANXA2	annexin A2 [Source:HGNC Symbol;Acc:HGNC:537]
3.81754e-173	1.89889	0.996	0.324	8.12487e-169	6	RAB25	RAB25, member RAS oncogene family [Source:HGNC Symbol;Acc:HGNC:18238]
5.64025e-129	1.84597	0.984	0.462	1.20041e-124	6	TMEM54	transmembrane protein 54 [Source:HGNC Symbol;Acc:HGNC:24143]
6.27886e-100	1.82348	0.434	0.064	1.33633e-95	6	ALDH1A3	aldehyde dehydrogenase 1 family member A3 [Source:HGNC Symbol;Acc:HGNC:409]
9.00561e-145	1.78219	0.959	0.343	1.91666e-140	6	FREM2	FRAS1 related extracellular matrix 2 [Source:HGNC Symbol;Acc:HGNC:25396]
2.71992e-139	1.77984	1	0.404	5.78881e-135	6	CLDN6	claudin 6 [Source:HGNC Symbol;Acc:HGNC:2048]
2.93735e-137	1.76719	0.881	0.255	6.25156e-133	6	SELENOP	selenoprotein P [Source:HGNC Symbol;Acc:HGNC:10751]
8.88014e-112	1.76539	0.922	0.443	1.88996e-107	6	CCDC71L	coiled-coil domain containing 71 like [Source:HGNC Symbol;Acc:HGNC:26685]
0	1.67586	0.914	0.093	0	6	TRIM38	tripartite motif containing 38 [Source:HGNC Symbol;Acc:HGNC:10059]
2.09734e-124	1.65975	1	0.909	4.46376e-120	6	PERP	p53 apoptosis effector related to PMP22 [Source:HGNC Symbol;Acc:HGNC:17637]
0	1.65422	0.832	0.058	0	6	DLX6	distal-less homeobox 6 [Source:HGNC Symbol;Acc:HGNC:2919]
9.1466e-111	1.63866	0.807	0.26	1.94667e-106	6	BBS9	Bardet-Biedl syndrome 9 [Source:HGNC Symbol;Acc:HGNC:30000]
6.43481e-121	1.6281	0.967	0.495	1.36952e-116	6	DSC2	desmocollin 2 [Source:HGNC Symbol;Acc:HGNC:3036]
3.2173e-191	1.61955	0.496	0.038	6.84738e-187	6	CYP1B1	cytochrome P450 family 1 subfamily B member 1 [Source:HGNC Symbol;Acc:HGNC:2597]
3.31034e-78	1.61611	0.98	0.731	7.0454e-74	6	SLC2A3	solute carrier family 2 member 3 [Source:HGNC Symbol;Acc:HGNC:11007]
2.11538e-258	1.61353	0.734	0.067	4.50216e-254	6	TACSTD2	tumor associated calcium signal transducer 2 [Source:HGNC Symbol;Acc:HGNC:11530]
1.19525e-207	1.59325	0.811	0.118	2.54384e-203	6	CD9	CD9 molecule [Source:HGNC Symbol;Acc:HGNC:1709]
2.85939e-219	1.58858	0.795	0.1	6.08564e-215	6	TFAP2A	transcription factor AP-2 alpha [Source:HGNC Symbol;Acc:HGNC:11742]
1.81715e-90	1.56853	0.947	0.526	3.86743e-86	6	SHISA2	shisa family member 2 [Source:HGNC Symbol;Acc:HGNC:20366]
3.47534e-96	1.54352	1	0.957	7.39656e-92	6	KRT18	keratin 18 [Source:HGNC Symbol;Acc:HGNC:6430]
5.34601e-46	1.53316	0.766	0.496	1.13779e-41	6	LMO3	LIM domain only 3 [Source:HGNC Symbol;Acc:HGNC:6643]
2.25209e-62	1.52041	1	0.942	4.79313e-58	6	SAT1	spermidine/spermine N1-acetyltransferase 1 [Source:HGNC Symbol;Acc:HGNC:10540]
4.67823e-82	1.51486	0.811	0.316	9.95668e-78	6	S100A16	S100 calcium binding protein A16 [Source:HGNC Symbol;Acc:HGNC:20441]
1.89846e-95	1.50707	1	0.962	4.04049e-91	6	KRT8	keratin 8 [Source:HGNC Symbol;Acc:HGNC:6446]
5.51726e-110	1.50691	0.758	0.217	1.17424e-105	6	NPAS1	neuronal PAS domain protein 1 [Source:HGNC Symbol;Acc:HGNC:7894]
2.67681e-303	1.4962	0.656	0.04	5.69704e-299	6	DLX6-AS1	DLX6 antisense RNA 1 [Source:HGNC Symbol;Acc:HGNC:37151]
4.31236e-81	1.46938	0.967	0.614	9.17799e-77	6	GADD45A	growth arrest and DNA damage inducible alpha [Source:HGNC Symbol;Acc:HGNC:4095]
8.11651e-154	1.46813	0.963	0.282	1.72744e-149	6	PRSS8	serine protease 8 [Source:HGNC Symbol;Acc:HGNC:9491]
1.9678e-188	1.43261	0.689	0.087	4.18806e-184	6	FOXC1	forkhead box C1 [Source:HGNC Symbol;Acc:HGNC:3800]
1.61414e-60	1.41298	0.348	0.064	3.43537e-56	6	ANXA1	annexin A1 [Source:HGNC Symbol;Acc:HGNC:533]
1.67933e-114	1.41218	0.619	0.121	3.57413e-110	6	PCDH9	protocadherin 9 [Source:HGNC Symbol;Acc:HGNC:8661]
1.33033e-168	1.39031	0.939	0.235	2.83135e-164	6	VAMP8	vesicle associated membrane protein 8 [Source:HGNC Symbol;Acc:HGNC:12647]
1.90775e-177	1.38176	0.934	0.188	4.06025e-173	6	AP1M2	adaptor related protein complex 1 subunit mu 2 [Source:HGNC Symbol;Acc:HGNC:558]
7.46793e-109	1.37977	0.992	0.656	1.5894e-104	6	CYB5A	cytochrome b5 type A [Source:HGNC Symbol;Acc:HGNC:2570]
2.15968e-151	1.37278	0.992	0.28	4.59646e-147	6	MAL2	mal, T cell differentiation protein 2 [Source:HGNC Symbol;Acc:HGNC:13634]
1.25957e-132	1.36906	0.975	0.303	2.68074e-128	6	EPCAM	epithelial cell adhesion molecule [Source:HGNC Symbol;Acc:HGNC:11529]
2.53442e-115	1.35436	0.43	0.052	5.394e-111	6	CXCL14	C-X-C motif chemokine ligand 14 [Source:HGNC Symbol;Acc:HGNC:10640]
8.54889e-128	1.35175	0.848	0.235	1.81946e-123	6	METRNL	meteorin like, glial cell differentiation regulator [Source:HGNC Symbol;Acc:HGNC:27584]
5.25943e-111	1.334	0.91	0.332	1.11937e-106	6	SMAGP	small cell adhesion glycoprotein [Source:HGNC Symbol;Acc:HGNC:26918]
0	1.33242	0.779	0.052	0	6	ERP27	endoplasmic reticulum protein 27 [Source:HGNC Symbol;Acc:HGNC:26495]
0	1.3312	0.668	0.041	0	6	SGPP2	sphingosine-1-phosphate phosphatase 2 [Source:HGNC Symbol;Acc:HGNC:19953]
2.87532e-77	1.29287	0.955	0.627	6.11953e-73	6	UTRN	utrophin [Source:HGNC Symbol;Acc:HGNC:12635]
1.3075e-90	1.29193	1	0.949	2.78276e-86	6	FSTL1	follistatin like 1 [Source:HGNC Symbol;Acc:HGNC:3972]
2.17687e-58	1.29174	1	0.984	4.63304e-54	6	MEST	mesoderm specific transcript [Source:HGNC Symbol;Acc:HGNC:7028]
1.64367e-51	1.291	0.934	0.803	3.49822e-47	6	ZFP36L2	ZFP36 ring finger protein like 2 [Source:HGNC Symbol;Acc:HGNC:1108]
2.68483e-88	1.28803	0.902	0.413	5.71412e-84	6	TAGLN2	transgelin 2 [Source:HGNC Symbol;Acc:HGNC:11554]
3.48219e-73	1.28197	0.91	0.524	7.41115e-69	6	CREG1	cellular repressor of E1A stimulated genes 1 [Source:HGNC Symbol;Acc:HGNC:2351]
2.95907e-190	1.27472	0.906	0.177	6.29778e-186	6	CDH3	cadherin 3 [Source:HGNC Symbol;Acc:HGNC:1762]
9.06012e-132	1.26822	0.713	0.152	1.92827e-127	6	CHST2	carbohydrate sulfotransferase 2 [Source:HGNC Symbol;Acc:HGNC:1970]
8.17383e-66	1.26751	0.967	0.803	1.73964e-61	6	DSP	desmoplakin [Source:HGNC Symbol;Acc:HGNC:3052]
1.14852e-107	1.26569	0.852	0.288	2.4444e-103	6	SDC4	syndecan 4 [Source:HGNC Symbol;Acc:HGNC:10661]
1.56253e-135	1.25313	0.947	0.293	3.32552e-131	6	SPINT1	serine peptidase inhibitor, Kunitz type 1 [Source:HGNC Symbol;Acc:HGNC:11246]
1.45359e-157	1.21414	0.836	0.178	3.09368e-153	6	CGN	cingulin [Source:HGNC Symbol;Acc:HGNC:17429]
2.09497e-80	1.1934	0.992	0.93	4.45873e-76	6	SLC16A1	solute carrier family 16 member 1 [Source:HGNC Symbol;Acc:HGNC:10922]
4.98785e-129	1.18639	0.721	0.155	1.06156e-124	6	GPR160	G protein-coupled receptor 160 [Source:HGNC Symbol;Acc:HGNC:23693]
5.42859e-105	1.17074	0.914	0.341	1.15537e-100	6	PYGL	glycogen phosphorylase L [Source:HGNC Symbol;Acc:HGNC:9725]
3.00736e-49	1.17003	0.877	0.594	6.40057e-45	6	GAS6	growth arrest specific 6 [Source:HGNC Symbol;Acc:HGNC:4168]
3.00484e-68	1.16649	0.951	0.862	6.39521e-64	6	MEIS2	Meis homeobox 2 [Source:HGNC Symbol;Acc:HGNC:7001]
8.27797e-42	1.1646	0.803	0.512	1.7618e-37	6	ARL4A	ADP ribosylation factor like GTPase 4A [Source:HGNC Symbol;Acc:HGNC:695]
2.46721e-24	1.15789	0.873	0.789	5.25096e-20	6	RBP1	retinol binding protein 1 [Source:HGNC Symbol;Acc:HGNC:9919]
1.93898e-216	1.15648	0.697	0.075	4.12672e-212	6	TFAP2C	transcription factor AP-2 gamma [Source:HGNC Symbol;Acc:HGNC:11744]
1.90612e-92	1.1434	0.996	0.938	4.0568e-88	6	HEBP2	heme binding protein 2 [Source:HGNC Symbol;Acc:HGNC:15716]
2.54781e-36	1.13452	0.918	0.7	5.4225e-32	6	CAST	calpastatin [Source:HGNC Symbol;Acc:HGNC:1515]
6.98997e-158	1.12277	0.824	0.171	1.48768e-153	6	STAP2	signal transducing adaptor family member 2 [Source:HGNC Symbol;Acc:HGNC:30430]
6.26903e-39	1.12039	0.857	0.695	1.33424e-34	6	PALM2-AKAP2	NA
4.80839e-158	1.11959	0.746	0.124	1.02337e-153	6	SOX15	SRY-box transcription factor 15 [Source:HGNC Symbol;Acc:HGNC:11196]
9.47395e-84	1.11147	1	0.99	2.01634e-79	6	CDV3	CDV3 homolog [Source:HGNC Symbol;Acc:HGNC:26928]
7.58259e-66	1.10956	0.943	0.644	1.6138e-61	6	DAAM1	dishevelled associated activator of morphogenesis 1 [Source:HGNC Symbol;Acc:HGNC:18142]
0	1.10224	0.738	0.05	0	6	DLX3	distal-less homeobox 3 [Source:HGNC Symbol;Acc:HGNC:2916]
2.34026e-89	1.10221	1	0.832	4.98077e-85	6	TSTD1	thiosulfate sulfurtransferase like domain containing 1 [Source:HGNC Symbol;Acc:HGNC:35410]
0	1.09862	0.553	0.016	0	6	TFAP2B	transcription factor AP-2 beta [Source:HGNC Symbol;Acc:HGNC:11743]
1.21797e-79	1.09654	0.988	0.742	2.59221e-75	6	WFDC2	WAP four-disulfide core domain 2 [Source:HGNC Symbol;Acc:HGNC:15939]
7.37476e-111	1.09011	0.82	0.238	1.56957e-106	6	TPD52L1	TPD52 like 1 [Source:HGNC Symbol;Acc:HGNC:12006]
1.2161e-104	1.08679	1	1	2.58823e-100	6	GNAS	GNAS complex locus [Source:HGNC Symbol;Acc:HGNC:4392]
1.84494e-56	1.07401	0.992	0.934	3.92659e-52	6	CADM1	cell adhesion molecule 1 [Source:HGNC Symbol;Acc:HGNC:5951]
4.81169e-66	1.06773	0.82	0.373	1.02407e-61	6	SYDE2	synapse defective Rho GTPase homolog 2 [Source:HGNC Symbol;Acc:HGNC:25841]
9.67497e-147	1.06133	0.828	0.166	2.05912e-142	6	MARVELD3	MARVEL domain containing 3 [Source:HGNC Symbol;Acc:HGNC:30525]
3.90709e-72	1.05859	0.873	0.447	8.31547e-68	6	PBX3	PBX homeobox 3 [Source:HGNC Symbol;Acc:HGNC:8634]
1.27524e-114	1.05148	0.754	0.161	2.71409e-110	6	ANXA3	annexin A3 [Source:HGNC Symbol;Acc:HGNC:541]
5.18107e-68	1.04822	0.775	0.297	1.10269e-63	6	FAM89A	family with sequence similarity 89 member A [Source:HGNC Symbol;Acc:HGNC:25057]
4.81188e-35	1.04205	0.422	0.145	1.02411e-30	6	CCL2	C-C motif chemokine ligand 2 [Source:HGNC Symbol;Acc:HGNC:10618]
5.56602e-76	1.03938	0.967	0.597	1.18462e-71	6	F11R	F11 receptor [Source:HGNC Symbol;Acc:HGNC:14685]
1.12957e-134	1.03859	0.734	0.152	2.40406e-130	6	TMEM265	transmembrane protein 265 [Source:HGNC Symbol;Acc:HGNC:51241]
7.03862e-111	1.02492	0.885	0.265	1.49803e-106	6	PKP2	plakophilin 2 [Source:HGNC Symbol;Acc:HGNC:9024]
5.39072e-104	1.02315	0.656	0.139	1.14731e-99	6	MSX2	msh homeobox 2 [Source:HGNC Symbol;Acc:HGNC:7392]
5.25485e-73	1.02065	0.93	0.517	1.11839e-68	6	PDLIM1	PDZ and LIM domain 1 [Source:HGNC Symbol;Acc:HGNC:2067]
1.12968e-67	1.01438	0.926	0.495	2.4043e-63	6	CLDN3	claudin 3 [Source:HGNC Symbol;Acc:HGNC:2045]
2.66413e-187	1.01018	0.586	0.06	5.67007e-183	6	LMCD1	LIM and cysteine rich domains 1 [Source:HGNC Symbol;Acc:HGNC:6633]
1.76882e-82	1.00878	0.902	0.403	3.76457e-78	6	ABHD11	abhydrolase domain containing 11 [Source:HGNC Symbol;Acc:HGNC:16407]
8.16564e-120	1.00489	0.59	0.097	1.73789e-115	6	ADAM28	ADAM metallopeptidase domain 28 [Source:HGNC Symbol;Acc:HGNC:206]
6.55236e-72	1.0015	0.996	0.906	1.39454e-67	6	PTPRF	protein tyrosine phosphatase receptor type F [Source:HGNC Symbol;Acc:HGNC:9670]
4.30945e-64	1.00114	0.857	0.397	9.1718e-60	6	ALCAM	activated leukocyte cell adhesion molecule [Source:HGNC Symbol;Acc:HGNC:400]
4.21596e-167	0.999626	0.463	0.039	8.97283e-163	6	SEMA3E	semaphorin 3E [Source:HGNC Symbol;Acc:HGNC:10727]
1.68932e-18	0.999591	0.852	0.73	3.59539e-14	6	CENPW	centromere protein W [Source:HGNC Symbol;Acc:HGNC:21488]
1.35339e-53	0.992711	0.811	0.408	2.88042e-49	6	IGSF1	immunoglobulin superfamily member 1 [Source:HGNC Symbol;Acc:HGNC:5948]
2.0495e-110	0.990069	0.811	0.22	4.36194e-106	6	ARHGAP10	Rho GTPase activating protein 10 [Source:HGNC Symbol;Acc:HGNC:26099]
3.06982e-38	0.989712	0.775	0.432	6.5335e-34	6	DMRTA1	DMRT like family A1 [Source:HGNC Symbol;Acc:HGNC:13826]
3.15993e-128	0.989617	0.734	0.153	6.72528e-124	6	SH2D4A	SH2 domain containing 4A [Source:HGNC Symbol;Acc:HGNC:26102]
3.71448e-57	0.984523	0.984	0.867	7.90552e-53	6	MFGE8	milk fat globule EGF and factor V/VIII domain containing [Source:HGNC Symbol;Acc:HGNC:7036]
1.29155e-63	0.98003	0.836	0.389	2.74881e-59	6	ZFHX3	zinc finger homeobox 3 [Source:HGNC Symbol;Acc:HGNC:777]
6.98023e-88	0.97235	0.451	0.078	1.4856e-83	6	SYNE1	spectrin repeat containing nuclear envelope protein 1 [Source:HGNC Symbol;Acc:HGNC:17089]
4.43614e-146	0.971219	0.738	0.133	9.44143e-142	6	SYT7	synaptotagmin 7 [Source:HGNC Symbol;Acc:HGNC:11514]
3.39168e-58	0.967776	0.947	0.638	7.21852e-54	6	TBC1D1	TBC1 domain family member 1 [Source:HGNC Symbol;Acc:HGNC:11578]
4.63461e-46	0.966583	0.889	0.597	9.86384e-42	6	ANK3	ankyrin 3 [Source:HGNC Symbol;Acc:HGNC:494]
5.64128e-70	0.961823	0.824	0.351	1.20063e-65	6	NEBL	nebulette [Source:HGNC Symbol;Acc:HGNC:16932]
1.00636e-60	0.957197	0.418	0.096	2.14184e-56	6	BMP2	bone morphogenetic protein 2 [Source:HGNC Symbol;Acc:HGNC:1069]
1.12653e-127	0.956481	0.652	0.12	2.39759e-123	6	PPL	periplakin [Source:HGNC Symbol;Acc:HGNC:9273]
3.7436e-69	0.9557	0.861	0.379	7.9675e-65	6	KIAA1217	KIAA1217 [Source:HGNC Symbol;Acc:HGNC:25428]
1.00936e-80	0.953652	0.291	0.033	2.14822e-76	6	HOPX	HOP homeobox [Source:HGNC Symbol;Acc:HGNC:24961]
1.18167e-283	0.950124	0.664	0.045	2.51495e-279	6	LYPD6B	LY6/PLAUR domain containing 6B [Source:HGNC Symbol;Acc:HGNC:27018]
4.90033e-110	0.926083	0.689	0.158	1.04294e-105	6	STON2	stonin 2 [Source:HGNC Symbol;Acc:HGNC:30652]
1.83448e-100	0.921812	0.701	0.178	3.90433e-96	6	AFAP1	actin filament associated protein 1 [Source:HGNC Symbol;Acc:HGNC:24017]
3.93162e-68	0.921476	0.992	0.724	8.36766e-64	6	PLS3	plastin 3 [Source:HGNC Symbol;Acc:HGNC:9091]
5.17244e-180	0.920895	0.549	0.053	1.10085e-175	6	PAX7	paired box 7 [Source:HGNC Symbol;Acc:HGNC:8621]
3.74957e-30	0.913941	0.951	0.819	7.98021e-26	6	FBN2	fibrillin 2 [Source:HGNC Symbol;Acc:HGNC:3604]
2.51698e-97	0.910754	0.803	0.226	5.3569e-93	6	ESRP1	epithelial splicing regulatory protein 1 [Source:HGNC Symbol;Acc:HGNC:25966]
8.07511e-124	0.90414	0.504	0.068	1.71863e-119	6	ABCG2	ATP binding cassette subfamily G member 2 (Junior blood group) [Source:HGNC Symbol;Acc:HGNC:74]
7.72474e-111	0.902109	0.545	0.092	1.64406e-106	6	NOG	noggin [Source:HGNC Symbol;Acc:HGNC:7866]
1.30217e-48	0.90047	0.844	0.492	2.77142e-44	6	SHTN1	shootin 1 [Source:HGNC Symbol;Acc:HGNC:29319]
4.13703e-24	0.893729	0.5	0.243	8.80485e-20	6	CCK	cholecystokinin [Source:HGNC Symbol;Acc:HGNC:1569]
9.76648e-124	0.893074	0.668	0.129	2.0786e-119	6	ERBB3	erb-b2 receptor tyrosine kinase 3 [Source:HGNC Symbol;Acc:HGNC:3431]
3.63796e-83	0.890399	1	0.985	7.74266e-79	6	ABRACL	ABRA C-terminal like [Source:HGNC Symbol;Acc:HGNC:21230]
1.95595e-68	0.885996	0.775	0.311	4.16285e-64	6	IGSF3	immunoglobulin superfamily member 3 [Source:HGNC Symbol;Acc:HGNC:5950]
4.97702e-80	0.881744	0.68	0.193	1.05926e-75	6	MACC1	MET transcriptional regulator MACC1 [Source:HGNC Symbol;Acc:HGNC:30215]
2.1576e-52	0.881672	0.869	0.522	4.59203e-48	6	RAP2C	RAP2C, member of RAS oncogene family [Source:HGNC Symbol;Acc:HGNC:21165]
6.6134e-117	0.875334	0.508	0.075	1.40753e-112	6	LGALS3	galectin 3 [Source:HGNC Symbol;Acc:HGNC:6563]
8.57139e-65	0.872778	0.668	0.218	1.82425e-60	6	CDK6	cyclin dependent kinase 6 [Source:HGNC Symbol;Acc:HGNC:1777]
7.09128e-53	0.868467	0.922	0.652	1.50924e-48	6	PTBP3	polypyrimidine tract binding protein 3 [Source:HGNC Symbol;Acc:HGNC:10253]
3.28123e-102	0.864456	0.529	0.094	6.98344e-98	6	PDGFC	platelet derived growth factor C [Source:HGNC Symbol;Acc:HGNC:8801]
2.92619e-78	0.863176	0.668	0.182	6.22781e-74	6	PLPP2	phospholipid phosphatase 2 [Source:HGNC Symbol;Acc:HGNC:9230]
1.87883e-84	0.851035	0.475	0.09	3.99872e-80	6	SFN	stratifin [Source:HGNC Symbol;Acc:HGNC:10773]
6.81315e-73	0.848348	0.594	0.168	1.45004e-68	6	SRPX	sushi repeat containing protein X-linked [Source:HGNC Symbol;Acc:HGNC:11309]
1.12253e-60	0.846008	0.889	0.499	2.38909e-56	6	CDC42SE1	CDC42 small effector 1 [Source:HGNC Symbol;Acc:HGNC:17719]
1.60713e-216	0.842144	0.439	0.022	3.42046e-212	6	MUC15	mucin 15, cell surface associated [Source:HGNC Symbol;Acc:HGNC:14956]
6.34971e-37	0.839436	1	0.951	1.35141e-32	6	KRT19	keratin 19 [Source:HGNC Symbol;Acc:HGNC:6436]
5.12639e-144	0.836119	0.619	0.092	1.09105e-139	6	MYO5B	myosin VB [Source:HGNC Symbol;Acc:HGNC:7603]
1.30728e-55	0.835621	0.848	0.43	2.78227e-51	6	IQGAP1	IQ motif containing GTPase activating protein 1 [Source:HGNC Symbol;Acc:HGNC:6110]
7.71462e-41	0.829609	0.934	0.681	1.6419e-36	6	ATP11C	ATPase phospholipid transporting 11C [Source:HGNC Symbol;Acc:HGNC:13554]
1.50612e-37	0.819594	0.873	0.618	3.20548e-33	6	PCDH11X	protocadherin 11 X-linked [Source:HGNC Symbol;Acc:HGNC:8656]
5.54849e-238	0.816929	0.537	0.033	1.18089e-233	6	KLF5	Kruppel like factor 5 [Source:HGNC Symbol;Acc:HGNC:6349]
4.49437e-46	0.806619	0.766	0.395	9.56537e-42	6	ARL4D	ADP ribosylation factor like GTPase 4D [Source:HGNC Symbol;Acc:HGNC:656]
4.37993e-65	0.805912	0.709	0.242	9.32181e-61	6	RBM47	RNA binding motif protein 47 [Source:HGNC Symbol;Acc:HGNC:30358]
4.48258e-37	0.801475	0.803	0.486	9.54028e-33	6	SERINC5	serine incorporator 5 [Source:HGNC Symbol;Acc:HGNC:18825]
8.83636e-44	0.797354	0.705	0.324	1.88064e-39	6	SYT17	synaptotagmin 17 [Source:HGNC Symbol;Acc:HGNC:24119]
1.48735e-56	0.795198	0.848	0.423	3.16552e-52	6	TJP2	tight junction protein 2 [Source:HGNC Symbol;Acc:HGNC:11828]
1.01518e-52	0.787453	0.984	0.842	2.16061e-48	6	ATP1A1	ATPase Na+/K+ transporting subunit alpha 1 [Source:HGNC Symbol;Acc:HGNC:799]
2.52468e-86	0.786538	1	0.999	5.37328e-82	6	DSTN	destrin, actin depolymerizing factor [Source:HGNC Symbol;Acc:HGNC:15750]
2.06345e-60	0.786247	0.996	0.937	4.39163e-56	6	ITM2C	integral membrane protein 2C [Source:HGNC Symbol;Acc:HGNC:6175]
4.33708e-78	0.782746	0.717	0.218	9.23062e-74	6	OSTF1	osteoclast stimulating factor 1 [Source:HGNC Symbol;Acc:HGNC:8510]
1.61563e-83	0.781118	0.721	0.211	3.43854e-79	6	STARD10	StAR related lipid transfer domain containing 10 [Source:HGNC Symbol;Acc:HGNC:10666]
9.11254e-47	0.780261	0.877	0.559	1.93942e-42	6	GSN	gelsolin [Source:HGNC Symbol;Acc:HGNC:4620]
1.41816e-39	0.77723	0.91	0.584	3.01827e-35	6	BCAM	basal cell adhesion molecule (Lutheran blood group) [Source:HGNC Symbol;Acc:HGNC:6722]
4.01767e-105	0.774106	0.447	0.063	8.5508e-101	6	ST3GAL1	ST3 beta-galactoside alpha-2,3-sialyltransferase 1 [Source:HGNC Symbol;Acc:HGNC:10862]
4.73198e-40	0.770149	0.918	0.689	1.00711e-35	6	DSG2	desmoglein 2 [Source:HGNC Symbol;Acc:HGNC:3049]
2.97068e-41	0.767556	0.746	0.384	6.32251e-37	6	SH3YL1	SH3 and SYLF domain containing 1 [Source:HGNC Symbol;Acc:HGNC:29546]
1.74258e-69	0.763637	0.775	0.28	3.70873e-65	6	ARHGEF19	Rho guanine nucleotide exchange factor 19 [Source:HGNC Symbol;Acc:HGNC:26604]
6.61023e-69	0.763464	0.684	0.22	1.40686e-64	6	SNX24	sorting nexin 24 [Source:HGNC Symbol;Acc:HGNC:21533]
6.45157e-61	0.763395	1	0.966	1.37309e-56	6	SPINT2	serine peptidase inhibitor, Kunitz type 2 [Source:HGNC Symbol;Acc:HGNC:11247]
1.68616e-31	0.760932	0.943	0.814	3.58865e-27	6	HEBP1	heme binding protein 1 [Source:HGNC Symbol;Acc:HGNC:17176]
1.23051e-63	0.758123	0.664	0.209	2.61888e-59	6	ELF3	E74 like ETS transcription factor 3 [Source:HGNC Symbol;Acc:HGNC:3318]
1.89342e-60	0.757677	0.467	0.116	4.02976e-56	6	COLEC12	collectin subfamily member 12 [Source:HGNC Symbol;Acc:HGNC:16016]
8.19323e-71	0.757268	1	1	1.74376e-66	6	PSMB1	proteasome 20S subunit beta 1 [Source:HGNC Symbol;Acc:HGNC:9537]
3.70455e-36	0.751856	0.951	0.857	7.88439e-32	6	STT3B	STT3 oligosaccharyltransferase complex catalytic subunit B [Source:HGNC Symbol;Acc:HGNC:30611]
2.45204e-69	0.749159	0.656	0.204	5.21869e-65	6	ARHGAP42	Rho GTPase activating protein 42 [Source:HGNC Symbol;Acc:HGNC:26545]
1.78543e-14	0.748508	0.631	0.427	3.79994e-10	6	COL5A2	collagen type V alpha 2 chain [Source:HGNC Symbol;Acc:HGNC:2210]
2.95918e-59	0.746667	0.844	0.396	6.29803e-55	6	CAPN1	calpain 1 [Source:HGNC Symbol;Acc:HGNC:1476]
2.03241e-24	0.743752	0.873	0.659	4.32558e-20	6	ITGAV	integrin subunit alpha V [Source:HGNC Symbol;Acc:HGNC:6150]
2.78972e-40	0.742595	0.865	0.574	5.93737e-36	6	PAK1	p21 (RAC1) activated kinase 1 [Source:HGNC Symbol;Acc:HGNC:8590]
1.87807e-105	0.74191	0.291	0.023	3.9971e-101	6	VGLL1	vestigial like family member 1 [Source:HGNC Symbol;Acc:HGNC:20985]
1.2389e-11	0.736951	0.779	0.658	2.63675e-07	6	SLC7A8	solute carrier family 7 member 8 [Source:HGNC Symbol;Acc:HGNC:11066]
3.44702e-49	0.734105	0.975	0.837	7.33629e-45	6	RAB13	RAB13, member RAS oncogene family [Source:HGNC Symbol;Acc:HGNC:9762]
1.06642e-124	0.731665	0.369	0.033	2.26966e-120	6	TGFB2	transforming growth factor beta 2 [Source:HGNC Symbol;Acc:HGNC:11768]
2.25576e-24	0.730987	0.963	0.876	4.80094e-20	6	FAM162A	family with sequence similarity 162 member A [Source:HGNC Symbol;Acc:HGNC:17865]
4.64395e-47	0.728704	0.959	0.641	9.88372e-43	6	EZR	ezrin [Source:HGNC Symbol;Acc:HGNC:12691]
4.3063e-42	0.724297	0.971	0.877	9.16511e-38	6	CTNND1	catenin delta 1 [Source:HGNC Symbol;Acc:HGNC:2515]
1.22205e-96	0.724083	0.508	0.089	2.6009e-92	6	PPM1J	protein phosphatase, Mg2+/Mn2+ dependent 1J [Source:HGNC Symbol;Acc:HGNC:20785]
8.84306e-136	0.722367	0.471	0.05	1.88207e-131	6	SIX1	SIX homeobox 1 [Source:HGNC Symbol;Acc:HGNC:10887]
1.00684e-39	0.721805	0.738	0.373	2.14285e-35	6	ERRFI1	ERBB receptor feedback inhibitor 1 [Source:HGNC Symbol;Acc:HGNC:18185]
1.59143e-28	0.721604	0.75	0.427	3.38703e-24	6	PNP	purine nucleoside phosphorylase [Source:HGNC Symbol;Acc:HGNC:7892]
1.8654e-37	0.720209	0.996	0.964	3.97014e-33	6	ATP2B1	ATPase plasma membrane Ca2+ transporting 1 [Source:HGNC Symbol;Acc:HGNC:814]
7.46957e-70	0.719005	0.525	0.127	1.58975e-65	6	KCNG1	potassium voltage-gated channel modifier subfamily G member 1 [Source:HGNC Symbol;Acc:HGNC:6248]
2.04532e-94	0.718467	0.455	0.073	4.35305e-90	6	WNT5A	Wnt family member 5A [Source:HGNC Symbol;Acc:HGNC:12784]
4.56419e-30	0.717358	0.873	0.597	9.71396e-26	6	SP8	Sp8 transcription factor [Source:HGNC Symbol;Acc:HGNC:19196]
3.05545e-66	0.717245	0.697	0.236	6.50291e-62	6	GMDS	GDP-mannose 4,6-dehydratase [Source:HGNC Symbol;Acc:HGNC:4369]
7.95417e-36	0.714967	1	0.961	1.69289e-31	6	GJA1	gap junction protein alpha 1 [Source:HGNC Symbol;Acc:HGNC:4274]
1.34423e-46	0.713231	0.996	0.924	2.86093e-42	6	CD99	CD99 molecule (Xg blood group) [Source:HGNC Symbol;Acc:HGNC:7082]
3.99206e-33	0.709184	0.926	0.724	8.49629e-29	6	TXNRD1	thioredoxin reductase 1 [Source:HGNC Symbol;Acc:HGNC:12437]
7.33436e-26	0.7083	0.967	0.892	1.56097e-21	6	PXDN	peroxidasin [Source:HGNC Symbol;Acc:HGNC:14966]
8.9399e-177	3.63363	1	0.543	1.90268e-172	7	UBE2C	ubiquitin conjugating enzyme E2 C [Source:HGNC Symbol;Acc:HGNC:15937]
3.84759e-170	3.50043	1	0.665	8.18883e-166	7	TOP2A	DNA topoisomerase II alpha [Source:HGNC Symbol;Acc:HGNC:11989]
1.75945e-177	3.03348	1	0.447	3.74464e-173	7	MKI67	marker of proliferation Ki-67 [Source:HGNC Symbol;Acc:HGNC:7107]
0	3.01704	0.993	0.163	0	7	PIF1	PIF1 5'-to-3' DNA helicase [Source:HGNC Symbol;Acc:HGNC:26220]
3.50479e-194	2.93876	1	0.391	7.45924e-190	7	CDK1	cyclin dependent kinase 1 [Source:HGNC Symbol;Acc:HGNC:1722]
1.07368e-153	2.90552	1	0.892	2.28511e-149	7	CENPF	centromere protein F [Source:HGNC Symbol;Acc:HGNC:1857]
2.80787e-168	2.84406	1	0.537	5.976e-164	7	ASPM	assembly factor for spindle microtubules [Source:HGNC Symbol;Acc:HGNC:19048]
3.49153e-161	2.79851	1	0.892	7.43101e-157	7	KPNA2	karyopherin subunit alpha 2 [Source:HGNC Symbol;Acc:HGNC:6395]
5.70636e-171	2.6916	1	0.493	1.21448e-166	7	TPX2	TPX2 microtubule nucleation factor [Source:HGNC Symbol;Acc:HGNC:1249]
1.0092e-168	2.68071	1	0.477	2.14788e-164	7	CCNB1	cyclin B1 [Source:HGNC Symbol;Acc:HGNC:1579]
3.6588e-179	2.66873	0.993	0.389	7.78703e-175	7	CENPE	centromere protein E [Source:HGNC Symbol;Acc:HGNC:1856]
2.12913e-238	2.57551	1	0.245	4.53143e-234	7	PLK1	polo like kinase 1 [Source:HGNC Symbol;Acc:HGNC:9077]
1.74306e-156	2.54683	1	0.936	3.70976e-152	7	TUBB4B	tubulin beta 4B class IVb [Source:HGNC Symbol;Acc:HGNC:20771]
1.68436e-185	2.50707	1	0.398	3.58482e-181	7	DLGAP5	DLG associated protein 5 [Source:HGNC Symbol;Acc:HGNC:16864]
5.59296e-189	2.49288	1	0.393	1.19035e-184	7	SGO2	shugoshin 2 [Source:HGNC Symbol;Acc:HGNC:30812]
3.76618e-163	2.47809	1	0.62	8.01556e-159	7	NUSAP1	nucleolar and spindle associated protein 1 [Source:HGNC Symbol;Acc:HGNC:18538]
3.49082e-197	2.47774	0.993	0.323	7.42951e-193	7	HMMR	hyaluronan mediated motility receptor [Source:HGNC Symbol;Acc:HGNC:5012]
4.96495e-245	2.44055	0.989	0.227	1.05669e-240	7	AURKA	aurora kinase A [Source:HGNC Symbol;Acc:HGNC:11393]
3.73402e-211	2.39024	0.996	0.305	7.94712e-207	7	DEPDC1	DEP domain containing 1 [Source:HGNC Symbol;Acc:HGNC:22949]
1.80538e-209	2.25549	0.996	0.297	3.84239e-205	7	GTSE1	G2 and S-phase expressed 1 [Source:HGNC Symbol;Acc:HGNC:13698]
2.12089e-169	2.25497	0.996	0.379	4.51388e-165	7	CDC20	cell division cycle 20 [Source:HGNC Symbol;Acc:HGNC:1723]
7.87026e-238	2.25245	0.989	0.228	1.67503e-233	7	CENPA	centromere protein A [Source:HGNC Symbol;Acc:HGNC:1851]
8.97779e-276	2.23706	0.989	0.185	1.91074e-271	7	CDCA3	cell division cycle associated 3 [Source:HGNC Symbol;Acc:HGNC:14624]
2.27641e-188	2.22112	1	0.38	4.84488e-184	7	PRC1	protein regulator of cytokinesis 1 [Source:HGNC Symbol;Acc:HGNC:9341]
1.37714e-139	2.21116	1	0.972	2.93097e-135	7	ARL6IP1	ADP ribosylation factor like GTPase 6 interacting protein 1 [Source:HGNC Symbol;Acc:HGNC:697]
5.48917e-186	2.17367	0.989	0.342	1.16826e-181	7	CCNA2	cyclin A2 [Source:HGNC Symbol;Acc:HGNC:1578]
5.09699e-224	2.15839	0.989	0.254	1.08479e-219	7	KIF14	kinesin family member 14 [Source:HGNC Symbol;Acc:HGNC:19181]
2.01247e-170	2.13314	1	0.423	4.28315e-166	7	KIF11	kinesin family member 11 [Source:HGNC Symbol;Acc:HGNC:6388]
1.31961e-195	2.12697	0.993	0.343	2.80853e-191	7	PSRC1	proline and serine rich coiled-coil 1 [Source:HGNC Symbol;Acc:HGNC:24472]
9.78787e-240	2.11435	0.981	0.218	2.08315e-235	7	KIF23	kinesin family member 23 [Source:HGNC Symbol;Acc:HGNC:6392]
1.28278e-204	2.07443	0.981	0.276	2.73014e-200	7	KIF2C	kinesin family member 2C [Source:HGNC Symbol;Acc:HGNC:6393]
4.41596e-264	2.07119	0.989	0.194	9.39849e-260	7	CKAP2L	cytoskeleton associated protein 2 like [Source:HGNC Symbol;Acc:HGNC:26877]
2.95893e-178	2.06321	0.989	0.386	6.2975e-174	7	KNSTRN	kinetochore localized astrin (SPAG5) binding protein [Source:HGNC Symbol;Acc:HGNC:30767]
1.37115e-179	2.05844	0.996	0.372	2.91823e-175	7	AURKB	aurora kinase B [Source:HGNC Symbol;Acc:HGNC:11390]
2.73263e-146	2.05521	1	0.96	5.81585e-142	7	HMGB2	high mobility group box 2 [Source:HGNC Symbol;Acc:HGNC:5000]
1.17652e-185	2.0501	0.989	0.338	2.50398e-181	7	TACC3	transforming acidic coiled-coil containing protein 3 [Source:HGNC Symbol;Acc:HGNC:11524]
1.80943e-150	2.03735	1	0.683	3.85101e-146	7	CKAP2	cytoskeleton associated protein 2 [Source:HGNC Symbol;Acc:HGNC:1990]
5.83013e-168	2.03329	0.985	0.367	1.24083e-163	7	NUF2	NUF2 component of NDC80 kinetochore complex [Source:HGNC Symbol;Acc:HGNC:14621]
4.44479e-152	2.02786	0.981	0.38	9.45984e-148	7	CDKN3	cyclin dependent kinase inhibitor 3 [Source:HGNC Symbol;Acc:HGNC:1791]
4.21813e-227	2.0274	0.996	0.25	8.97745e-223	7	NDC80	NDC80 kinetochore complex component [Source:HGNC Symbol;Acc:HGNC:16909]
9.10347e-155	2.01504	1	0.57	1.93749e-150	7	BIRC5	baculoviral IAP repeat containing 5 [Source:HGNC Symbol;Acc:HGNC:593]
1.94278e-135	2.01193	0.996	0.81	4.13482e-131	7	CCNB2	cyclin B2 [Source:HGNC Symbol;Acc:HGNC:1580]
6.81768e-158	1.99312	1	0.782	1.45101e-153	7	BUB3	BUB3 mitotic checkpoint protein [Source:HGNC Symbol;Acc:HGNC:1151]
4.09794e-176	1.97877	0.993	0.359	8.72164e-172	7	NCAPG	non-SMC condensin I complex subunit G [Source:HGNC Symbol;Acc:HGNC:24304]
3.47543e-202	1.97645	0.989	0.284	7.39676e-198	7	BUB1	BUB1 mitotic checkpoint serine/threonine kinase [Source:HGNC Symbol;Acc:HGNC:1148]
4.82031e-226	1.96745	0.933	0.189	1.02591e-221	7	NEK2	NIMA related kinase 2 [Source:HGNC Symbol;Acc:HGNC:7745]
1.74709e-233	1.95788	0.985	0.224	3.71834e-229	7	HJURP	Holliday junction recognition protein [Source:HGNC Symbol;Acc:HGNC:25444]
2.87291e-118	1.948	1	0.832	6.11441e-114	7	PTTG1	PTTG1 regulator of sister chromatid separation, securin [Source:HGNC Symbol;Acc:HGNC:9690]
1.2757e-140	1.94689	1	0.916	2.71508e-136	7	CKS2	CDC28 protein kinase regulatory subunit 2 [Source:HGNC Symbol;Acc:HGNC:2000]
2.9386e-205	1.94125	0.989	0.286	6.25423e-201	7	KIFC1	kinesin family member C1 [Source:HGNC Symbol;Acc:HGNC:6389]
4.7706e-143	1.93903	1	0.771	1.01533e-138	7	SMC4	structural maintenance of chromosomes 4 [Source:HGNC Symbol;Acc:HGNC:14013]
3.26818e-127	1.93717	1	0.926	6.95566e-123	7	UBE2S	ubiquitin conjugating enzyme E2 S [Source:HGNC Symbol;Acc:HGNC:17895]
1.63899e-199	1.91561	0.993	0.297	3.48826e-195	7	CDCA8	cell division cycle associated 8 [Source:HGNC Symbol;Acc:HGNC:14629]
1.14225e-154	1.88653	1	0.546	2.43105e-150	7	H2AFX	NA
4.32688e-181	1.87134	0.97	0.301	9.2089e-177	7	KNL1	kinetochore scaffold 1 [Source:HGNC Symbol;Acc:HGNC:24054]
1.88286e-103	1.86429	0.985	0.874	4.00729e-99	7	TUBA1C	tubulin alpha 1c [Source:HGNC Symbol;Acc:HGNC:20768]
2.91159e-203	1.82663	0.996	0.295	6.19673e-199	7	TTK	TTK protein kinase [Source:HGNC Symbol;Acc:HGNC:12401]
3.9521e-181	1.81877	0.963	0.276	8.41125e-177	7	KIF4A	kinesin family member 4A [Source:HGNC Symbol;Acc:HGNC:13339]
2.35649e-180	1.81154	0.944	0.275	5.01533e-176	7	CDCA2	cell division cycle associated 2 [Source:HGNC Symbol;Acc:HGNC:14623]
1.26947e-146	1.78818	0.993	0.593	2.70182e-142	7	G2E3	G2/M-phase specific E3 ubiquitin protein ligase [Source:HGNC Symbol;Acc:HGNC:20338]
2.21571e-142	1.78532	0.993	0.536	4.71569e-138	7	ECT2	epithelial cell transforming 2 [Source:HGNC Symbol;Acc:HGNC:3155]
1.17287e-190	1.76984	0.929	0.235	2.49623e-186	7	INCENP	inner centromere protein [Source:HGNC Symbol;Acc:HGNC:6058]
1.51482e-160	1.73719	0.974	0.375	3.22399e-156	7	PIMREG	PICALM interacting mitotic regulator [Source:HGNC Symbol;Acc:HGNC:25483]
2.68766e-164	1.73113	0.978	0.346	5.72014e-160	7	BUB1B	BUB1 mitotic checkpoint serine/threonine kinase B [Source:HGNC Symbol;Acc:HGNC:1149]
1.35327e-167	1.72372	0.97	0.32	2.88016e-163	7	ARHGAP11A	Rho GTPase activating protein 11A [Source:HGNC Symbol;Acc:HGNC:15783]
6.05524e-165	1.7218	0.966	0.314	1.28874e-160	7	ANLN	anillin actin binding protein [Source:HGNC Symbol;Acc:HGNC:14082]
3.19971e-136	1.71393	1	0.802	6.80994e-132	7	MIS18BP1	MIS18 binding protein 1 [Source:HGNC Symbol;Acc:HGNC:20190]
8.45779e-130	1.68096	0.996	0.649	1.80007e-125	7	KIF20B	kinesin family member 20B [Source:HGNC Symbol;Acc:HGNC:7212]
2.53344e-228	1.67192	0.978	0.22	5.39193e-224	7	RACGAP1	Rac GTPase activating protein 1 [Source:HGNC Symbol;Acc:HGNC:9804]
2.22717e-222	1.64426	0.88	0.161	4.74008e-218	7	GAS2L3	growth arrest specific 2 like 3 [Source:HGNC Symbol;Acc:HGNC:27475]
5.69379e-143	1.61089	1	0.97	1.21181e-138	7	JPT1	Jupiter microtubule associated homolog 1 [Source:HGNC Symbol;Acc:HGNC:14569]
9.50701e-150	1.6098	0.981	0.416	2.02338e-145	7	SGO1	shugoshin 1 [Source:HGNC Symbol;Acc:HGNC:25088]
4.91785e-203	1.5956	0.891	0.174	1.04667e-198	7	KIF20A	kinesin family member 20A [Source:HGNC Symbol;Acc:HGNC:9787]
7.04524e-174	1.57871	0.963	0.302	1.49944e-169	7	PRR11	proline rich 11 [Source:HGNC Symbol;Acc:HGNC:25619]
1.1431e-269	1.57509	0.925	0.142	2.43285e-265	7	FAM83D	family with sequence similarity 83 member D [Source:HGNC Symbol;Acc:HGNC:16122]
1.39201e-122	1.57296	1	0.701	2.96261e-118	7	CKAP5	cytoskeleton associated protein 5 [Source:HGNC Symbol;Acc:HGNC:28959]
2.4193e-201	1.54327	0.959	0.218	5.149e-197	7	PBK	PDZ binding kinase [Source:HGNC Symbol;Acc:HGNC:18282]
3.91344e-135	1.53776	1	0.956	8.32897e-131	7	CKS1B	CDC28 protein kinase regulatory subunit 1B [Source:HGNC Symbol;Acc:HGNC:19083]
5.8633e-197	1.53455	0.884	0.187	1.24789e-192	7	CCNF	cyclin F [Source:HGNC Symbol;Acc:HGNC:1591]
1.33691e-193	1.52577	0.933	0.229	2.84534e-189	7	KIF18A	kinesin family member 18A [Source:HGNC Symbol;Acc:HGNC:29441]
7.01174e-148	1.52336	0.966	0.384	1.49231e-143	7	DEPDC1B	DEP domain containing 1B [Source:HGNC Symbol;Acc:HGNC:24902]
1.50149e-113	1.49826	0.959	0.459	3.19562e-109	7	FBXO5	F-box protein 5 [Source:HGNC Symbol;Acc:HGNC:13584]
5.61492e-115	1.47859	0.981	0.632	1.19502e-110	7	TRIM59	tripartite motif containing 59 [Source:HGNC Symbol;Acc:HGNC:30834]
9.55089e-129	1.47087	0.989	0.518	2.03272e-124	7	NCAPD2	non-SMC condensin I complex subunit D2 [Source:HGNC Symbol;Acc:HGNC:24305]
2.94593e-151	1.44473	0.97	0.324	6.26982e-147	7	SPC25	SPC25 component of NDC80 kinetochore complex [Source:HGNC Symbol;Acc:HGNC:24031]
4.86528e-223	1.42577	0.888	0.158	1.03548e-218	7	ARHGEF39	Rho guanine nucleotide exchange factor 39 [Source:HGNC Symbol;Acc:HGNC:25909]
1.24526e-128	1.40796	0.933	0.35	2.65028e-124	7	CIT	citron rho-interacting serine/threonine kinase [Source:HGNC Symbol;Acc:HGNC:1985]
8.3561e-118	1.38489	0.996	0.76	1.77843e-113	7	MAD2L1	mitotic arrest deficient 2 like 1 [Source:HGNC Symbol;Acc:HGNC:6763]
8.70682e-126	1.38157	0.978	0.535	1.85307e-121	7	KIF22	kinesin family member 22 [Source:HGNC Symbol;Acc:HGNC:6391]
7.81836e-186	1.33442	0.876	0.189	1.66398e-181	7	MXD3	MAX dimerization protein 3 [Source:HGNC Symbol;Acc:HGNC:14008]
2.87171e-106	1.32326	0.948	0.486	6.11185e-102	7	CEP70	centrosomal protein 70 [Source:HGNC Symbol;Acc:HGNC:29972]
3.12577e-135	1.29859	0.854	0.247	6.65258e-131	7	GPSM2	G protein signaling modulator 2 [Source:HGNC Symbol;Acc:HGNC:29501]
3.07007e-121	1.29635	0.933	0.341	6.53403e-117	7	KIF15	kinesin family member 15 [Source:HGNC Symbol;Acc:HGNC:17273]
1.27918e-116	1.29556	0.996	0.91	2.72247e-112	7	MYEF2	myelin expression factor 2 [Source:HGNC Symbol;Acc:HGNC:17940]
5.62782e-115	1.29249	0.936	0.402	1.19777e-110	7	RTKN2	rhotekin 2 [Source:HGNC Symbol;Acc:HGNC:19364]
3.66816e-102	1.29125	0.97	0.593	7.80694e-98	7	CENPC	centromere protein C [Source:HGNC Symbol;Acc:HGNC:1854]
2.79194e-105	1.2753	0.951	0.467	5.94209e-101	7	C21orf58	chromosome 21 open reading frame 58 [Source:HGNC Symbol;Acc:HGNC:1300]
3.71044e-78	1.27028	0.944	0.602	7.89693e-74	7	FILIP1	filamin A interacting protein 1 [Source:HGNC Symbol;Acc:HGNC:21015]
7.52135e-108	1.23463	1	0.943	1.60077e-103	7	HP1BP3	heterochromatin protein 1 binding protein 3 [Source:HGNC Symbol;Acc:HGNC:24973]
2.1573e-149	1.23461	0.918	0.255	4.59138e-145	7	NCAPH	non-SMC condensin I complex subunit H [Source:HGNC Symbol;Acc:HGNC:1112]
1.05978e-161	1.22545	0.768	0.154	2.25553e-157	7	CEP55	centrosomal protein 55 [Source:HGNC Symbol;Acc:HGNC:1161]
9.9886e-99	1.21963	0.993	0.792	2.12587e-94	7	LMNB1	lamin B1 [Source:HGNC Symbol;Acc:HGNC:6637]
4.79956e-172	1.21139	0.831	0.178	1.02149e-167	7	BORA	BORA aurora kinase A activator [Source:HGNC Symbol;Acc:HGNC:24724]
1.11202e-113	1.20776	0.906	0.366	2.3667e-109	7	RNF26	ring finger protein 26 [Source:HGNC Symbol;Acc:HGNC:14646]
3.12114e-137	1.20232	1	1	6.64273e-133	7	CALM2	calmodulin 2 [Source:HGNC Symbol;Acc:HGNC:1445]
2.51227e-92	1.19677	0.936	0.535	5.34686e-88	7	KIAA0586	KIAA0586 [Source:HGNC Symbol;Acc:HGNC:19960]
3.11649e-101	1.19593	0.981	0.686	6.63282e-97	7	DBF4	DBF4 zinc finger [Source:HGNC Symbol;Acc:HGNC:17364]
8.75071e-127	1.17657	0.846	0.257	1.86241e-122	7	SPAG5	sperm associated antigen 5 [Source:HGNC Symbol;Acc:HGNC:13452]
5.0888e-204	1.16827	0.846	0.146	1.08305e-199	7	KIF18B	kinesin family member 18B [Source:HGNC Symbol;Acc:HGNC:27102]
1.7791e-182	1.16736	0.824	0.158	3.78645e-178	7	CDC25C	cell division cycle 25C [Source:HGNC Symbol;Acc:HGNC:1727]
1.45071e-87	1.16473	0.989	0.716	3.08755e-83	7	LBR	lamin B receptor [Source:HGNC Symbol;Acc:HGNC:6518]
9.09888e-121	1.14761	0.918	0.347	1.93651e-116	7	ARHGAP19	Rho GTPase activating protein 19 [Source:HGNC Symbol;Acc:HGNC:23724]
1.47348e-115	1.13716	0.884	0.301	3.13601e-111	7	CCDC18	coiled-coil domain containing 18 [Source:HGNC Symbol;Acc:HGNC:30370]
2.55482e-294	1.12257	0.775	0.071	5.43742e-290	7	FAM72D	family with sequence similarity 72 member D [Source:HGNC Symbol;Acc:HGNC:33593]
3.66628e-172	1.12248	0.775	0.143	7.80294e-168	7	TNFAIP8L1	TNF alpha induced protein 8 like 1 [Source:HGNC Symbol;Acc:HGNC:28279]
2.16875e-126	1.12102	0.906	0.29	4.61575e-122	7	FOXM1	forkhead box M1 [Source:HGNC Symbol;Acc:HGNC:3818]
1.59595e-118	1.12012	0.835	0.258	3.39667e-114	7	NDE1	nudE neurodevelopment protein 1 [Source:HGNC Symbol;Acc:HGNC:17619]
4.13873e-125	1.10833	0.835	0.24	8.80845e-121	7	TROAP	trophinin associated protein [Source:HGNC Symbol;Acc:HGNC:12327]
4.27675e-100	1.10815	0.929	0.437	9.10221e-96	7	SPDL1	spindle apparatus coiled-coil protein 1 [Source:HGNC Symbol;Acc:HGNC:26010]
3.14362e-98	1.10514	1	0.983	6.69056e-94	7	RAD21	RAD21 cohesin complex component [Source:HGNC Symbol;Acc:HGNC:9811]
4.36708e-90	1.10461	0.989	0.722	9.29446e-86	7	UBE2T	ubiquitin conjugating enzyme E2 T [Source:HGNC Symbol;Acc:HGNC:25009]
1.24705e-91	1.08643	0.993	0.61	2.65411e-87	7	WEE1	WEE1 G2 checkpoint kinase [Source:HGNC Symbol;Acc:HGNC:12761]
5.71826e-83	1.07343	0.94	0.492	1.21702e-78	7	BRD8	bromodomain containing 8 [Source:HGNC Symbol;Acc:HGNC:19874]
2.14117e-38	1.06877	0.929	0.92	4.55704e-34	7	HIST1H4C	NA
4.50197e-73	1.06476	0.929	0.592	9.58154e-69	7	CDK5RAP2	CDK5 regulatory subunit associated protein 2 [Source:HGNC Symbol;Acc:HGNC:18672]
2.1581e-92	1.05543	0.914	0.456	4.59309e-88	7	ZMYM1	zinc finger MYM-type containing 1 [Source:HGNC Symbol;Acc:HGNC:26253]
1.14279e-102	1.04717	0.929	0.423	2.43221e-98	7	FAM122B	NA
5.69003e-102	1.04636	1	0.993	1.21101e-97	7	HMGB3	high mobility group box 3 [Source:HGNC Symbol;Acc:HGNC:5004]
1.66765e-89	1.03956	0.925	0.48	3.54925e-85	7	CDC27	cell division cycle 27 [Source:HGNC Symbol;Acc:HGNC:1728]
7.26667e-96	1.03581	0.948	0.461	1.54656e-91	7	RHNO1	RAD9-HUS1-RAD1 interacting nuclear orphan 1 [Source:HGNC Symbol;Acc:HGNC:28206]
9.25593e-112	1.03309	1	0.999	1.96994e-107	7	TUBA1B	tubulin alpha 1b [Source:HGNC Symbol;Acc:HGNC:18809]
1.75863e-120	1.00126	1	1	3.74289e-116	7	NUCKS1	nuclear casein kinase and cyclin dependent kinase substrate 1 [Source:HGNC Symbol;Acc:HGNC:29923]
5.9778e-78	0.993257	0.989	0.8	1.27226e-73	7	MZT1	mitotic spindle organizing protein 1 [Source:HGNC Symbol;Acc:HGNC:33830]
1.2099e-190	0.957349	0.738	0.107	2.57504e-186	7	SAPCD2	suppressor APC domain containing 2 [Source:HGNC Symbol;Acc:HGNC:28055]
1.76314e-68	0.956399	0.944	0.677	3.75249e-64	7	CRNDE	colorectal neoplasia differentially expressed [Source:HGNC Symbol;Acc:HGNC:37078]
7.6543e-77	0.953824	0.876	0.444	1.62907e-72	7	RANGAP1	Ran GTPase activating protein 1 [Source:HGNC Symbol;Acc:HGNC:9854]
2.41724e-75	0.948453	0.989	0.831	5.14461e-71	7	SUGP2	SURP and G-patch domain containing 2 [Source:HGNC Symbol;Acc:HGNC:18641]
8.51116e-76	0.947667	0.91	0.462	1.81143e-71	7	DDX39A	DExD-box helicase 39A [Source:HGNC Symbol;Acc:HGNC:17821]
2.26078e-83	0.947371	0.876	0.396	4.81161e-79	7	EMC9	ER membrane protein complex subunit 9 [Source:HGNC Symbol;Acc:HGNC:20273]
4.56654e-81	0.945831	1	0.99	9.71897e-77	7	H1FX	NA
1.54189e-72	0.914366	0.854	0.398	3.28161e-68	7	KMT5A	lysine methyltransferase 5A [Source:HGNC Symbol;Acc:HGNC:29489]
1.39215e-73	0.914211	0.974	0.82	2.96292e-69	7	DCAF7	DDB1 and CUL4 associated factor 7 [Source:HGNC Symbol;Acc:HGNC:30915]
8.15036e-201	0.900904	0.603	0.063	1.73464e-196	7	APOLD1	apolipoprotein L domain containing 1 [Source:HGNC Symbol;Acc:HGNC:25268]
4.15056e-70	0.892222	0.959	0.562	8.83364e-66	7	CDCA4	cell division cycle associated 4 [Source:HGNC Symbol;Acc:HGNC:14625]
3.55977e-65	0.886845	0.854	0.422	7.57626e-61	7	MDC1	mediator of DNA damage checkpoint 1 [Source:HGNC Symbol;Acc:HGNC:21163]
8.62166e-78	0.880406	1	0.895	1.83495e-73	7	NUDCD2	NudC domain containing 2 [Source:HGNC Symbol;Acc:HGNC:30535]
7.45825e-84	0.869613	0.67	0.203	1.58734e-79	7	PHF19	PHD finger protein 19 [Source:HGNC Symbol;Acc:HGNC:24566]
7.85583e-62	0.86955	0.891	0.546	1.67196e-57	7	CDKN1B	cyclin dependent kinase inhibitor 1B [Source:HGNC Symbol;Acc:HGNC:1785]
5.10713e-63	0.866597	0.869	0.455	1.08695e-58	7	SPA17	sperm autoantigenic protein 17 [Source:HGNC Symbol;Acc:HGNC:11210]
1.03301e-82	0.863766	1	0.959	2.19856e-78	7	TMPO	thymopoietin [Source:HGNC Symbol;Acc:HGNC:11875]
1.57337e-69	0.863314	0.985	0.812	3.3486e-65	7	PLIN3	perilipin 3 [Source:HGNC Symbol;Acc:HGNC:16893]
1.96817e-75	0.857539	0.996	0.904	4.18887e-71	7	DTYMK	deoxythymidylate kinase [Source:HGNC Symbol;Acc:HGNC:3061]
2.48438e-104	0.855345	0.727	0.196	5.28751e-100	7	STIL	STIL centriolar assembly protein [Source:HGNC Symbol;Acc:HGNC:10879]
1.21645e-65	0.853931	0.82	0.383	2.58897e-61	7	SRGAP2B	SLIT-ROBO Rho GTPase activating protein 2B [Source:HGNC Symbol;Acc:HGNC:35237]
1.1477e-62	0.850839	0.978	0.828	2.44265e-58	7	ADD3	adducin 3 [Source:HGNC Symbol;Acc:HGNC:245]
1.36438e-51	0.850571	0.94	0.727	2.90381e-47	7	UACA	uveal autoantigen with coiled-coil domains and ankyrin repeats [Source:HGNC Symbol;Acc:HGNC:15947]
3.77519e-78	0.850427	1	0.977	8.03474e-74	7	ANP32E	acidic nuclear phosphoprotein 32 family member E [Source:HGNC Symbol;Acc:HGNC:16673]
5.10463e-62	0.839972	0.925	0.594	1.08642e-57	7	EEF1AKMT2	EEF1A lysine methyltransferase 2 [Source:HGNC Symbol;Acc:HGNC:33787]
4.56956e-60	0.837244	0.884	0.505	9.7254e-56	7	GIHCG	GIHCG inhibitor of miR-200b/200a/429 expression [Source:HGNC Symbol;Acc:HGNC:52649]
7.07062e-59	0.836301	0.981	0.897	1.50484e-54	7	CCDC88A	coiled-coil domain containing 88A [Source:HGNC Symbol;Acc:HGNC:25523]
2.03015e-91	0.836287	0.764	0.231	4.32077e-87	7	SKA3	spindle and kinetochore associated complex subunit 3 [Source:HGNC Symbol;Acc:HGNC:20262]
2.17707e-84	0.834158	0.801	0.286	4.63345e-80	7	OIP5	Opa interacting protein 5 [Source:HGNC Symbol;Acc:HGNC:20300]
9.07514e-58	0.832191	0.79	0.413	1.93146e-53	7	C2orf69	chromosome 2 open reading frame 69 [Source:HGNC Symbol;Acc:HGNC:26799]
3.56935e-235	0.825498	0.652	0.061	7.59664e-231	7	FAM72B	family with sequence similarity 72 member B [Source:HGNC Symbol;Acc:HGNC:24805]
1.11672e-84	0.822948	0.794	0.278	2.37671e-80	7	UBALD2	UBA like domain containing 2 [Source:HGNC Symbol;Acc:HGNC:28438]
4.63354e-56	0.821475	0.906	0.59	9.86156e-52	7	SAP30	Sin3A associated protein 30 [Source:HGNC Symbol;Acc:HGNC:10532]
2.78874e-104	0.820122	0.667	0.161	5.93528e-100	7	SLC4A8	solute carrier family 4 member 8 [Source:HGNC Symbol;Acc:HGNC:11034]
3.33242e-248	0.818289	0.622	0.05	7.09238e-244	7	FAM72C	family with sequence similarity 72 member C [Source:HGNC Symbol;Acc:HGNC:30602]
8.14387e-129	0.814362	0.629	0.113	1.73326e-124	7	CDC25B	cell division cycle 25B [Source:HGNC Symbol;Acc:HGNC:1726]
1.13084e-63	0.81363	0.903	0.483	2.40678e-59	7	CENPN	centromere protein N [Source:HGNC Symbol;Acc:HGNC:30873]
2.8891e-65	0.808203	0.79	0.324	6.14888e-61	7	CIP2A	cellular inhibitor of PP2A [Source:HGNC Symbol;Acc:HGNC:29302]
1.71997e-100	0.807211	1	0.999	3.66062e-96	7	H2AFV	NA
4.32981e-61	0.80584	0.854	0.431	9.21514e-57	7	SRGAP2C	SLIT-ROBO Rho GTPase activating protein 2C [Source:HGNC Symbol;Acc:HGNC:30584]
8.80562e-60	0.796529	0.865	0.481	1.8741e-55	7	YPEL1	yippee like 1 [Source:HGNC Symbol;Acc:HGNC:12845]
4.64366e-95	0.795236	1	1	9.8831e-91	7	HMGN2	high mobility group nucleosomal binding domain 2 [Source:HGNC Symbol;Acc:HGNC:4986]
5.53676e-125	0.790319	0.644	0.126	1.17839e-120	7	AC091057.6	NA
2.08943e-53	0.787585	0.951	0.652	4.44693e-49	7	IFT74	intraflagellar transport 74 [Source:HGNC Symbol;Acc:HGNC:21424]
[truncated: 946 more rows]

## Sheet: WK2
p_val	avg_log2FC	pct.1	pct.2	p_val_adj	cluster	gene	description
[truncated: 2,401 more rows]

## Sheet: WK4
p_val	avg_log2FC	pct.1	pct.2	p_val_adj	cluster	gene	description
[truncated: 3,005 more rows]

[truncated: 4 more sheets: WK6, WK8, WK10, WK12]
