# Supplementary material for: Single-cell transcriptomics reveals the molecular basis of human iPS cell differentiation into ectodermal ocular lineages
Source: Commun Biol. 2024 Nov 12;7:1495. doi: 10.1038/s42003-024-07130-4 (PMC11557866; doi:10.1038/s42003-024-07130-4)
Supplement: Supplementary file 4 — Supplementary Data 2 [file 42003_2024_7130_MOESM4_ESM.xlsx]

## Sheet: seurat cluster
p_val	avg_log2FC	pct.1	pct.2	p_val_adj	cluster	gene	description
0	2.91176	0.981	0.506	0	0	DLK1	delta like non-canonical Notch ligand 1 [Source:HGNC Symbol;Acc:HGNC:2907]
0	1.9422	0.99	0.486	0	0	PRTG	protogenin [Source:HGNC Symbol;Acc:HGNC:26373]
0	1.91449	0.969	0.54	0	0	TPBG	trophoblast glycoprotein [Source:HGNC Symbol;Acc:HGNC:12004]
0	1.8249	0.949	0.546	0	0	PRSS23	serine protease 23 [Source:HGNC Symbol;Acc:HGNC:14370]								Supplementary Data 2: Differentially expressed gene information for all identity classes (combined data). Data were generated using the Seurat PrepSCTFindMarkers followed by the FindAllMarkers function.
0	1.66944	0.93	0.489	0	0	NNAT	neuronatin [Source:HGNC Symbol;Acc:HGNC:7860]								tab1 = by seurat cluster
0	1.63782	0.959	0.342	0	0	LIX1	limb and CNS expressed 1 [Source:HGNC Symbol;Acc:HGNC:18581]								tab2 = by sample identity
0	1.63068	0.997	0.652	0	0	GPC3	glypican 3 [Source:HGNC Symbol;Acc:HGNC:4451]
0	1.54109	0.996	0.741	0	0	SFRP1	secreted frizzled related protein 1 [Source:HGNC Symbol;Acc:HGNC:10776]
0	1.44303	0.99	0.618	0	0	SOX2	SRY-box transcription factor 2 [Source:HGNC Symbol;Acc:HGNC:11195]
0	1.44067	0.895	0.306	0	0	AL035425.3	NA
0	1.3534	0.991	0.403	0	0	LIN28A	lin-28 homolog A [Source:HGNC Symbol;Acc:HGNC:15986]
0	1.345	0.555	0.094	0	0	FGF8	fibroblast growth factor 8 [Source:HGNC Symbol;Acc:HGNC:3686]
0	1.33902	0.814	0.346	0	0	FABP7	fatty acid binding protein 7 [Source:HGNC Symbol;Acc:HGNC:3562]
0	1.31994	0.911	0.501	0	0	FZD5	frizzled class receptor 5 [Source:HGNC Symbol;Acc:HGNC:4043]
0	1.3033	0.894	0.265	0	0	FRZB	frizzled related protein [Source:HGNC Symbol;Acc:HGNC:3959]
0	1.25094	0.983	0.68	0	0	TMSB15A	thymosin beta 15A [Source:HGNC Symbol;Acc:HGNC:30744]
0	1.23893	0.827	0.252	0	0	WNT5B	Wnt family member 5B [Source:HGNC Symbol;Acc:HGNC:16265]
0	1.22825	0.791	0.244	0	0	IL17RD	interleukin 17 receptor D [Source:HGNC Symbol;Acc:HGNC:17616]
0	1.22093	0.954	0.583	0	0	PTPRZ1	protein tyrosine phosphatase receptor type Z1 [Source:HGNC Symbol;Acc:HGNC:9685]
0	1.21625	0.908	0.304	0	0	PLP1	proteolipid protein 1 [Source:HGNC Symbol;Acc:HGNC:9086]
0	1.20613	0.934	0.461	0	0	SALL2	spalt like transcription factor 2 [Source:HGNC Symbol;Acc:HGNC:10526]
0	1.1967	0.713	0.171	0	0	NRG1	neuregulin 1 [Source:HGNC Symbol;Acc:HGNC:7997]
0	1.1791	0.828	0.357	0	0	SPRY1	sprouty RTK signaling antagonist 1 [Source:HGNC Symbol;Acc:HGNC:11269]
0	1.17829	0.924	0.47	0	0	FIRRE	firre intergenic repeating RNA element [Source:HGNC Symbol;Acc:HGNC:49627]
0	1.16676	0.928	0.54	0	0	NAV1	neuron navigator 1 [Source:HGNC Symbol;Acc:HGNC:15989]
0	1.16051	0.789	0.204	0	0	FEZF1-AS1	FEZF1 antisense RNA 1 [Source:HGNC Symbol;Acc:HGNC:41001]
0	1.15103	0.959	0.451	0	0	NR6A1	nuclear receptor subfamily 6 group A member 1 [Source:HGNC Symbol;Acc:HGNC:7985]
0	1.13925	0.844	0.207	0	0	FEZF1	FEZ family zinc finger 1 [Source:HGNC Symbol;Acc:HGNC:22788]
0	1.11753	0.998	0.786	0	0	METRN	meteorin, glial cell differentiation regulator [Source:HGNC Symbol;Acc:HGNC:14151]
0	1.11355	0.896	0.454	0	0	BST2	bone marrow stromal cell antigen 2 [Source:HGNC Symbol;Acc:HGNC:1119]
0	1.10181	0.809	0.346	0	0	CDH11	cadherin 11 [Source:HGNC Symbol;Acc:HGNC:1750]
0	1.10147	0.902	0.536	0	0	MIAT	myocardial infarction associated transcript [Source:HGNC Symbol;Acc:HGNC:33425]
0	1.09	0.808	0.297	0	0	SOX5	SRY-box transcription factor 5 [Source:HGNC Symbol;Acc:HGNC:11201]
0	1.07199	0.803	0.271	0	0	GREB1L	GREB1 like retinoic acid receptor coactivator [Source:HGNC Symbol;Acc:HGNC:31042]
0	1.06524	0.957	0.694	0	0	GABPB1-AS1	GABPB1 antisense RNA 1 [Source:HGNC Symbol;Acc:HGNC:44157]
0	1.0571	0.921	0.431	0	0	LIN28B	lin-28 homolog B [Source:HGNC Symbol;Acc:HGNC:32207]
0	1.05584	0.935	0.759	0	0	FZD3	frizzled class receptor 3 [Source:HGNC Symbol;Acc:HGNC:4041]
0	1.04125	0.874	0.594	0	0	CTNNBIP1	catenin beta interacting protein 1 [Source:HGNC Symbol;Acc:HGNC:16913]
0	1.03801	0.751	0.216	0	0	SOX21	SRY-box transcription factor 21 [Source:HGNC Symbol;Acc:HGNC:11197]
0	1.01357	0.559	0.192	0	0	MEG3	maternally expressed 3 [Source:HGNC Symbol;Acc:HGNC:14575]
0	1.00993	0.996	0.954	0	0	ARGLU1	arginine and glutamate rich 1 [Source:HGNC Symbol;Acc:HGNC:25482]
0	1.00684	0.742	0.284	0	0	LFNG	LFNG O-fucosylpeptide 3-beta-N-acetylglucosaminyltransferase [Source:HGNC Symbol;Acc:HGNC:6560]
0	1.00235	0.83	0.409	0	0	ZNF436-AS1	ZNF436 antisense RNA 1 [Source:HGNC Symbol;Acc:HGNC:25122]
0	0.999885	0.672	0.127	0	0	PAMR1	peptidase domain containing associated with muscle regeneration 1 [Source:HGNC Symbol;Acc:HGNC:24554]
0	0.999878	0.886	0.493	0	0	MAPK10	mitogen-activated protein kinase 10 [Source:HGNC Symbol;Acc:HGNC:6872]
0	0.975956	0.809	0.417	0	0	MAP2K6	mitogen-activated protein kinase kinase 6 [Source:HGNC Symbol;Acc:HGNC:6846]
0	0.974781	0.902	0.36	0	0	SALL4	spalt like transcription factor 4 [Source:HGNC Symbol;Acc:HGNC:15924]
0	0.966162	0.754	0.402	0	0	PURPL	p53 upregulated regulator of p53 levels [Source:HGNC Symbol;Acc:HGNC:48995]
0	0.943523	0.976	0.673	0	0	SIX3	SIX homeobox 3 [Source:HGNC Symbol;Acc:HGNC:10889]
0	0.940816	0.882	0.414	0	0	CCDC160	coiled-coil domain containing 160 [Source:HGNC Symbol;Acc:HGNC:37286]
0	0.937383	0.916	0.407	0	0	TRIM71	tripartite motif containing 71 [Source:HGNC Symbol;Acc:HGNC:32669]
0	0.931562	0.994	0.857	0	0	CSRP2	cysteine and glycine rich protein 2 [Source:HGNC Symbol;Acc:HGNC:2470]
0	0.928028	0.835	0.341	0	0	ENO3	enolase 3 [Source:HGNC Symbol;Acc:HGNC:3354]
0	0.926731	0.985	0.82	0	0	ARL4C	ADP ribosylation factor like GTPase 4C [Source:HGNC Symbol;Acc:HGNC:698]
0	0.922239	0.717	0.27	0	0	SMOC1	SPARC related modular calcium binding 1 [Source:HGNC Symbol;Acc:HGNC:20318]
0	0.922076	0.966	0.652	0	0	FZD2	frizzled class receptor 2 [Source:HGNC Symbol;Acc:HGNC:4040]
0	0.918622	0.628	0.129	0	0	BLACAT1	bladder cancer associated transcript 1 [Source:HGNC Symbol;Acc:HGNC:48597]
0	0.914665	0.998	0.907	0	0	SOX11	SRY-box transcription factor 11 [Source:HGNC Symbol;Acc:HGNC:11191]
0	0.909734	0.619	0.209	0	0	SULF1	sulfatase 1 [Source:HGNC Symbol;Acc:HGNC:20391]
0	0.903284	0.901	0.659	0	0	SLC5A3	solute carrier family 5 member 3 [Source:HGNC Symbol;Acc:HGNC:11038]
0	0.894469	0.846	0.417	0	0	EPHA4	EPH receptor A4 [Source:HGNC Symbol;Acc:HGNC:3388]
0	0.893961	0.733	0.251	0	0	PPP2R2B	protein phosphatase 2 regulatory subunit Bbeta [Source:HGNC Symbol;Acc:HGNC:9305]
0	0.891101	0.583	0.115	0	0	ZNF385B	zinc finger protein 385B [Source:HGNC Symbol;Acc:HGNC:26332]
0	0.88711	0.933	0.666	0	0	ATP2B1	ATPase plasma membrane Ca2+ transporting 1 [Source:HGNC Symbol;Acc:HGNC:814]
0	0.874892	0.624	0.116	0	0	SCUBE1	signal peptide, CUB domain and EGF like domain containing 1 [Source:HGNC Symbol;Acc:HGNC:13441]
0	0.865295	0.994	0.848	0	0	CRABP2	cellular retinoic acid binding protein 2 [Source:HGNC Symbol;Acc:HGNC:2339]
0	0.861797	0.89	0.521	0	0	TNNT1	troponin T1, slow skeletal type [Source:HGNC Symbol;Acc:HGNC:11948]
0	0.856895	0.602	0.127	0	0	KLHDC8A	kelch domain containing 8A [Source:HGNC Symbol;Acc:HGNC:25573]
0	0.845783	0.848	0.487	0	0	CECR2	CECR2 histone acetyl-lysine reader [Source:HGNC Symbol;Acc:HGNC:1840]
0	0.840936	0.921	0.609	0	0	MYO10	myosin X [Source:HGNC Symbol;Acc:HGNC:7593]
0	0.821205	0.474	0.044	0	0	CA4	carbonic anhydrase 4 [Source:HGNC Symbol;Acc:HGNC:1375]
0	0.820677	0.774	0.37	0	0	ZBTB16	zinc finger and BTB domain containing 16 [Source:HGNC Symbol;Acc:HGNC:12930]
0	0.819603	0.859	0.427	0	0	RAX	retina and anterior neural fold homeobox [Source:HGNC Symbol;Acc:HGNC:18662]
0	0.811763	0.936	0.594	0	0	BCAT1	branched chain amino acid transaminase 1 [Source:HGNC Symbol;Acc:HGNC:976]
0	0.806228	0.735	0.368	0	0	ZNF521	zinc finger protein 521 [Source:HGNC Symbol;Acc:HGNC:24605]
0	0.800058	0.99	0.867	0	0	MEST	mesoderm specific transcript [Source:HGNC Symbol;Acc:HGNC:7028]
0	0.799489	0.754	0.357	0	0	SKIDA1	SKI/DACH domain containing 1 [Source:HGNC Symbol;Acc:HGNC:32697]
0	0.799478	0.65	0.195	0	0	TMEM88	transmembrane protein 88 [Source:HGNC Symbol;Acc:HGNC:32371]
0	0.794002	0.753	0.404	0	0	LTBP1	latent transforming growth factor beta binding protein 1 [Source:HGNC Symbol;Acc:HGNC:6714]
0	0.787298	0.992	0.84	0	0	ODC1	ornithine decarboxylase 1 [Source:HGNC Symbol;Acc:HGNC:8109]
0	0.778389	0.854	0.534	0	0	MMD	monocyte to macrophage differentiation associated [Source:HGNC Symbol;Acc:HGNC:7153]
0	0.765523	0.806	0.415	0	0	TOX3	TOX high mobility group box family member 3 [Source:HGNC Symbol;Acc:HGNC:11972]
0	0.76468	0.984	0.815	0	0	TLE4	TLE family member 4, transcriptional corepressor [Source:HGNC Symbol;Acc:HGNC:11840]
0	0.75678	0.956	0.581	0	0	ZIC2	Zic family member 2 [Source:HGNC Symbol;Acc:HGNC:12873]
0	0.755726	0.993	0.891	0	0	SLC39A10	solute carrier family 39 member 10 [Source:HGNC Symbol;Acc:HGNC:20861]
0	0.755137	0.56	0.205	0	0	IGFBP3	insulin like growth factor binding protein 3 [Source:HGNC Symbol;Acc:HGNC:5472]
0	0.752904	0.48	0.062	0	0	HPSE2	heparanase 2 (inactive) [Source:HGNC Symbol;Acc:HGNC:18374]
0	0.750925	0.88	0.485	0	0	NES	nestin [Source:HGNC Symbol;Acc:HGNC:7756]
0	0.740329	0.982	0.723	0	0	CDH2	cadherin 2 [Source:HGNC Symbol;Acc:HGNC:1759]
0	0.740265	0.599	0.189	0	0	ETV5	ETS variant transcription factor 5 [Source:HGNC Symbol;Acc:HGNC:3494]
0	0.733162	0.918	0.56	0	0	TTYH1	tweety family member 1 [Source:HGNC Symbol;Acc:HGNC:13476]
0	0.732262	0.481	0.129	0	0	KCNK12	potassium two pore domain channel subfamily K member 12 [Source:HGNC Symbol;Acc:HGNC:6274]
0	0.730451	0.595	0.135	0	0	SP8	Sp8 transcription factor [Source:HGNC Symbol;Acc:HGNC:19196]
0	0.722995	0.853	0.358	0	0	L1TD1	LINE1 type transposase domain containing 1 [Source:HGNC Symbol;Acc:HGNC:25595]
0	0.722765	0.999	0.963	0	0	PNN	pinin, desmosome associated protein [Source:HGNC Symbol;Acc:HGNC:9162]
0	0.719667	0.744	0.404	0	0	LRIG1	leucine rich repeats and immunoglobulin like domains 1 [Source:HGNC Symbol;Acc:HGNC:17360]
0	0.719641	0.993	0.804	0	0	CENPV	centromere protein V [Source:HGNC Symbol;Acc:HGNC:29920]
0	0.719151	1	0.962	0	0	SINHCAF	SIN3-HDAC complex associated factor [Source:HGNC Symbol;Acc:HGNC:30702]
0	0.718469	0.531	0.154	0	0	ADAMTS9	ADAM metallopeptidase with thrombospondin type 1 motif 9 [Source:HGNC Symbol;Acc:HGNC:13202]
0	0.715578	0.682	0.287	0	0	ETV1	ETS variant transcription factor 1 [Source:HGNC Symbol;Acc:HGNC:3490]
0	0.714505	0.835	0.564	0	0	ZFHX4	zinc finger homeobox 4 [Source:HGNC Symbol;Acc:HGNC:30939]
0	0.70747	0.964	0.655	0	0	FGFR1	fibroblast growth factor receptor 1 [Source:HGNC Symbol;Acc:HGNC:3688]
0	0.706839	0.998	0.973	0	0	LMAN1	lectin, mannose binding 1 [Source:HGNC Symbol;Acc:HGNC:6631]
0	0.703085	0.998	0.958	0	0	LUC7L3	LUC7 like 3 pre-mRNA splicing factor [Source:HGNC Symbol;Acc:HGNC:24309]
0	0.697805	0.553	0.23	0	0	CD82	CD82 molecule [Source:HGNC Symbol;Acc:HGNC:6210]
0	0.695484	0.803	0.387	0	0	OTX2	orthodenticle homeobox 2 [Source:HGNC Symbol;Acc:HGNC:8522]
0	0.695325	0.875	0.567	0	0	GLI3	GLI family zinc finger 3 [Source:HGNC Symbol;Acc:HGNC:4319]
0	0.692492	0.977	0.794	0	0	IPO5	importin 5 [Source:HGNC Symbol;Acc:HGNC:6402]
0	0.692161	0.934	0.53	0	0	COL2A1	collagen type II alpha 1 chain [Source:HGNC Symbol;Acc:HGNC:2200]
0	0.690768	0.99	0.89	0	0	PHF6	PHD finger protein 6 [Source:HGNC Symbol;Acc:HGNC:18145]
0	0.685721	0.871	0.475	0	0	PTN	pleiotrophin [Source:HGNC Symbol;Acc:HGNC:9630]
0	0.683653	0.745	0.341	0	0	TSPAN18	tetraspanin 18 [Source:HGNC Symbol;Acc:HGNC:20660]
0	0.682263	0.52	0.116	0	0	IRS4	insulin receptor substrate 4 [Source:HGNC Symbol;Acc:HGNC:6128]
0	0.679937	0.999	0.92	0	0	HMGA1	high mobility group AT-hook 1 [Source:HGNC Symbol;Acc:HGNC:5010]
0	0.678947	0.878	0.503	0	0	MAP2	microtubule associated protein 2 [Source:HGNC Symbol;Acc:HGNC:6839]
0	0.676988	0.782	0.329	0	0	USP44	ubiquitin specific peptidase 44 [Source:HGNC Symbol;Acc:HGNC:20064]
0	0.67588	0.759	0.298	0	0	SOX3	SRY-box transcription factor 3 [Source:HGNC Symbol;Acc:HGNC:11199]
2.34963e-262	0.674699	0.898	0.738	5.79161e-258	0	FBLN1	fibulin 1 [Source:HGNC Symbol;Acc:HGNC:3600]
0	0.668945	0.721	0.322	0	0	DUSP4	dual specificity phosphatase 4 [Source:HGNC Symbol;Acc:HGNC:3070]
0	0.66567	0.955	0.661	0	0	TPM2	tropomyosin 2 [Source:HGNC Symbol;Acc:HGNC:12011]
0	0.665178	0.805	0.478	0	0	WNK3	WNK lysine deficient protein kinase 3 [Source:HGNC Symbol;Acc:HGNC:14543]
0	0.664848	0.988	0.844	0	0	IGF2BP3	insulin like growth factor 2 mRNA binding protein 3 [Source:HGNC Symbol;Acc:HGNC:28868]
0	0.659194	0.932	0.772	0	0	MACF1	microtubule actin crosslinking factor 1 [Source:HGNC Symbol;Acc:HGNC:13664]
0	0.659183	0.883	0.632	0	0	SLC25A37	solute carrier family 25 member 37 [Source:HGNC Symbol;Acc:HGNC:29786]
0	0.658266	0.483	0.095	0	0	TMEM74	transmembrane protein 74 [Source:HGNC Symbol;Acc:HGNC:26409]
0	0.646988	0.62	0.275	0	0	NCALD	neurocalcin delta [Source:HGNC Symbol;Acc:HGNC:7655]
0	0.646605	0.583	0.194	0	0	AC002407.1	NA
0	0.640402	0.691	0.352	0	0	FUT8	fucosyltransferase 8 [Source:HGNC Symbol;Acc:HGNC:4019]
0	0.639518	0.532	0.196	0	0	MYLK	myosin light chain kinase [Source:HGNC Symbol;Acc:HGNC:7590]
0	0.638332	0.859	0.626	0	0	PLEKHA5	pleckstrin homology domain containing A5 [Source:HGNC Symbol;Acc:HGNC:30036]
1.4609e-306	0.637749	0.861	0.62	3.60098e-302	0	NELL2	neural EGFL like 2 [Source:HGNC Symbol;Acc:HGNC:7751]
1.65741e-190	0.635746	0.404	0.192	4.08536e-186	0	TFPI	tissue factor pathway inhibitor [Source:HGNC Symbol;Acc:HGNC:11760]
0	0.629996	0.872	0.525	0	0	LRP2	LDL receptor related protein 2 [Source:HGNC Symbol;Acc:HGNC:6694]
0	0.629724	0.684	0.33	0	0	ATP1A2	ATPase Na+/K+ transporting subunit alpha 2 [Source:HGNC Symbol;Acc:HGNC:800]
0	0.62933	0.985	0.856	0	0	ENAH	ENAH actin regulator [Source:HGNC Symbol;Acc:HGNC:18271]
0	0.626111	0.977	0.846	0	0	NIPSNAP1	nipsnap homolog 1 [Source:HGNC Symbol;Acc:HGNC:7827]
0	0.622684	0.558	0.227	0	0	ME3	malic enzyme 3 [Source:HGNC Symbol;Acc:HGNC:6985]
0	0.622482	0.982	0.913	0	0	MRPS6	mitochondrial ribosomal protein S6 [Source:HGNC Symbol;Acc:HGNC:14051]
0	0.62111	0.974	0.787	0	0	SEPTIN11	septin 11 [Source:HGNC Symbol;Acc:HGNC:25589]
1.33252e-268	0.620767	0.726	0.468	3.28454e-264	0	EFNB1	ephrin B1 [Source:HGNC Symbol;Acc:HGNC:3226]
0	0.620626	0.776	0.523	0	0	UGDH	UDP-glucose 6-dehydrogenase [Source:HGNC Symbol;Acc:HGNC:12525]
0	0.617357	0.772	0.444	0	0	SDK2	sidekick cell adhesion molecule 2 [Source:HGNC Symbol;Acc:HGNC:19308]
0	0.616669	0.923	0.752	0	0	TBL1X	transducin beta like 1 X-linked [Source:HGNC Symbol;Acc:HGNC:11585]
0	0.614814	0.952	0.807	0	0	ZMYM2	zinc finger MYM-type containing 2 [Source:HGNC Symbol;Acc:HGNC:12989]
0	0.613763	0.625	0.265	0	0	FZD8	frizzled class receptor 8 [Source:HGNC Symbol;Acc:HGNC:4046]
0	0.612674	0.937	0.722	0	0	IFITM2	interferon induced transmembrane protein 2 [Source:HGNC Symbol;Acc:HGNC:5413]
1.49467e-254	0.611149	0.636	0.351	3.68422e-250	0	LINC01833	long intergenic non-protein coding RNA 1833 [Source:HGNC Symbol;Acc:HGNC:52644]
0	0.609071	0.804	0.535	0	0	PGAP1	post-GPI attachment to proteins inositol deacylase 1 [Source:HGNC Symbol;Acc:HGNC:25712]
0	0.607244	0.848	0.408	0	0	CNTNAP2	contactin associated protein 2 [Source:HGNC Symbol;Acc:HGNC:13830]
0	0.606742	0.597	0.268	0	0	NLGN1	neuroligin 1 [Source:HGNC Symbol;Acc:HGNC:14291]
0	0.603469	0.535	0.203	0	0	DIPK1C	divergent protein kinase domain 1C [Source:HGNC Symbol;Acc:HGNC:31729]
0	0.602746	0.601	0.25	0	0	ITGB5	integrin subunit beta 5 [Source:HGNC Symbol;Acc:HGNC:6160]
0	0.602222	1	1	0	0	RPSA	ribosomal protein SA [Source:HGNC Symbol;Acc:HGNC:6502]
0	0.600561	0.998	0.954	0	0	DDX39B	DExD-box helicase 39B [Source:HGNC Symbol;Acc:HGNC:13917]
0	0.596208	1	1	0	0	RPL13A	ribosomal protein L13a [Source:HGNC Symbol;Acc:HGNC:10304]
1.00506e-276	0.594079	0.744	0.483	2.47737e-272	0	MAN2A1	mannosidase alpha class 2A member 1 [Source:HGNC Symbol;Acc:HGNC:6824]
0	0.592561	0.851	0.503	0	0	RND2	Rho family GTPase 2 [Source:HGNC Symbol;Acc:HGNC:18315]
8.02638e-274	0.583166	0.887	0.575	1.97842e-269	0	HELLS	helicase, lymphoid specific [Source:HGNC Symbol;Acc:HGNC:4861]
0	0.58093	0.946	0.729	0	0	PTGR1	prostaglandin reductase 1 [Source:HGNC Symbol;Acc:HGNC:18429]
0	0.579622	1	1	0	0	HNRNPA1	heterogeneous nuclear ribonucleoprotein A1 [Source:HGNC Symbol;Acc:HGNC:5031]
5.42923e-196	0.579371	0.53	0.286	1.33825e-191	0	DUSP6	dual specificity phosphatase 6 [Source:HGNC Symbol;Acc:HGNC:3072]
2.59782e-301	0.577693	0.71	0.398	6.40337e-297	0	TSHZ2	teashirt zinc finger homeobox 2 [Source:HGNC Symbol;Acc:HGNC:13010]
0	0.577179	0.525	0.183	0	0	AP000662.1	NA
0	0.57627	0.599	0.267	0	0	AFDN-DT	AFDN divergent transcript [Source:HGNC Symbol;Acc:HGNC:21236]
0	0.576187	0.534	0.222	0	0	LPAR4	lysophosphatidic acid receptor 4 [Source:HGNC Symbol;Acc:HGNC:4478]
0	0.57054	0.545	0.216	0	0	PNCK	pregnancy up-regulated nonubiquitous CaM kinase [Source:HGNC Symbol;Acc:HGNC:13415]
0	0.568672	0.455	0.106	0	0	SHISAL2B	shisa like 2B [Source:HGNC Symbol;Acc:HGNC:34236]
3.15689e-144	0.568311	0.678	0.464	7.78143e-140	0	AUXG01000058.1	NA
0	0.567926	1	1	0	0	RPS11	ribosomal protein S11 [Source:HGNC Symbol;Acc:HGNC:10384]
1.98609e-279	0.565424	0.757	0.481	4.8955e-275	0	GDF11	growth differentiation factor 11 [Source:HGNC Symbol;Acc:HGNC:4216]
7.71508e-230	0.56439	0.771	0.513	1.90169e-225	0	FJX1	four-jointed box kinase 1 [Source:HGNC Symbol;Acc:HGNC:17166]
2.37237e-305	0.564382	0.775	0.481	5.84766e-301	0	WASF3	WASP family member 3 [Source:HGNC Symbol;Acc:HGNC:12734]
0	0.562832	0.617	0.311	0	0	CCDC136	coiled-coil domain containing 136 [Source:HGNC Symbol;Acc:HGNC:22225]
0	0.562009	1	0.988	0	0	PTMS	parathymosin [Source:HGNC Symbol;Acc:HGNC:9629]
0	0.55989	0.998	0.947	0	0	GNAI2	G protein subunit alpha i2 [Source:HGNC Symbol;Acc:HGNC:4385]
0	0.559387	0.406	0.075	0	0	GALP	galanin like peptide [Source:HGNC Symbol;Acc:HGNC:24840]
4.70178e-305	0.558949	0.93	0.773	1.15894e-300	0	SRSF1	serine and arginine rich splicing factor 1 [Source:HGNC Symbol;Acc:HGNC:10780]
3.96378e-270	0.558738	0.895	0.674	9.77033e-266	0	TMEM47	transmembrane protein 47 [Source:HGNC Symbol;Acc:HGNC:18515]
0	0.558693	0.679	0.331	0	0	TYRO3	TYRO3 protein tyrosine kinase [Source:HGNC Symbol;Acc:HGNC:12446]
0	0.556428	0.557	0.17	0	0	LMO3	LIM domain only 3 [Source:HGNC Symbol;Acc:HGNC:6643]
3.39858e-304	0.555677	0.966	0.779	8.37716e-300	0	IGF2BP1	insulin like growth factor 2 mRNA binding protein 1 [Source:HGNC Symbol;Acc:HGNC:28866]
0	0.555222	0.997	0.948	0	0	CBX5	chromobox 5 [Source:HGNC Symbol;Acc:HGNC:1555]
0	0.553301	1	0.981	0	0	MDK	midkine [Source:HGNC Symbol;Acc:HGNC:6972]
1.78255e-255	0.550548	0.751	0.484	4.3938e-251	0	COL4A6	collagen type IV alpha 6 chain [Source:HGNC Symbol;Acc:HGNC:2208]
2.71185e-276	0.546852	0.759	0.491	6.68445e-272	0	SHROOM3	shroom family member 3 [Source:HGNC Symbol;Acc:HGNC:30422]
0	0.545791	0.397	0.089	0	0	LIM2	lens intrinsic membrane protein 2 [Source:HGNC Symbol;Acc:HGNC:6610]
4.86888e-293	0.545507	0.813	0.552	1.20013e-288	0	ZNF219	zinc finger protein 219 [Source:HGNC Symbol;Acc:HGNC:13011]
5.79453e-258	0.543788	0.804	0.498	1.42829e-253	0	COL11A1	collagen type XI alpha 1 chain [Source:HGNC Symbol;Acc:HGNC:2186]
0	0.540899	0.942	0.585	0	0	IGFBP5	insulin like growth factor binding protein 5 [Source:HGNC Symbol;Acc:HGNC:5474]
7.20718e-181	0.538744	0.849	0.713	1.7765e-176	0	PLEKHA1	pleckstrin homology domain containing A1 [Source:HGNC Symbol;Acc:HGNC:14335]
0	0.538294	0.47	0.112	0	0	PRRX2	paired related homeobox 2 [Source:HGNC Symbol;Acc:HGNC:21338]
0	0.53628	1	1	0	0	RPS20	ribosomal protein S20 [Source:HGNC Symbol;Acc:HGNC:10405]
9.83212e-257	0.535161	0.696	0.417	2.42352e-252	0	ROBO1	roundabout guidance receptor 1 [Source:HGNC Symbol;Acc:HGNC:10249]
0	0.53501	0.394	0.121	0	0	ST6GALNAC5	ST6 N-acetylgalactosaminide alpha-2,6-sialyltransferase 5 [Source:HGNC Symbol;Acc:HGNC:19342]
3.77498e-274	0.534948	0.914	0.731	9.30494e-270	0	TET1	tet methylcytosine dioxygenase 1 [Source:HGNC Symbol;Acc:HGNC:29484]
3.39895e-292	0.531892	0.987	0.909	8.37808e-288	0	SMARCC1	SWI/SNF related, matrix associated, actin dependent regulator of chromatin subfamily c member 1 [Source:HGNC Symbol;Acc:HGNC:11104]
0	0.531433	0.986	0.926	0	0	JPX	JPX transcript, XIST activator [Source:HGNC Symbol;Acc:HGNC:37191]
1.53752e-283	0.531161	0.96	0.801	3.78984e-279	0	COTL1	coactosin like F-actin binding protein 1 [Source:HGNC Symbol;Acc:HGNC:18304]
0	0.530248	0.972	0.862	0	0	TFDP2	transcription factor Dp-2 [Source:HGNC Symbol;Acc:HGNC:11751]
0	0.528279	0.435	0.144	0	0	TMEM132B	transmembrane protein 132B [Source:HGNC Symbol;Acc:HGNC:29397]
0	4.04117	0.96	0.312	0	1	CXCL14	C-X-C motif chemokine ligand 14 [Source:HGNC Symbol;Acc:HGNC:10640]
0	3.33316	0.99	0.129	0	1	KRT5	keratin 5 [Source:HGNC Symbol;Acc:HGNC:6442]
0	3.25406	0.949	0.232	0	1	KRT17	keratin 17 [Source:HGNC Symbol;Acc:HGNC:6427]
0	3.19094	1	0.283	0	1	MIR205HG	MIR205 host gene [Source:HGNC Symbol;Acc:HGNC:43562]
0	2.89154	0.888	0.093	0	1	DCN	decorin [Source:HGNC Symbol;Acc:HGNC:2705]
0	2.52936	0.813	0.359	0	1	ATF3	activating transcription factor 3 [Source:HGNC Symbol;Acc:HGNC:785]
0	2.42697	0.977	0.228	0	1	IGFBP7	insulin like growth factor binding protein 7 [Source:HGNC Symbol;Acc:HGNC:5476]
0	2.34307	0.869	0.173	0	1	PLAU	plasminogen activator, urokinase [Source:HGNC Symbol;Acc:HGNC:9052]
0	2.33904	0.913	0.144	0	1	TACSTD2	tumor associated calcium signal transducer 2 [Source:HGNC Symbol;Acc:HGNC:11530]
0	2.32111	0.964	0.351	0	1	CLDN4	claudin 4 [Source:HGNC Symbol;Acc:HGNC:2046]
0	2.30559	0.95	0.572	0	1	JUNB	JunB proto-oncogene, AP-1 transcription factor subunit [Source:HGNC Symbol;Acc:HGNC:6205]
0	2.28233	0.962	0.606	0	1	S100A6	S100 calcium binding protein A6 [Source:HGNC Symbol;Acc:HGNC:10496]
0	2.26823	0.999	0.332	0	1	S100A10	S100 calcium binding protein A10 [Source:HGNC Symbol;Acc:HGNC:10487]
0	2.24777	0.901	0.113	0	1	TGFBI	transforming growth factor beta induced [Source:HGNC Symbol;Acc:HGNC:11771]
0	2.23915	0.835	0.397	0	1	GADD45B	growth arrest and DNA damage inducible beta [Source:HGNC Symbol;Acc:HGNC:4096]
0	2.19715	0.968	0.371	0	1	HTRA1	HtrA serine peptidase 1 [Source:HGNC Symbol;Acc:HGNC:9476]
0	2.17758	0.677	0.059	0	1	GJB2	gap junction protein beta 2 [Source:HGNC Symbol;Acc:HGNC:4284]
0	2.12078	1	0.552	0	1	S100A11	S100 calcium binding protein A11 [Source:HGNC Symbol;Acc:HGNC:10488]
0	2.11557	0.874	0.113	0	1	DCDC1	doublecortin domain containing 1 [Source:HGNC Symbol;Acc:HGNC:20625]
0	2.09572	0.891	0.348	0	1	MGARP	mitochondria localized glutamic acid rich protein [Source:HGNC Symbol;Acc:HGNC:29969]
0	2.01693	0.852	0.196	0	1	IGFBP6	insulin like growth factor binding protein 6 [Source:HGNC Symbol;Acc:HGNC:5475]
0	2.00368	0.94	0.123	0	1	WNT6	Wnt family member 6 [Source:HGNC Symbol;Acc:HGNC:12785]
0	1.94781	0.986	0.706	0	1	KRT19	keratin 19 [Source:HGNC Symbol;Acc:HGNC:6436]
0	1.92563	0.89	0.103	0	1	FOXC1	forkhead box C1 [Source:HGNC Symbol;Acc:HGNC:3800]
0	1.92331	0.814	0.151	0	1	EMP1	epithelial membrane protein 1 [Source:HGNC Symbol;Acc:HGNC:3333]
0	1.92123	0.942	0.301	0	1	SNCG	synuclein gamma [Source:HGNC Symbol;Acc:HGNC:11141]
0	1.91751	0.967	0.555	0	1	RND3	Rho family GTPase 3 [Source:HGNC Symbol;Acc:HGNC:671]
0	1.91725	0.718	0.288	0	1	NCOA7	nuclear receptor coactivator 7 [Source:HGNC Symbol;Acc:HGNC:21081]
0	1.87155	0.84	0.439	0	1	NR4A1	nuclear receptor subfamily 4 group A member 1 [Source:HGNC Symbol;Acc:HGNC:7980]
0	1.81204	0.717	0.12	0	1	AQP3	aquaporin 3 (Gill blood group) [Source:HGNC Symbol;Acc:HGNC:636]
0	1.80869	0.953	0.303	0	1	PLP2	proteolipid protein 2 [Source:HGNC Symbol;Acc:HGNC:9087]
0	1.80635	0.998	0.869	0	1	SAT1	spermidine/spermine N1-acetyltransferase 1 [Source:HGNC Symbol;Acc:HGNC:10540]
0	1.78412	0.999	0.99	0	1	HMGN3	high mobility group nucleosomal binding domain 3 [Source:HGNC Symbol;Acc:HGNC:12312]
0	1.77691	0.828	0.245	0	1	ELF3	E74 like ETS transcription factor 3 [Source:HGNC Symbol;Acc:HGNC:3318]
0	1.77667	1	0.688	0	1	PERP	p53 apoptosis effector related to PMP22 [Source:HGNC Symbol;Acc:HGNC:17637]
0	1.77476	0.951	0.677	0	1	BTG2	BTG anti-proliferation factor 2 [Source:HGNC Symbol;Acc:HGNC:1131]
0	1.76792	0.921	0.159	0	1	TFAP2A	transcription factor AP-2 alpha [Source:HGNC Symbol;Acc:HGNC:11742]
0	1.75833	0.883	0.195	0	1	KLF5	Kruppel like factor 5 [Source:HGNC Symbol;Acc:HGNC:6349]
0	1.7576	0.853	0.105	0	1	WNT4	Wnt family member 4 [Source:HGNC Symbol;Acc:HGNC:12783]
0	1.75609	0.898	0.504	0	1	ARL4D	ADP ribosylation factor like GTPase 4D [Source:HGNC Symbol;Acc:HGNC:656]
0	1.75552	0.837	0.155	0	1	CAV1	caveolin 1 [Source:HGNC Symbol;Acc:HGNC:1527]
0	1.74953	0.545	0.046	0	1	S100A2	S100 calcium binding protein A2 [Source:HGNC Symbol;Acc:HGNC:10492]
0	1.7316	0.934	0.304	0	1	PDGFA	platelet derived growth factor subunit A [Source:HGNC Symbol;Acc:HGNC:8799]
0	1.71992	0.895	0.089	0	1	TMEM40	transmembrane protein 40 [Source:HGNC Symbol;Acc:HGNC:25620]
0	1.71771	0.97	0.387	0	1	SPATS2L	spermatogenesis associated serine rich 2 like [Source:HGNC Symbol;Acc:HGNC:24574]
0	1.67983	0.985	0.503	0	1	PDLIM1	PDZ and LIM domain 1 [Source:HGNC Symbol;Acc:HGNC:2067]
0	1.66277	0.717	0.049	0	1	HCAR3	hydroxycarboxylic acid receptor 3 [Source:HGNC Symbol;Acc:HGNC:16824]
0	1.64542	0.895	0.525	0	1	RAP2B	RAP2B, member of RAS oncogene family [Source:HGNC Symbol;Acc:HGNC:9862]
0	1.64429	0.952	0.768	0	1	DST	dystonin [Source:HGNC Symbol;Acc:HGNC:1090]
0	1.64023	0.973	0.534	0	1	BCAM	basal cell adhesion molecule (Lutheran blood group) [Source:HGNC Symbol;Acc:HGNC:6722]
0	1.62865	0.984	0.88	0	1	IER2	immediate early response 2 [Source:HGNC Symbol;Acc:HGNC:28871]
0	1.59785	0.428	0.054	0	1	ADIRF	adipogenesis regulatory factor [Source:HGNC Symbol;Acc:HGNC:24043]
0	1.59704	0.915	0.617	0	1	HERPUD1	homocysteine inducible ER protein with ubiquitin like domain 1 [Source:HGNC Symbol;Acc:HGNC:13744]
0	1.59029	0.882	0.128	0	1	S100A14	S100 calcium binding protein A14 [Source:HGNC Symbol;Acc:HGNC:18901]
0	1.588	0.789	0.103	0	1	ARHGDIB	Rho GDP dissociation inhibitor beta [Source:HGNC Symbol;Acc:HGNC:679]
0	1.5719	0.852	0.389	0	1	PMAIP1	phorbol-12-myristate-13-acetate-induced protein 1 [Source:HGNC Symbol;Acc:HGNC:9108]
0	1.56351	0.91	0.105	0	1	FXYD3	FXYD domain containing ion transport regulator 3 [Source:HGNC Symbol;Acc:HGNC:4027]
0	1.55703	1	0.882	0	1	SPARC	secreted protein acidic and cysteine rich [Source:HGNC Symbol;Acc:HGNC:11219]
0	1.55546	0.837	0.355	0	1	ZFP36	ZFP36 ring finger protein [Source:HGNC Symbol;Acc:HGNC:12862]
0	1.54912	0.832	0.115	0	1	IRF6	interferon regulatory factor 6 [Source:HGNC Symbol;Acc:HGNC:6121]
0	1.54529	0.877	0.419	0	1	UPK3BL1	uroplakin 3B like 1 [Source:HGNC Symbol;Acc:HGNC:37278]
0	1.52371	0.76	0.06	0	1	LAMB3	laminin subunit beta 3 [Source:HGNC Symbol;Acc:HGNC:6490]
0	1.48883	0.683	0.029	0	1	VIT	vitrin [Source:HGNC Symbol;Acc:HGNC:12697]
0	1.4838	0.783	0.067	0	1	COL17A1	collagen type XVII alpha 1 chain [Source:HGNC Symbol;Acc:HGNC:2194]
0	1.46655	0.904	0.277	0	1	SDC1	syndecan 1 [Source:HGNC Symbol;Acc:HGNC:10658]
0	1.46499	0.916	0.265	0	1	CDH3	cadherin 3 [Source:HGNC Symbol;Acc:HGNC:1762]
0	1.45981	0.57	0.052	0	1	GJB6	gap junction protein beta 6 [Source:HGNC Symbol;Acc:HGNC:4288]
0	1.45465	0.752	0.254	0	1	CEBPD	CCAAT enhancer binding protein delta [Source:HGNC Symbol;Acc:HGNC:1835]
0	1.45449	0.925	0.408	0	1	CTSV	cathepsin V [Source:HGNC Symbol;Acc:HGNC:2538]
0	1.44984	1	0.993	0	1	IGFBP2	insulin like growth factor binding protein 2 [Source:HGNC Symbol;Acc:HGNC:5471]
0	1.44022	0.855	0.249	0	1	AOPEP	aminopeptidase O (putative) [Source:HGNC Symbol;Acc:HGNC:1361]
0	1.43497	0.502	0.108	0	1	TGM2	transglutaminase 2 [Source:HGNC Symbol;Acc:HGNC:11778]
0	1.42908	0.722	0.218	0	1	ITGA2	integrin subunit alpha 2 [Source:HGNC Symbol;Acc:HGNC:6137]
0	1.40996	0.77	0.06	0	1	WNT10A	Wnt family member 10A [Source:HGNC Symbol;Acc:HGNC:13829]
4.30561e-141	1.38446	0.692	0.576	1.06129e-136	1	CCN2	cellular communication network factor 2 [Source:HGNC Symbol;Acc:HGNC:2500]
0	1.38028	0.849	0.175	0	1	DSC3	desmocollin 3 [Source:HGNC Symbol;Acc:HGNC:3037]
7.79633e-254	1.37027	0.859	0.755	1.92172e-249	1	HES1	hes family bHLH transcription factor 1 [Source:HGNC Symbol;Acc:HGNC:5192]
0	1.37017	0.784	0.097	0	1	WNT3	Wnt family member 3 [Source:HGNC Symbol;Acc:HGNC:12782]
0	1.36876	0.915	0.667	0	1	JUN	Jun proto-oncogene, AP-1 transcription factor subunit [Source:HGNC Symbol;Acc:HGNC:6204]
0	1.36413	0.965	0.878	0	1	ID1	inhibitor of DNA binding 1, HLH protein [Source:HGNC Symbol;Acc:HGNC:5360]
0	1.36134	0.706	0.203	0	1	CPXM2	carboxypeptidase X, M14 family member 2 [Source:HGNC Symbol;Acc:HGNC:26977]
0	1.36055	0.693	0.366	0	1	S100A4	S100 calcium binding protein A4 [Source:HGNC Symbol;Acc:HGNC:10494]
0	1.35765	0.92	0.742	0	1	CCN1	cellular communication network factor 1 [Source:HGNC Symbol;Acc:HGNC:2654]
0	1.35065	0.795	0.245	0	1	LRATD1	LRAT domain containing 1 [Source:HGNC Symbol;Acc:HGNC:20743]
0	1.34056	0.887	0.596	0	1	GADD45A	growth arrest and DNA damage inducible alpha [Source:HGNC Symbol;Acc:HGNC:4095]
0	1.33641	0.645	0.021	0	1	LAMB4	laminin subunit beta 4 [Source:HGNC Symbol;Acc:HGNC:6491]
0	1.33497	0.963	0.755	0	1	EGR1	early growth response 1 [Source:HGNC Symbol;Acc:HGNC:3238]
0	1.33472	0.892	0.407	0	1	EFEMP1	EGF containing fibulin extracellular matrix protein 1 [Source:HGNC Symbol;Acc:HGNC:3218]
0	1.32565	0.759	0.192	0	1	FOSL2	FOS like 2, AP-1 transcription factor subunit [Source:HGNC Symbol;Acc:HGNC:3798]
0	1.31967	0.81	0.152	0	1	GALNT3	polypeptide N-acetylgalactosaminyltransferase 3 [Source:HGNC Symbol;Acc:HGNC:4125]
0	1.31598	0.999	0.719	0	1	PAX6	paired box 6 [Source:HGNC Symbol;Acc:HGNC:8620]
0	1.30571	0.5	0.063	0	1	AGR2	anterior gradient 2, protein disulphide isomerase family member [Source:HGNC Symbol;Acc:HGNC:328]
0	1.2982	0.833	0.353	0	1	TNFRSF12A	TNF receptor superfamily member 12A [Source:HGNC Symbol;Acc:HGNC:18152]
0	1.29671	0.997	0.68	0	1	ANXA2	annexin A2 [Source:HGNC Symbol;Acc:HGNC:537]
0	1.2863	0.752	0.15	0	1	LYPD6B	LY6/PLAUR domain containing 6B [Source:HGNC Symbol;Acc:HGNC:27018]
0	1.28266	0.715	0.114	0	1	TFAP2C	transcription factor AP-2 gamma [Source:HGNC Symbol;Acc:HGNC:11744]
0	1.27131	0.934	0.497	0	1	LMNA	lamin A/C [Source:HGNC Symbol;Acc:HGNC:6636]
0	1.2695	0.985	0.71	0	1	MEIS2	Meis homeobox 2 [Source:HGNC Symbol;Acc:HGNC:7001]
0	1.25995	0.507	0.106	0	1	CEP72	centrosomal protein 72 [Source:HGNC Symbol;Acc:HGNC:25547]
0	1.25323	0.911	0.677	0	1	TGIF1	TGFB induced factor homeobox 1 [Source:HGNC Symbol;Acc:HGNC:11776]
0	1.25299	0.888	0.262	0	1	WLS	Wnt ligand secretion mediator [Source:HGNC Symbol;Acc:HGNC:30238]
0	1.25267	0.752	0.074	0	1	TRIM29	tripartite motif containing 29 [Source:HGNC Symbol;Acc:HGNC:17274]
0	1.23892	0.737	0.069	0	1	TP63	tumor protein p63 [Source:HGNC Symbol;Acc:HGNC:15979]
0	1.2379	0.881	0.316	0	1	RDH10	retinol dehydrogenase 10 [Source:HGNC Symbol;Acc:HGNC:19975]
0	1.22125	0.871	0.284	0	1	IGF2	insulin like growth factor 2 [Source:HGNC Symbol;Acc:HGNC:5466]
0	1.22106	0.722	0.161	0	1	KREMEN2	kringle containing transmembrane protein 2 [Source:HGNC Symbol;Acc:HGNC:18797]
0	1.21178	0.907	0.245	0	1	VAMP8	vesicle associated membrane protein 8 [Source:HGNC Symbol;Acc:HGNC:12647]
0	1.21102	0.612	0.138	0	1	C19orf33	chromosome 19 open reading frame 33 [Source:HGNC Symbol;Acc:HGNC:16668]
0	1.20875	0.424	0.05	0	1	NR4A2	nuclear receptor subfamily 4 group A member 2 [Source:HGNC Symbol;Acc:HGNC:7981]
0	1.19759	0.632	0.066	0	1	MUC15	mucin 15, cell surface associated [Source:HGNC Symbol;Acc:HGNC:14956]
0	1.19584	0.894	0.272	0	1	CAPG	capping actin protein, gelsolin like [Source:HGNC Symbol;Acc:HGNC:1474]
0	1.19417	0.932	0.359	0	1	S100A16	S100 calcium binding protein A16 [Source:HGNC Symbol;Acc:HGNC:20441]
0	1.19361	0.585	0.07	0	1	CCDC3	coiled-coil domain containing 3 [Source:HGNC Symbol;Acc:HGNC:23813]
0	1.18769	0.771	0.231	0	1	PLEKHF2	pleckstrin homology and FYVE domain containing 2 [Source:HGNC Symbol;Acc:HGNC:20757]
0	1.17934	0.909	0.47	0	1	LIMA1	LIM domain and actin binding 1 [Source:HGNC Symbol;Acc:HGNC:24636]
0	1.17819	0.924	0.613	0	1	DNAJB1	DnaJ heat shock protein family (Hsp40) member B1 [Source:HGNC Symbol;Acc:HGNC:5270]
0	1.17676	0.616	0.012	0	1	WNT2	Wnt family member 2 [Source:HGNC Symbol;Acc:HGNC:12780]
0	1.17332	0.459	0.049	0	1	OVOL1	ovo like transcriptional repressor 1 [Source:HGNC Symbol;Acc:HGNC:8525]
0	1.17164	0.445	0.103	0	1	NR4A3	nuclear receptor subfamily 4 group A member 3 [Source:HGNC Symbol;Acc:HGNC:7982]
0	1.1669	0.778	0.294	0	1	P4HA2	prolyl 4-hydroxylase subunit alpha 2 [Source:HGNC Symbol;Acc:HGNC:8547]
0	1.16387	0.897	0.466	0	1	PDPN	podoplanin [Source:HGNC Symbol;Acc:HGNC:29602]
0	1.15329	0.675	0.068	0	1	DMRTA2	DMRT like family A2 [Source:HGNC Symbol;Acc:HGNC:13908]
0	1.15283	0.621	0.119	0	1	CAPS	calcyphosine [Source:HGNC Symbol;Acc:HGNC:1487]
0	1.15058	0.961	0.836	0	1	FOS	Fos proto-oncogene, AP-1 transcription factor subunit [Source:HGNC Symbol;Acc:HGNC:3796]
0	1.15007	0.807	0.343	0	1	MIR99AHG	mir-99a-let-7c cluster host gene [Source:HGNC Symbol;Acc:HGNC:1274]
0	1.14476	0.785	0.365	0	1	IER3	immediate early response 3 [Source:HGNC Symbol;Acc:HGNC:5392]
0	1.13261	0.846	0.402	0	1	COL5A2	collagen type V alpha 2 chain [Source:HGNC Symbol;Acc:HGNC:2210]
0	1.12773	0.625	0.082	0	1	RIPK4	receptor interacting serine/threonine kinase 4 [Source:HGNC Symbol;Acc:HGNC:496]
0	1.12453	0.974	0.694	0	1	CAST	calpastatin [Source:HGNC Symbol;Acc:HGNC:1515]
0	1.11991	0.694	0.187	0	1	NFIB	nuclear factor I B [Source:HGNC Symbol;Acc:HGNC:7785]
0	1.1176	0.358	0.07	0	1	NDUFA4L2	NDUFA4 mitochondrial complex associated like 2 [Source:HGNC Symbol;Acc:HGNC:29836]
0	1.11128	0.958	0.623	0	1	TSPO	translocator protein [Source:HGNC Symbol;Acc:HGNC:1158]
0	1.10518	0.501	0.025	0	1	FMO1	flavin containing dimethylaniline monoxygenase 1 [Source:HGNC Symbol;Acc:HGNC:3769]
0	1.10004	0.985	0.773	0	1	ACTN4	actinin alpha 4 [Source:HGNC Symbol;Acc:HGNC:166]
0	1.0946	0.611	0.053	0	1	HCAR2	hydroxycarboxylic acid receptor 2 [Source:HGNC Symbol;Acc:HGNC:24827]
0	1.09254	0.92	0.298	0	1	RAB25	RAB25, member RAS oncogene family [Source:HGNC Symbol;Acc:HGNC:18238]
0	1.08858	0.672	0.122	0	1	PRRG4	proline rich and Gla domain 4 [Source:HGNC Symbol;Acc:HGNC:30799]
0	1.08774	0.746	0.15	0	1	LINC01503	long intergenic non-protein coding RNA 1503 [Source:HGNC Symbol;Acc:HGNC:51184]
0	1.08413	0.595	0.093	0	1	GPRC5A	G protein-coupled receptor class C group 5 member A [Source:HGNC Symbol;Acc:HGNC:9836]
0	1.08342	0.722	0.181	0	1	COMT	catechol-O-methyltransferase [Source:HGNC Symbol;Acc:HGNC:2228]
0	1.08145	0.72	0.214	0	1	COL5A1	collagen type V alpha 1 chain [Source:HGNC Symbol;Acc:HGNC:2209]
0	1.07801	0.685	0.104	0	1	KRT15	keratin 15 [Source:HGNC Symbol;Acc:HGNC:6421]
0	1.07682	0.865	0.517	0	1	BOC	BOC cell adhesion associated, oncogene regulated [Source:HGNC Symbol;Acc:HGNC:17173]
0	1.07088	0.909	0.472	0	1	CDC42EP5	CDC42 effector protein 5 [Source:HGNC Symbol;Acc:HGNC:17408]
0	1.0647	0.419	0.098	0	1	COL14A1	collagen type XIV alpha 1 chain [Source:HGNC Symbol;Acc:HGNC:2191]
0	1.06464	0.937	0.57	0	1	SVIL	supervillin [Source:HGNC Symbol;Acc:HGNC:11480]
0	1.0571	0.943	0.615	0	1	DSC2	desmocollin 2 [Source:HGNC Symbol;Acc:HGNC:3036]
0	1.04696	0.843	0.307	0	1	DHRS3	dehydrogenase/reductase 3 [Source:HGNC Symbol;Acc:HGNC:17693]
0	1.04615	0.716	0.231	0	1	PDGFC	platelet derived growth factor C [Source:HGNC Symbol;Acc:HGNC:8801]
0	1.0394	0.824	0.321	0	1	AL391650.1	NA
0	1.03859	0.798	0.543	0	1	PPP1R15A	protein phosphatase 1 regulatory subunit 15A [Source:HGNC Symbol;Acc:HGNC:14375]
0	1.03685	0.892	0.355	0	1	SPINT1	serine peptidase inhibitor, Kunitz type 1 [Source:HGNC Symbol;Acc:HGNC:11246]
0	1.03593	0.689	0.12	0	1	SFN	stratifin [Source:HGNC Symbol;Acc:HGNC:10773]
0	1.03423	0.878	0.583	0	1	NFKBIA	NFKB inhibitor alpha [Source:HGNC Symbol;Acc:HGNC:7797]
0	1.03088	0.765	0.265	0	1	ARHGAP10	Rho GTPase activating protein 10 [Source:HGNC Symbol;Acc:HGNC:26099]
0	1.02693	0.742	0.259	0	1	ARID5B	AT-rich interaction domain 5B [Source:HGNC Symbol;Acc:HGNC:17362]
0	1.02218	0.809	0.474	0	1	KLF10	Kruppel like factor 10 [Source:HGNC Symbol;Acc:HGNC:11810]
0	1.01762	0.95	0.662	0	1	RHOC	ras homolog family member C [Source:HGNC Symbol;Acc:HGNC:669]
0	1.00963	0.747	0.287	0	1	CDKN1A	cyclin dependent kinase inhibitor 1A [Source:HGNC Symbol;Acc:HGNC:1784]
0	1.00878	0.639	0.137	0	1	VAV3	vav guanine nucleotide exchange factor 3 [Source:HGNC Symbol;Acc:HGNC:12659]
0	1.00272	0.465	0.035	0	1	LGALS7B	galectin 7B [Source:HGNC Symbol;Acc:HGNC:34447]
0	0.994955	0.924	0.542	0	1	DSP	desmoplakin [Source:HGNC Symbol;Acc:HGNC:3052]
0	0.994349	0.584	0.053	0	1	CYP2W1	cytochrome P450 family 2 subfamily W member 1 [Source:HGNC Symbol;Acc:HGNC:20243]
0	0.989449	0.633	0.265	0	1	ETS2	ETS proto-oncogene 2, transcription factor [Source:HGNC Symbol;Acc:HGNC:3489]
0	0.986095	0.92	0.642	0	1	HCFC1R1	host cell factor C1 regulator 1 [Source:HGNC Symbol;Acc:HGNC:21198]
0	0.985269	0.78	0.318	0	1	FGFR2	fibroblast growth factor receptor 2 [Source:HGNC Symbol;Acc:HGNC:3689]
0	0.984188	0.886	0.521	0	1	HLA-E	major histocompatibility complex, class I, E [Source:HGNC Symbol;Acc:HGNC:4962]
0	0.982183	0.898	0.449	0	1	CD9	CD9 molecule [Source:HGNC Symbol;Acc:HGNC:1709]
0	0.981721	0.652	0.21	0	1	RETREG1	reticulophagy regulator 1 [Source:HGNC Symbol;Acc:HGNC:25964]
0	0.978463	0.81	0.302	0	1	ELF1	E74 like ETS transcription factor 1 [Source:HGNC Symbol;Acc:HGNC:3316]
0	0.977653	0.68	0.131	0	1	JAG2	jagged canonical Notch ligand 2 [Source:HGNC Symbol;Acc:HGNC:6189]
0	0.977476	0.815	0.447	0	1	UXS1	UDP-glucuronate decarboxylase 1 [Source:HGNC Symbol;Acc:HGNC:17729]
0	0.975973	0.578	0.049	0	1	CNR1	cannabinoid receptor 1 [Source:HGNC Symbol;Acc:HGNC:2159]
8.72723e-296	0.97593	0.865	0.711	2.15117e-291	1	IVNS1ABP	influenza virus NS1A binding protein [Source:HGNC Symbol;Acc:HGNC:16951]
0	0.97558	0.519	0.184	0	1	EDN1	endothelin 1 [Source:HGNC Symbol;Acc:HGNC:3176]
0	0.967973	0.804	0.459	0	1	SH3YL1	SH3 and SYLF domain containing 1 [Source:HGNC Symbol;Acc:HGNC:29546]
0	0.959979	0.884	0.488	0	1	SELENOP	selenoprotein P [Source:HGNC Symbol;Acc:HGNC:10751]
0	0.955319	0.777	0.403	0	1	SERTAD1	SERTA domain containing 1 [Source:HGNC Symbol;Acc:HGNC:17932]
0	0.955318	0.812	0.348	0	1	ERICH5	glutamate rich 5 [Source:HGNC Symbol;Acc:HGNC:26823]
0	0.948309	0.679	0.164	0	1	SCARA3	scavenger receptor class A member 3 [Source:HGNC Symbol;Acc:HGNC:19000]
0	0.944878	0.873	0.292	0	1	CDH1	cadherin 1 [Source:HGNC Symbol;Acc:HGNC:1748]
0	0.93349	0.73	0.22	0	1	LGALS3	galectin 3 [Source:HGNC Symbol;Acc:HGNC:6563]
0	0.93325	0.987	0.855	0	1	TXNIP	thioredoxin interacting protein [Source:HGNC Symbol;Acc:HGNC:16952]
0	0.92882	0.44	0.057	0	1	RASSF6	Ras association domain family member 6 [Source:HGNC Symbol;Acc:HGNC:20796]
0	0.928427	0.991	0.935	0	1	APP	amyloid beta precursor protein [Source:HGNC Symbol;Acc:HGNC:620]
0	0.927221	0.481	0.044	0	1	CRLF1	cytokine receptor like factor 1 [Source:HGNC Symbol;Acc:HGNC:2364]
0	0.926823	0.907	0.774	0	1	CCNL1	cyclin L1 [Source:HGNC Symbol;Acc:HGNC:20569]
0	0.924294	0.566	0.137	0	1	TINCR	TINCR ubiquitin domain containing [Source:HGNC Symbol;Acc:HGNC:14607]
0	0.920254	0.515	0.174	0	1	DUSP5	dual specificity phosphatase 5 [Source:HGNC Symbol;Acc:HGNC:3071]
0	0.912941	0.85	0.46	0	1	CHD3	chromodomain helicase DNA binding protein 3 [Source:HGNC Symbol;Acc:HGNC:1918]
0	0.911487	0.668	0.101	0	1	PKP3	plakophilin 3 [Source:HGNC Symbol;Acc:HGNC:9025]
0	0.908577	0.862	0.552	0	1	PIM3	Pim-3 proto-oncogene, serine/threonine kinase [Source:HGNC Symbol;Acc:HGNC:19310]
0	0.907909	0.664	0.152	0	1	COBLL1	cordon-bleu WH2 repeat protein like 1 [Source:HGNC Symbol;Acc:HGNC:23571]
0	0.900818	0.527	0.118	0	1	MIR22HG	MIR22 host gene [Source:HGNC Symbol;Acc:HGNC:28219]
0	0.89995	0.584	0.062	0	1	CAPNS2	calpain small subunit 2 [Source:HGNC Symbol;Acc:HGNC:16371]
0	0.897024	0.415	0.023	0	1	LGALS7	galectin 7 [Source:HGNC Symbol;Acc:HGNC:6568]
0	0.895694	0.964	0.77	0	1	C1orf21	chromosome 1 open reading frame 21 [Source:HGNC Symbol;Acc:HGNC:15494]
0	0.893625	0.488	0.06	0	1	TNNT3	troponin T3, fast skeletal type [Source:HGNC Symbol;Acc:HGNC:11950]
1.62582e-249	0.890931	0.998	0.989	4.00749e-245	1	ENO1	enolase 1 [Source:HGNC Symbol;Acc:HGNC:3350]
0	0.890532	0.838	0.634	0	1	DEGS1	delta 4-desaturase, sphingolipid 1 [Source:HGNC Symbol;Acc:HGNC:13709]
0	2.44318	0.852	0.34	0	2	HES5	hes family bHLH transcription factor 5 [Source:HGNC Symbol;Acc:HGNC:19764]
0	1.96192	0.999	0.422	0	2	DAPL1	death associated protein like 1 [Source:HGNC Symbol;Acc:HGNC:21490]
0	1.88627	0.988	0.619	0	2	NUDT4	nudix hydrolase 4 [Source:HGNC Symbol;Acc:HGNC:8051]
0	1.82149	0.902	0.196	0	2	PTH2	parathyroid hormone 2 [Source:HGNC Symbol;Acc:HGNC:30828]
0	1.70887	0.992	0.744	0	2	HES1	hes family bHLH transcription factor 1 [Source:HGNC Symbol;Acc:HGNC:5192]
0	1.69137	1	0.593	0	2	NR2F1	nuclear receptor subfamily 2 group F member 1 [Source:HGNC Symbol;Acc:HGNC:7975]
0	1.59384	0.956	0.324	0	2	CYP1B1	cytochrome P450 family 1 subfamily B member 1 [Source:HGNC Symbol;Acc:HGNC:2597]
0	1.53571	0.982	0.308	0	2	HMX1	H6 family homeobox 1 [Source:HGNC Symbol;Acc:HGNC:5017]
0	1.50712	0.946	0.327	0	2	MAB21L1	mab-21 like 1 [Source:HGNC Symbol;Acc:HGNC:6757]
0	1.47505	0.996	0.829	0	2	MSI2	musashi RNA binding protein 2 [Source:HGNC Symbol;Acc:HGNC:18585]
0	1.42624	0.988	0.501	0	2	DKK3	dickkopf WNT signaling pathway inhibitor 3 [Source:HGNC Symbol;Acc:HGNC:2893]
0	1.37668	0.87	0.322	0	2	RDH10	retinol dehydrogenase 10 [Source:HGNC Symbol;Acc:HGNC:19975]
0	1.29708	0.812	0.165	0	2	CRB1	crumbs cell polarity complex component 1 [Source:HGNC Symbol;Acc:HGNC:2343]
0	1.28465	0.945	0.439	0	2	HOMER2	homer scaffold protein 2 [Source:HGNC Symbol;Acc:HGNC:17513]
1.56128e-244	1.2842	0.474	0.217	3.84841e-240	2	CCK	cholecystokinin [Source:HGNC Symbol;Acc:HGNC:1569]
0	1.27797	1	0.872	0	2	VIM	vimentin [Source:HGNC Symbol;Acc:HGNC:12692]
0	1.20242	0.715	0.223	0	2	ALDH1A3	aldehyde dehydrogenase 1 family member A3 [Source:HGNC Symbol;Acc:HGNC:409]
0	1.18901	0.895	0.406	0	2	PCDH9	protocadherin 9 [Source:HGNC Symbol;Acc:HGNC:8661]
0	1.13681	0.593	0.171	0	2	HEY1	hes related family bHLH transcription factor with YRPW motif 1 [Source:HGNC Symbol;Acc:HGNC:4880]
0	1.12751	0.854	0.257	0	2	RELN	reelin [Source:HGNC Symbol;Acc:HGNC:9957]
0	1.12215	0.803	0.182	0	2	VSX2	visual system homeobox 2 [Source:HGNC Symbol;Acc:HGNC:1975]
0	1.11641	0.873	0.326	0	2	CLDN1	claudin 1 [Source:HGNC Symbol;Acc:HGNC:2032]
0	1.11408	0.866	0.357	0	2	EGFR	epidermal growth factor receptor [Source:HGNC Symbol;Acc:HGNC:3236]
0	1.11231	0.558	0.165	0	2	MAL	mal, T cell differentiation protein [Source:HGNC Symbol;Acc:HGNC:6817]
0	1.10679	0.988	0.721	0	2	SLC2A1	solute carrier family 2 member 1 [Source:HGNC Symbol;Acc:HGNC:11005]
0	1.09661	0.998	0.777	0	2	RBP1	retinol binding protein 1 [Source:HGNC Symbol;Acc:HGNC:9919]
0	1.06781	1	0.769	0	2	SFRP2	secreted frizzled related protein 2 [Source:HGNC Symbol;Acc:HGNC:10777]
0	1.06347	0.98	0.583	0	2	LINC00632	long intergenic non-protein coding RNA 632 [Source:HGNC Symbol;Acc:HGNC:27865]
0	1.06203	0.777	0.247	0	2	LRRC17	leucine rich repeat containing 17 [Source:HGNC Symbol;Acc:HGNC:16895]
0	1.05944	0.964	0.374	0	2	SIX6	SIX homeobox 6 [Source:HGNC Symbol;Acc:HGNC:10892]
0	1.04181	0.602	0.117	0	2	LINC02500	long intergenic non-protein coding RNA 2500 [Source:HGNC Symbol;Acc:HGNC:53488]
0	1.03025	1	0.955	0	2	BTG1	BTG anti-proliferation factor 1 [Source:HGNC Symbol;Acc:HGNC:1130]
0	1.0288	0.715	0.194	0	2	RORB	RAR related orphan receptor B [Source:HGNC Symbol;Acc:HGNC:10259]
0	1.02202	0.767	0.188	0	2	SYNPR	synaptoporin [Source:HGNC Symbol;Acc:HGNC:16507]
0	1.02145	0.87	0.428	0	2	GYG1	glycogenin 1 [Source:HGNC Symbol;Acc:HGNC:4699]
0	1.00762	0.87	0.505	0	2	MOSPD2	motile sperm domain containing 2 [Source:HGNC Symbol;Acc:HGNC:28381]
0	1.00272	0.981	0.773	0	2	ZFP36L2	ZFP36 ring finger protein like 2 [Source:HGNC Symbol;Acc:HGNC:1108]
0	0.99783	0.815	0.345	0	2	NRCAM	neuronal cell adhesion molecule [Source:HGNC Symbol;Acc:HGNC:7994]
0	0.992997	1	0.991	0	2	SNHG6	small nucleolar RNA host gene 6 [Source:HGNC Symbol;Acc:HGNC:32965]
0	0.985168	0.824	0.391	0	2	DTNA	dystrobrevin alpha [Source:HGNC Symbol;Acc:HGNC:3057]
0	0.977152	0.865	0.424	0	2	EFHD2	EF-hand domain family member D2 [Source:HGNC Symbol;Acc:HGNC:28670]
0	0.974299	0.565	0.115	0	2	AC073365.1	NA
0	0.96558	0.696	0.228	0	2	LINC02609	long intergenic non-protein coding RNA 2609 [Source:HGNC Symbol;Acc:HGNC:27140]
0	0.964906	0.999	0.764	0	2	NEAT1	nuclear paraspeckle assembly transcript 1 [Source:HGNC Symbol;Acc:HGNC:30815]
0	0.957981	0.993	0.856	0	2	CKB	creatine kinase B [Source:HGNC Symbol;Acc:HGNC:1991]
0	0.945957	0.996	0.898	0	2	SAT2	spermidine/spermine N1-acetyltransferase family member 2 [Source:HGNC Symbol;Acc:HGNC:23160]
0	0.934674	0.797	0.251	0	2	AC092958.1	NA
0	0.927592	0.875	0.384	0	2	RAB31	RAB31, member RAS oncogene family [Source:HGNC Symbol;Acc:HGNC:9771]
0	0.923523	0.693	0.219	0	2	SORCS1	sortilin related VPS10 domain containing receptor 1 [Source:HGNC Symbol;Acc:HGNC:16697]
0	0.898214	0.838	0.406	0	2	CDON	cell adhesion associated, oncogene regulated [Source:HGNC Symbol;Acc:HGNC:17104]
0	0.896083	0.764	0.309	0	2	SLITRK5	SLIT and NTRK like family member 5 [Source:HGNC Symbol;Acc:HGNC:20295]
0	0.894364	0.908	0.43	0	2	RAX	retina and anterior neural fold homeobox [Source:HGNC Symbol;Acc:HGNC:18662]
0	0.887026	0.803	0.402	0	2	EML1	EMAP like 1 [Source:HGNC Symbol;Acc:HGNC:3330]
0	0.883407	0.985	0.93	0	2	SNHG7	small nucleolar RNA host gene 7 [Source:HGNC Symbol;Acc:HGNC:28254]
0	0.880893	0.708	0.39	0	2	IFITM1	interferon induced transmembrane protein 1 [Source:HGNC Symbol;Acc:HGNC:5412]
0	0.878632	0.779	0.332	0	2	ABAT	4-aminobutyrate aminotransferase [Source:HGNC Symbol;Acc:HGNC:23]
2.42146e-239	0.876835	0.684	0.379	5.96865e-235	2	CDH6	cadherin 6 [Source:HGNC Symbol;Acc:HGNC:1765]
0	0.876821	0.938	0.528	0	2	DACH1	dachshund family transcription factor 1 [Source:HGNC Symbol;Acc:HGNC:2663]
0	0.872634	0.857	0.381	0	2	PHYHIPL	phytanoyl-CoA 2-hydroxylase interacting protein like [Source:HGNC Symbol;Acc:HGNC:29378]
0	0.87245	0.716	0.207	0	2	FEZF2	FEZ family zinc finger 2 [Source:HGNC Symbol;Acc:HGNC:13506]
0	0.871148	0.851	0.461	0	2	PLPP3	phospholipid phosphatase 3 [Source:HGNC Symbol;Acc:HGNC:9229]
6.87654e-248	0.869786	0.85	0.572	1.695e-243	2	TTYH1	tweety family member 1 [Source:HGNC Symbol;Acc:HGNC:13476]
0	0.866656	0.472	0.105	0	2	KCTD16	potassium channel tetramerization domain containing 16 [Source:HGNC Symbol;Acc:HGNC:29244]
0	0.859966	0.619	0.253	0	2	TCIM	transcriptional and immune response regulator [Source:HGNC Symbol;Acc:HGNC:1357]
1.04077e-190	0.854506	0.36	0.15	2.56538e-186	2	AL139246.5	NA
0	0.851923	0.459	0.081	0	2	BHLHE22	basic helix-loop-helix family member e22 [Source:HGNC Symbol;Acc:HGNC:11963]
0	0.849598	0.642	0.185	0	2	TBX2-AS1	TBX2 antisense RNA 1 [Source:HGNC Symbol;Acc:HGNC:50355]
0	0.84383	0.73	0.238	0	2	2003-03-01	NA
0	0.829521	0.806	0.392	0	2	MAN1A1	mannosidase alpha class 1A member 1 [Source:HGNC Symbol;Acc:HGNC:6821]
0	0.827524	0.667	0.195	0	2	FOXP2	forkhead box P2 [Source:HGNC Symbol;Acc:HGNC:13875]
0	0.826962	0.709	0.251	0	2	TPPP3	tubulin polymerization promoting protein family member 3 [Source:HGNC Symbol;Acc:HGNC:24162]
0	0.815422	0.624	0.13	0	2	CLRN1	clarin 1 [Source:HGNC Symbol;Acc:HGNC:12605]
0	0.811876	0.999	0.973	0	2	PPA1	inorganic pyrophosphatase 1 [Source:HGNC Symbol;Acc:HGNC:9226]
0	0.806079	0.668	0.251	0	2	WNT5A	Wnt family member 5A [Source:HGNC Symbol;Acc:HGNC:12784]
0	0.795757	1	0.973	0	2	LMAN1	lectin, mannose binding 1 [Source:HGNC Symbol;Acc:HGNC:6631]
0	0.791595	0.777	0.386	0	2	LIMCH1	LIM and calponin homology domains 1 [Source:HGNC Symbol;Acc:HGNC:29191]
0	0.788313	0.747	0.346	0	2	HSD17B2	hydroxysteroid 17-beta dehydrogenase 2 [Source:HGNC Symbol;Acc:HGNC:5211]
1.66389e-288	0.781051	0.66	0.362	4.10132e-284	2	LCA5	lebercilin LCA5 [Source:HGNC Symbol;Acc:HGNC:31923]
0	0.775208	0.732	0.331	0	2	LIN7A	lin-7 homolog A, crumbs cell polarity complex component [Source:HGNC Symbol;Acc:HGNC:17787]
0	0.775159	0.531	0.182	0	2	SPP1	secreted phosphoprotein 1 [Source:HGNC Symbol;Acc:HGNC:11255]
0	0.770864	0.539	0.132	0	2	FGF19	fibroblast growth factor 19 [Source:HGNC Symbol;Acc:HGNC:3675]
0	0.769627	0.526	0.114	0	2	OPCML	opioid binding protein/cell adhesion molecule like [Source:HGNC Symbol;Acc:HGNC:8143]
0	0.769535	0.753	0.37	0	2	AL590617.2	NA
0	0.765062	0.611	0.259	0	2	ACKR3	atypical chemokine receptor 3 [Source:HGNC Symbol;Acc:HGNC:23692]
0	0.761548	0.743	0.424	0	2	ZBTB41	zinc finger and BTB domain containing 41 [Source:HGNC Symbol;Acc:HGNC:24819]
1.70058e-281	0.746884	0.995	0.92	4.19175e-277	2	ZFP36L1	ZFP36 ring finger protein like 1 [Source:HGNC Symbol;Acc:HGNC:1107]
4.02029e-278	0.744319	0.856	0.658	9.90962e-274	2	PWWP3A	PWWP domain containing 3A, DNA repair factor [Source:HGNC Symbol;Acc:HGNC:29641]
0	0.736025	0.583	0.156	0	2	AL391807.1	NA
0	0.730364	1	1	0	2	RPL39	ribosomal protein L39 [Source:HGNC Symbol;Acc:HGNC:10350]
0	0.725909	0.618	0.281	0	2	RGS16	regulator of G protein signaling 16 [Source:HGNC Symbol;Acc:HGNC:9997]
0	0.725454	0.653	0.204	0	2	BMPR1B	bone morphogenetic protein receptor type 1B [Source:HGNC Symbol;Acc:HGNC:1077]
0	0.723786	0.936	0.669	0	2	COL6A1	collagen type VI alpha 1 chain [Source:HGNC Symbol;Acc:HGNC:2211]
0	0.721112	0.7	0.263	0	2	TGFB2	transforming growth factor beta 2 [Source:HGNC Symbol;Acc:HGNC:11768]
0	0.718943	0.691	0.212	0	2	TMEM176A	transmembrane protein 176A [Source:HGNC Symbol;Acc:HGNC:24930]
0	0.715266	0.888	0.529	0	2	LRP2	LDL receptor related protein 2 [Source:HGNC Symbol;Acc:HGNC:6694]
0	0.708525	0.879	0.635	0	2	P4HA1	prolyl 4-hydroxylase subunit alpha 1 [Source:HGNC Symbol;Acc:HGNC:8546]
0	0.706176	0.824	0.351	0	2	ERICH5	glutamate rich 5 [Source:HGNC Symbol;Acc:HGNC:26823]
0	0.701406	0.851	0.5	0	2	MEIS1	Meis homeobox 1 [Source:HGNC Symbol;Acc:HGNC:7000]
0	0.701321	0.666	0.281	0	2	NECAB2	N-terminal EF-hand calcium binding protein 2 [Source:HGNC Symbol;Acc:HGNC:23746]
0	0.694307	0.959	0.756	0	2	SCARB2	scavenger receptor class B member 2 [Source:HGNC Symbol;Acc:HGNC:1665]
4.16676e-296	0.694081	0.726	0.413	1.02706e-291	2	DSEL	dermatan sulfate epimerase like [Source:HGNC Symbol;Acc:HGNC:18144]
0	0.692934	0.556	0.153	0	2	ZIC1	Zic family member 1 [Source:HGNC Symbol;Acc:HGNC:12872]
0	0.687499	0.947	0.591	0	2	NKAIN4	sodium/potassium transporting ATPase interacting 4 [Source:HGNC Symbol;Acc:HGNC:16191]
0	0.685353	0.926	0.689	0	2	DNAJC1	DnaJ heat shock protein family (Hsp40) member C1 [Source:HGNC Symbol;Acc:HGNC:20090]
2.68959e-284	0.680176	0.825	0.502	6.62958e-280	2	COL11A1	collagen type XI alpha 1 chain [Source:HGNC Symbol;Acc:HGNC:2186]
0	0.679212	0.671	0.33	0	2	CASP7	caspase 7 [Source:HGNC Symbol;Acc:HGNC:1508]
1.59724e-272	0.676419	0.57	0.279	3.93704e-268	2	ITGB8	integrin subunit beta 8 [Source:HGNC Symbol;Acc:HGNC:6163]
8.84448e-260	0.67052	0.527	0.244	2.18008e-255	2	CA2	carbonic anhydrase 2 [Source:HGNC Symbol;Acc:HGNC:1373]
0	0.66949	0.698	0.271	0	2	COLEC12	collectin subfamily member 12 [Source:HGNC Symbol;Acc:HGNC:16016]
0	0.666637	0.858	0.585	0	2	SNHG18	small nucleolar RNA host gene 18 [Source:HGNC Symbol;Acc:HGNC:49007]
0	0.663268	0.82	0.407	0	2	NCAM1	neural cell adhesion molecule 1 [Source:HGNC Symbol;Acc:HGNC:7656]
0	0.654986	0.999	0.766	0	2	CRABP1	cellular retinoic acid binding protein 1 [Source:HGNC Symbol;Acc:HGNC:2338]
0	0.653313	0.675	0.215	0	2	TMEM176B	transmembrane protein 176B [Source:HGNC Symbol;Acc:HGNC:29596]
2.11019e-301	0.652862	0.67	0.364	5.20141e-297	2	SNHG19	small nucleolar RNA host gene 19 [Source:HGNC Symbol;Acc:HGNC:49574]
0	0.652521	0.437	0.129	0	2	C9orf135	chromosome 9 open reading frame 135 [Source:HGNC Symbol;Acc:HGNC:31422]
3.10406e-270	0.650389	0.919	0.7	7.65121e-266	2	DDIT4	DNA damage inducible transcript 4 [Source:HGNC Symbol;Acc:HGNC:24944]
0	0.642511	0.504	0.149	0	2	ATP6V1B1	ATPase H+ transporting V1 subunit B1 [Source:HGNC Symbol;Acc:HGNC:853]
1.87498e-270	0.642479	0.64	0.332	4.62163e-266	2	COL9A1	collagen type IX alpha 1 chain [Source:HGNC Symbol;Acc:HGNC:2217]
0	0.642312	0.945	0.769	0	2	DCBLD2	discoidin, CUB and LCCL domain containing 2 [Source:HGNC Symbol;Acc:HGNC:24627]
0	0.642098	0.568	0.224	0	2	CACNA2D1	calcium voltage-gated channel auxiliary subunit alpha2delta 1 [Source:HGNC Symbol;Acc:HGNC:1399]
0	0.641635	0.472	0.149	0	2	COL25A1	collagen type XXV alpha 1 chain [Source:HGNC Symbol;Acc:HGNC:18603]
1.79237e-272	0.641348	0.762	0.441	4.41801e-268	2	ZEB2	zinc finger E-box binding homeobox 2 [Source:HGNC Symbol;Acc:HGNC:14881]
0	0.637156	1	1	0	2	RPL36A	ribosomal protein L36a [Source:HGNC Symbol;Acc:HGNC:10359]
1.51704e-265	0.637087	0.774	0.51	3.73935e-261	2	SSX2IP	SSX family member 2 interacting protein [Source:HGNC Symbol;Acc:HGNC:16509]
0	0.636011	0.956	0.637	0	2	CPE	carboxypeptidase E [Source:HGNC Symbol;Acc:HGNC:2303]
3.62566e-300	0.62997	0.833	0.561	8.93689e-296	2	A1BG	alpha-1-B glycoprotein [Source:HGNC Symbol;Acc:HGNC:5]
0	0.629363	0.758	0.388	0	2	ATP1B2	ATPase Na+/K+ transporting subunit beta 2 [Source:HGNC Symbol;Acc:HGNC:805]
4.71562e-215	0.629185	0.413	0.17	1.16235e-210	2	HAS2	hyaluronan synthase 2 [Source:HGNC Symbol;Acc:HGNC:4819]
0	0.628281	0.693	0.324	0	2	SYT7	synaptotagmin 7 [Source:HGNC Symbol;Acc:HGNC:11514]
0	0.627819	0.72	0.266	0	2	TRH	thyrotropin releasing hormone [Source:HGNC Symbol;Acc:HGNC:12298]
1.71733e-266	0.62728	0.795	0.538	4.23305e-262	2	MSANTD4	Myb/SANT DNA binding domain containing 4 with coiled-coils [Source:HGNC Symbol;Acc:HGNC:29383]
2.29514e-270	0.623804	0.875	0.642	5.65729e-266	2	LGR4	leucine rich repeat containing G protein-coupled receptor 4 [Source:HGNC Symbol;Acc:HGNC:13299]
0	0.621798	0.892	0.408	0	2	GPM6A	glycoprotein M6A [Source:HGNC Symbol;Acc:HGNC:4460]
0	0.619538	0.47	0.134	0	2	CLDN11	claudin 11 [Source:HGNC Symbol;Acc:HGNC:8514]
0	0.616228	0.485	0.15	0	2	GCK	glucokinase [Source:HGNC Symbol;Acc:HGNC:4195]
3.15677e-253	0.613275	0.788	0.536	7.78113e-249	2	PTAR1	protein prenyltransferase alpha subunit repeat containing 1 [Source:HGNC Symbol;Acc:HGNC:30449]
8.124e-287	0.61208	0.776	0.455	2.00248e-282	2	RMST	rhabdomyosarcoma 2 associated transcript [Source:HGNC Symbol;Acc:HGNC:29893]
0	0.608603	0.689	0.314	0	2	ZIC3	Zic family member 3 [Source:HGNC Symbol;Acc:HGNC:12874]
1.09761e-289	0.607033	0.871	0.561	2.70551e-285	2	COL1A2	collagen type I alpha 2 chain [Source:HGNC Symbol;Acc:HGNC:2198]
0	0.60414	0.432	0.089	0	2	TMEM155	NA
0	0.60117	1	1	0	2	RPL34	ribosomal protein L34 [Source:HGNC Symbol;Acc:HGNC:10340]
0	0.600995	0.997	0.838	0	2	CLU	clusterin [Source:HGNC Symbol;Acc:HGNC:2095]
0	0.598505	0.583	0.246	0	2	KCNK1	potassium two pore domain channel subfamily K member 1 [Source:HGNC Symbol;Acc:HGNC:6272]
0	0.597419	0.64	0.299	0	2	TOX	thymocyte selection associated high mobility group box [Source:HGNC Symbol;Acc:HGNC:18988]
0	0.596336	1	1	0	2	RPL36	ribosomal protein L36 [Source:HGNC Symbol;Acc:HGNC:13631]
0	0.592687	0.471	0.114	0	2	LINC01508	long intergenic non-protein coding RNA 1508 [Source:HGNC Symbol;Acc:HGNC:51190]
0	0.591716	0.9	0.352	0	2	MGARP	mitochondria localized glutamic acid rich protein [Source:HGNC Symbol;Acc:HGNC:29969]
9.62481e-95	0.590189	0.688	0.538	2.37242e-90	2	FLRT3	fibronectin leucine rich transmembrane protein 3 [Source:HGNC Symbol;Acc:HGNC:3762]
1.09716e-238	0.588302	0.813	0.54	2.7044e-234	2	FIGN	fidgetin, microtubule severing factor [Source:HGNC Symbol;Acc:HGNC:13285]
0	0.585844	0.384	0.091	0	2	NTNG2	netrin G2 [Source:HGNC Symbol;Acc:HGNC:14288]
1.59452e-219	0.58026	0.55	0.285	3.93034e-215	2	CGN	cingulin [Source:HGNC Symbol;Acc:HGNC:17429]
0	0.579994	0.955	0.69	0	2	SYT1	synaptotagmin 1 [Source:HGNC Symbol;Acc:HGNC:11509]
0	0.576944	1	0.999	0	2	MT-ND3	mitochondrially encoded NADH:ubiquinone oxidoreductase core subunit 3 [Source:HGNC Symbol;Acc:HGNC:7458]
0	0.575899	0.494	0.14	0	2	CNTN3	contactin 3 [Source:HGNC Symbol;Acc:HGNC:2173]
4.53554e-241	0.575859	0.84	0.548	1.11796e-236	2	MIAT	myocardial infarction associated transcript [Source:HGNC Symbol;Acc:HGNC:33425]
0	0.57472	0.503	0.17	0	2	AKAP6	A-kinase anchoring protein 6 [Source:HGNC Symbol;Acc:HGNC:376]
2.15287e-279	0.57402	0.774	0.441	5.30661e-275	2	LSAMP	limbic system associated membrane protein [Source:HGNC Symbol;Acc:HGNC:6705]
7.73084e-202	0.573164	0.601	0.357	1.90558e-197	2	MIR4458HG	MIR4458 host gene [Source:HGNC Symbol;Acc:HGNC:49008]
2.12297e-233	0.572016	0.768	0.486	5.23291e-229	2	AKT3	AKT serine/threonine kinase 3 [Source:HGNC Symbol;Acc:HGNC:393]
1.03898e-175	0.566276	0.661	0.411	2.56097e-171	2	ZMAT3	zinc finger matrin-type 3 [Source:HGNC Symbol;Acc:HGNC:29983]
5.06836e-224	0.565259	0.745	0.479	1.2493e-219	2	GOLGA8A	golgin A8 family member A [Source:HGNC Symbol;Acc:HGNC:31972]
6.7452e-162	0.562407	0.852	0.638	1.66262e-157	2	HES4	hes family bHLH transcription factor 4 [Source:HGNC Symbol;Acc:HGNC:24149]
5.0851e-267	0.56232	0.787	0.475	1.25343e-262	2	SERPINB6	serpin family B member 6 [Source:HGNC Symbol;Acc:HGNC:8950]
0	0.561246	1	1	0	2	RPL35A	ribosomal protein L35a [Source:HGNC Symbol;Acc:HGNC:10345]
0	0.560366	1	1	0	2	RPL7	ribosomal protein L7 [Source:HGNC Symbol;Acc:HGNC:10363]
0	0.559055	0.757	0.366	0	2	MIR100HG	mir-100-let-7a-2-mir-125b-1 cluster host gene [Source:HGNC Symbol;Acc:HGNC:39522]
7.35288e-154	0.558215	0.582	0.345	1.81241e-149	2	ATP1A2	ATPase Na+/K+ transporting subunit alpha 2 [Source:HGNC Symbol;Acc:HGNC:800]
4.41813e-236	0.557821	0.631	0.347	1.08902e-231	2	PLOD2	procollagen-lysine,2-oxoglutarate 5-dioxygenase 2 [Source:HGNC Symbol;Acc:HGNC:9082]
4.89014e-257	0.557231	0.974	0.875	1.20537e-252	2	TUT4	terminal uridylyl transferase 4 [Source:HGNC Symbol;Acc:HGNC:28981]
2.00716e-219	0.556651	0.733	0.469	4.94744e-215	2	CDCA7L	cell division cycle associated 7 like [Source:HGNC Symbol;Acc:HGNC:30777]
7.32194e-223	0.555509	0.732	0.46	1.80479e-218	2	ZHX1	zinc fingers and homeoboxes 1 [Source:HGNC Symbol;Acc:HGNC:12871]
1.42208e-284	0.555168	0.948	0.565	3.50529e-280	2	LHX2	LIM homeobox 2 [Source:HGNC Symbol;Acc:HGNC:6594]
4.14082e-249	0.554109	0.881	0.609	1.02067e-244	2	PCDH7	protocadherin 7 [Source:HGNC Symbol;Acc:HGNC:8659]
3.38964e-191	0.552338	0.979	0.836	8.35512e-187	2	FOS	Fos proto-oncogene, AP-1 transcription factor subunit [Source:HGNC Symbol;Acc:HGNC:3796]
2.16278e-155	0.551555	0.5	0.268	5.33103e-151	2	EGR3	early growth response 3 [Source:HGNC Symbol;Acc:HGNC:3240]
1.90938e-273	0.549996	0.693	0.371	4.70643e-269	2	CRYL1	crystallin lambda 1 [Source:HGNC Symbol;Acc:HGNC:18246]
0	0.547705	0.545	0.194	0	2	CXCR4	C-X-C motif chemokine receptor 4 [Source:HGNC Symbol;Acc:HGNC:2561]
0	0.546933	1	1	0	2	RPL38	ribosomal protein L38 [Source:HGNC Symbol;Acc:HGNC:10349]
0	0.546349	0.339	0.064	0	2	NRN1	neuritin 1 [Source:HGNC Symbol;Acc:HGNC:17972]
0	0.545226	0.344	0.056	0	2	LHX9	LIM homeobox 9 [Source:HGNC Symbol;Acc:HGNC:14222]
1.57667e-271	0.544315	0.997	0.722	3.88634e-267	2	PAX6	paired box 6 [Source:HGNC Symbol;Acc:HGNC:8620]
6.97519e-196	0.541822	0.988	0.92	1.71932e-191	2	IFITM3	interferon induced transmembrane protein 3 [Source:HGNC Symbol;Acc:HGNC:5414]
3.94313e-175	0.540369	0.733	0.481	9.71941e-171	2	SOX9	SRY-box transcription factor 9 [Source:HGNC Symbol;Acc:HGNC:11204]
0	0.540154	0.481	0.149	0	2	PALMD	palmdelphin [Source:HGNC Symbol;Acc:HGNC:15846]
5.66105e-179	0.539628	0.703	0.473	1.39539e-174	2	CREBRF	CREB3 regulatory factor [Source:HGNC Symbol;Acc:HGNC:24050]
5.74386e-215	0.538399	0.915	0.711	1.4158e-210	2	PALLD	palladin, cytoskeletal associated protein [Source:HGNC Symbol;Acc:HGNC:17068]
0	0.536806	1	1	0	2	SNHG29	small nucleolar RNA host gene 29 [Source:HGNC Symbol;Acc:HGNC:28619]
7.43313e-170	0.536763	0.842	0.683	1.83219e-165	2	AHI1	Abelson helper integration site 1 [Source:HGNC Symbol;Acc:HGNC:21575]
0	0.536519	1	1	0	2	RPS21	ribosomal protein S21 [Source:HGNC Symbol;Acc:HGNC:10409]
0	0.536449	1	0.974	0	2	MT-ND4L	mitochondrially encoded NADH:ubiquinone oxidoreductase core subunit 4L [Source:HGNC Symbol;Acc:HGNC:7460]
2.93343e-212	0.530048	0.652	0.386	7.23062e-208	2	MAGI3	membrane associated guanylate kinase, WW and PDZ domain containing 3 [Source:HGNC Symbol;Acc:HGNC:29647]
9.03328e-241	0.527047	0.604	0.32	2.22661e-236	2	GOLGA6L9	golgin A6 family like 9 [Source:HGNC Symbol;Acc:HGNC:37229]
2.38877e-228	0.520184	0.726	0.427	5.88808e-224	2	MAGI2-AS3	MAGI2 antisense RNA 3 [Source:HGNC Symbol;Acc:HGNC:40862]
3.24362e-220	0.519575	0.721	0.435	7.99519e-216	2	ADAMTS6	ADAM metallopeptidase with thrombospondin type 1 motif 6 [Source:HGNC Symbol;Acc:HGNC:222]
1.66744e-146	0.519196	0.858	0.714	4.11008e-142	2	PLEKHA1	pleckstrin homology domain containing A1 [Source:HGNC Symbol;Acc:HGNC:14335]
0	0.515719	0.385	0.074	0	2	PTPRO	protein tyrosine phosphatase receptor type O [Source:HGNC Symbol;Acc:HGNC:9678]
5.51702e-199	0.515599	0.912	0.704	1.35989e-194	2	NRIP1	nuclear receptor interacting protein 1 [Source:HGNC Symbol;Acc:HGNC:8001]
6.80591e-157	0.515578	0.837	0.702	1.67759e-152	2	SMAD2	SMAD family member 2 [Source:HGNC Symbol;Acc:HGNC:6768]
8.71039e-224	0.514813	0.65	0.366	2.14703e-219	2	RAMP2	receptor activity modifying protein 2 [Source:HGNC Symbol;Acc:HGNC:9844]
1.26772e-156	0.511933	0.564	0.331	3.1248e-152	2	FLRT2	fibronectin leucine rich transmembrane protein 2 [Source:HGNC Symbol;Acc:HGNC:3761]
0	2.33451	0.965	0.326	0	3	CYP1B1	cytochrome P450 family 1 subfamily B member 1 [Source:HGNC Symbol;Acc:HGNC:2597]
0	2.323	0.999	0.425	0	3	DAPL1	death associated protein like 1 [Source:HGNC Symbol;Acc:HGNC:21490]
0	2.23107	0.811	0.207	0	3	PTH2	parathyroid hormone 2 [Source:HGNC Symbol;Acc:HGNC:30828]
0	1.96124	1	0.767	0	3	CRABP1	cellular retinoic acid binding protein 1 [Source:HGNC Symbol;Acc:HGNC:2338]
0	1.70895	0.978	0.312	0	3	HMX1	H6 family homeobox 1 [Source:HGNC Symbol;Acc:HGNC:5017]
0	1.69743	0.964	0.623	0	3	NUDT4	nudix hydrolase 4 [Source:HGNC Symbol;Acc:HGNC:8051]
0	1.55154	0.943	0.38	0	3	RAB31	RAB31, member RAS oncogene family [Source:HGNC Symbol;Acc:HGNC:9771]
0	1.4827	1	0.595	0	3	NR2F1	nuclear receptor subfamily 2 group F member 1 [Source:HGNC Symbol;Acc:HGNC:7975]
0	1.46307	0.922	0.457	0	3	PLPP3	phospholipid phosphatase 3 [Source:HGNC Symbol;Acc:HGNC:9229]
0	1.46202	0.743	0.131	0	3	ATP6V1B1	ATPase H+ transporting V1 subunit B1 [Source:HGNC Symbol;Acc:HGNC:853]
0	1.3775	0.985	0.503	0	3	DKK3	dickkopf WNT signaling pathway inhibitor 3 [Source:HGNC Symbol;Acc:HGNC:2893]
0	1.33814	1	0.77	0	3	SFRP2	secreted frizzled related protein 2 [Source:HGNC Symbol;Acc:HGNC:10777]
0	1.32157	0.978	0.376	0	3	SIX6	SIX homeobox 6 [Source:HGNC Symbol;Acc:HGNC:10892]
0	1.31942	0.921	0.401	0	3	CDON	cell adhesion associated, oncogene regulated [Source:HGNC Symbol;Acc:HGNC:17104]
0	1.31476	0.775	0.196	0	3	BMPR1B	bone morphogenetic protein receptor type 1B [Source:HGNC Symbol;Acc:HGNC:1077]
0	1.31188	0.94	0.331	0	3	MAB21L1	mab-21 like 1 [Source:HGNC Symbol;Acc:HGNC:6757]
0	1.2803	0.919	0.422	0	3	EFHD2	EF-hand domain family member D2 [Source:HGNC Symbol;Acc:HGNC:28670]
0	1.24931	0.999	0.778	0	3	RBP1	retinol binding protein 1 [Source:HGNC Symbol;Acc:HGNC:9919]
0	1.2315	0.844	0.182	0	3	VSX2	visual system homeobox 2 [Source:HGNC Symbol;Acc:HGNC:1975]
0	1.22741	0.9	0.505	0	3	MOSPD2	motile sperm domain containing 2 [Source:HGNC Symbol;Acc:HGNC:28381]
0	1.22366	0.791	0.171	0	3	CRB1	crumbs cell polarity complex component 1 [Source:HGNC Symbol;Acc:HGNC:2343]
0	1.19723	0.929	0.558	0	3	COL1A2	collagen type I alpha 2 chain [Source:HGNC Symbol;Acc:HGNC:2198]
0	1.1752	0.592	0.164	0	3	MAL	mal, T cell differentiation protein [Source:HGNC Symbol;Acc:HGNC:6817]
0	1.16603	0.939	0.442	0	3	HOMER2	homer scaffold protein 2 [Source:HGNC Symbol;Acc:HGNC:17513]
0	1.15251	0.685	0.121	0	3	FGF19	fibroblast growth factor 19 [Source:HGNC Symbol;Acc:HGNC:3675]
0	1.13471	0.929	0.49	0	3	SELENOP	selenoprotein P [Source:HGNC Symbol;Acc:HGNC:10751]
0	1.10898	0.851	0.257	0	3	TRH	thyrotropin releasing hormone [Source:HGNC Symbol;Acc:HGNC:12298]
0	1.10671	0.587	0.169	0	3	DOC2B	double C2 domain beta [Source:HGNC Symbol;Acc:HGNC:2986]
0	1.10059	0.746	0.222	0	3	SULT1A1	sulfotransferase family 1A member 1 [Source:HGNC Symbol;Acc:HGNC:11453]
0	1.07621	0.993	0.766	0	3	NEAT1	nuclear paraspeckle assembly transcript 1 [Source:HGNC Symbol;Acc:HGNC:30815]
0	1.07152	0.532	0.125	0	3	LINC02500	long intergenic non-protein coding RNA 2500 [Source:HGNC Symbol;Acc:HGNC:53488]
0	1.05784	0.993	0.831	0	3	MSI2	musashi RNA binding protein 2 [Source:HGNC Symbol;Acc:HGNC:18585]
0	1.04776	0.985	0.584	0	3	LINC00632	long intergenic non-protein coding RNA 632 [Source:HGNC Symbol;Acc:HGNC:27865]
0	1.03336	0.898	0.38	0	3	PHYHIPL	phytanoyl-CoA 2-hydroxylase interacting protein like [Source:HGNC Symbol;Acc:HGNC:29378]
0	1.02724	0.386	0.045	0	3	PAX2	paired box 2 [Source:HGNC Symbol;Acc:HGNC:8616]
0	0.993655	0.969	0.775	0	3	ZFP36L2	ZFP36 ring finger protein like 2 [Source:HGNC Symbol;Acc:HGNC:1108]
0	0.992725	0.538	0.183	0	3	SPP1	secreted phosphoprotein 1 [Source:HGNC Symbol;Acc:HGNC:11255]
0	0.963604	0.96	0.537	0	3	COL2A1	collagen type II alpha 1 chain [Source:HGNC Symbol;Acc:HGNC:2200]
0	0.963358	1	0.991	0	3	SNHG6	small nucleolar RNA host gene 6 [Source:HGNC Symbol;Acc:HGNC:32965]
0	0.960126	0.837	0.329	0	3	ABAT	4-aminobutyrate aminotransferase [Source:HGNC Symbol;Acc:HGNC:23]
0	0.958686	0.959	0.528	0	3	DACH1	dachshund family transcription factor 1 [Source:HGNC Symbol;Acc:HGNC:2663]
5.93833e-253	0.952858	0.741	0.422	1.46374e-248	3	PCDH9	protocadherin 9 [Source:HGNC Symbol;Acc:HGNC:8661]
0	0.94998	0.858	0.431	0	3	GYG1	glycogenin 1 [Source:HGNC Symbol;Acc:HGNC:4699]
0	0.927428	0.697	0.256	0	3	LRRC17	leucine rich repeat containing 17 [Source:HGNC Symbol;Acc:HGNC:16895]
0	0.925319	0.951	0.709	0	3	PALLD	palladin, cytoskeletal associated protein [Source:HGNC Symbol;Acc:HGNC:17068]
0	0.924491	0.704	0.126	0	3	CLRN1	clarin 1 [Source:HGNC Symbol;Acc:HGNC:12605]
0	0.918403	0.761	0.238	0	3	2003-03-01	NA
0	0.917797	0.772	0.256	0	3	AC092958.1	NA
2.39434e-155	0.917362	0.438	0.221	5.9018e-151	3	CCK	cholecystokinin [Source:HGNC Symbol;Acc:HGNC:1569]
4.04924e-183	0.912852	0.747	0.534	9.98096e-179	3	FLRT3	fibronectin leucine rich transmembrane protein 3 [Source:HGNC Symbol;Acc:HGNC:3762]
0	0.905053	0.801	0.335	0	3	CLDN1	claudin 1 [Source:HGNC Symbol;Acc:HGNC:2032]
3.20979e-275	0.891929	0.581	0.258	7.91182e-271	3	TCIM	transcriptional and immune response regulator [Source:HGNC Symbol;Acc:HGNC:1357]
0	0.88492	0.998	0.898	0	3	SAT2	spermidine/spermine N1-acetyltransferase family member 2 [Source:HGNC Symbol;Acc:HGNC:23160]
0	0.877194	0.659	0.257	0	3	ACKR3	atypical chemokine receptor 3 [Source:HGNC Symbol;Acc:HGNC:23692]
0	0.866215	0.973	0.565	0	3	LHX2	LIM homeobox 2 [Source:HGNC Symbol;Acc:HGNC:6594]
0	0.864859	0.778	0.319	0	3	SYT7	synaptotagmin 7 [Source:HGNC Symbol;Acc:HGNC:11514]
0	0.85122	0.824	0.392	0	3	MAN1A1	mannosidase alpha class 1A member 1 [Source:HGNC Symbol;Acc:HGNC:6821]
1.25822e-203	0.847331	0.343	0.128	3.10139e-199	3	MUSTN1	musculoskeletal, embryonic nuclear protein 1 [Source:HGNC Symbol;Acc:HGNC:22144]
0	0.841636	0.669	0.185	0	3	TBX2-AS1	TBX2 antisense RNA 1 [Source:HGNC Symbol;Acc:HGNC:50355]
0	0.840508	0.348	0.079	0	3	MIR503HG	MIR503 host gene [Source:HGNC Symbol;Acc:HGNC:28258]
0	0.812046	0.905	0.53	0	3	LRP2	LDL receptor related protein 2 [Source:HGNC Symbol;Acc:HGNC:6694]
0	0.804811	0.957	0.701	0	3	NRIP1	nuclear receptor interacting protein 1 [Source:HGNC Symbol;Acc:HGNC:8001]
0	0.801554	0.691	0.255	0	3	TPPP3	tubulin polymerization promoting protein family member 3 [Source:HGNC Symbol;Acc:HGNC:24162]
2.05783e-273	0.799044	0.982	0.857	5.07234e-269	3	CKB	creatine kinase B [Source:HGNC Symbol;Acc:HGNC:1991]
0	0.788829	0.667	0.198	0	3	FOXP2	forkhead box P2 [Source:HGNC Symbol;Acc:HGNC:13875]
7.57719e-132	0.775446	0.513	0.297	1.8677e-127	3	SMOC1	SPARC related modular calcium binding 1 [Source:HGNC Symbol;Acc:HGNC:20318]
0	0.774408	0.755	0.449	0	3	PCCA	propionyl-CoA carboxylase subunit alpha [Source:HGNC Symbol;Acc:HGNC:8653]
6.33442e-277	0.771716	0.562	0.238	1.56137e-272	3	ALDH1A3	aldehyde dehydrogenase 1 family member A3 [Source:HGNC Symbol;Acc:HGNC:409]
0	0.767373	0.746	0.332	0	3	LIN7A	lin-7 homolog A, crumbs cell polarity complex component [Source:HGNC Symbol;Acc:HGNC:17787]
0	0.764031	0.798	0.365	0	3	EGFR	epidermal growth factor receptor [Source:HGNC Symbol;Acc:HGNC:3236]
0	0.757889	0.572	0.158	0	3	CRYM	crystallin mu [Source:HGNC Symbol;Acc:HGNC:2418]
0	0.754409	0.875	0.435	0	3	RAX	retina and anterior neural fold homeobox [Source:HGNC Symbol;Acc:HGNC:18662]
0	0.752158	0.993	0.92	0	3	IFITM3	interferon induced transmembrane protein 3 [Source:HGNC Symbol;Acc:HGNC:5414]
0	0.751005	0.789	0.356	0	3	ERICH5	glutamate rich 5 [Source:HGNC Symbol;Acc:HGNC:26823]
0	0.746035	0.868	0.5	0	3	MEIS1	Meis homeobox 1 [Source:HGNC Symbol;Acc:HGNC:7000]
0	0.741386	0.747	0.348	0	3	HSD17B2	hydroxysteroid 17-beta dehydrogenase 2 [Source:HGNC Symbol;Acc:HGNC:5211]
0	0.73865	0.688	0.231	0	3	LINC02609	long intergenic non-protein coding RNA 2609 [Source:HGNC Symbol;Acc:HGNC:27140]
0	0.736279	0.558	0.144	0	3	COL25A1	collagen type XXV alpha 1 chain [Source:HGNC Symbol;Acc:HGNC:18603]
1.97341e-242	0.733187	0.896	0.644	4.86426e-238	3	CPE	carboxypeptidase E [Source:HGNC Symbol;Acc:HGNC:2303]
3.8581e-257	0.729451	0.679	0.384	9.50984e-253	3	TBC1D9	TBC1 domain family member 9 [Source:HGNC Symbol;Acc:HGNC:21710]
0	0.721874	0.854	0.538	0	3	FIGN	fidgetin, microtubule severing factor [Source:HGNC Symbol;Acc:HGNC:13285]
3.03431e-244	0.720112	0.812	0.523	7.47927e-240	3	PKDCC	protein kinase domain containing, cytoplasmic [Source:HGNC Symbol;Acc:HGNC:25123]
0	0.713907	0.999	0.974	0	3	LMAN1	lectin, mannose binding 1 [Source:HGNC Symbol;Acc:HGNC:6631]
0	0.713267	0.739	0.293	0	3	BCHE	butyrylcholinesterase [Source:HGNC Symbol;Acc:HGNC:983]
0	0.71311	0.56	0.194	0	3	CXCR4	C-X-C motif chemokine receptor 4 [Source:HGNC Symbol;Acc:HGNC:2561]
0	0.711244	0.364	0.094	0	3	CP	ceruloplasmin [Source:HGNC Symbol;Acc:HGNC:2295]
0	0.710326	0.533	0.17	0	3	AKAP6	A-kinase anchoring protein 6 [Source:HGNC Symbol;Acc:HGNC:376]
0	0.706357	0.613	0.205	0	3	SPHK1	sphingosine kinase 1 [Source:HGNC Symbol;Acc:HGNC:11240]
1.01754e-252	0.703372	0.389	0.139	2.50813e-248	3	EMX1	empty spiracles homeobox 1 [Source:HGNC Symbol;Acc:HGNC:3340]
0	0.701425	0.845	0.472	0	3	SERPINB6	serpin family B member 6 [Source:HGNC Symbol;Acc:HGNC:8950]
2.33891e-276	0.697705	0.894	0.609	5.76517e-272	3	PCDH7	protocadherin 7 [Source:HGNC Symbol;Acc:HGNC:8659]
0	0.6953	0.441	0.106	0	3	VEGFD	vascular endothelial growth factor D [Source:HGNC Symbol;Acc:HGNC:3708]
0	0.693072	0.518	0.111	0	3	LINC01508	long intergenic non-protein coding RNA 1508 [Source:HGNC Symbol;Acc:HGNC:51190]
1.11355e-289	0.691948	0.444	0.155	2.74479e-285	3	GCK	glucokinase [Source:HGNC Symbol;Acc:HGNC:4195]
0	0.691017	0.715	0.362	0	3	RAMP2	receptor activity modifying protein 2 [Source:HGNC Symbol;Acc:HGNC:9844]
8.2869e-307	0.689242	0.659	0.333	2.04264e-302	3	CASP7	caspase 7 [Source:HGNC Symbol;Acc:HGNC:1508]
0	0.68249	0.5	0.185	0	3	S1PR3	sphingosine-1-phosphate receptor 3 [Source:HGNC Symbol;Acc:HGNC:3167]
0	0.67941	0.687	0.314	0	3	GOLGA6L9	golgin A6 family like 9 [Source:HGNC Symbol;Acc:HGNC:37229]
0	0.677714	0.465	0.17	0	3	F10	coagulation factor X [Source:HGNC Symbol;Acc:HGNC:3528]
0	0.674955	0.771	0.451	0	3	SIGIRR	single Ig and TIR domain containing [Source:HGNC Symbol;Acc:HGNC:30575]
0	0.673682	0.786	0.365	0	3	CRYL1	crystallin lambda 1 [Source:HGNC Symbol;Acc:HGNC:18246]
0	0.67127	1	0.999	0	3	MT-ND3	mitochondrially encoded NADH:ubiquinone oxidoreductase core subunit 3 [Source:HGNC Symbol;Acc:HGNC:7458]
0	0.66784	0.436	0.099	0	3	PRELP	proline and arginine rich end leucine rich repeat protein [Source:HGNC Symbol;Acc:HGNC:9357]
3.22358e-304	0.666203	0.757	0.39	7.94581e-300	3	LIMCH1	LIM and calponin homology domains 1 [Source:HGNC Symbol;Acc:HGNC:29191]
0	0.65951	1	1	0	3	RPL39	ribosomal protein L39 [Source:HGNC Symbol;Acc:HGNC:10350]
4.60188e-263	0.659239	0.359	0.116	1.13432e-258	3	KCTD16	potassium channel tetramerization domain containing 16 [Source:HGNC Symbol;Acc:HGNC:29244]
0	0.652191	0.764	0.407	0	3	EML1	EMAP like 1 [Source:HGNC Symbol;Acc:HGNC:3330]
0	0.647627	0.484	0.089	0	3	PDK4	pyruvate dehydrogenase kinase 4 [Source:HGNC Symbol;Acc:HGNC:8812]
0	0.642479	0.776	0.398	0	3	DTNA	dystrobrevin alpha [Source:HGNC Symbol;Acc:HGNC:3057]
0	0.642026	0.478	0.094	0	3	BIRC7	baculoviral IAP repeat containing 7 [Source:HGNC Symbol;Acc:HGNC:13702]
8.29103e-223	0.640932	0.923	0.746	2.04366e-218	3	BAZ2B	bromodomain adjacent to zinc finger domain 2B [Source:HGNC Symbol;Acc:HGNC:963]
0	0.639324	0.653	0.284	0	3	NECAB2	N-terminal EF-hand calcium binding protein 2 [Source:HGNC Symbol;Acc:HGNC:23746]
0	0.639046	0.711	0.315	0	3	SLITRK5	SLIT and NTRK like family member 5 [Source:HGNC Symbol;Acc:HGNC:20295]
0	0.637657	0.707	0.344	0	3	RASSF4	Ras association domain family member 4 [Source:HGNC Symbol;Acc:HGNC:20793]
3.46903e-113	0.635898	0.466	0.272	8.55081e-109	3	EGR3	early growth response 3 [Source:HGNC Symbol;Acc:HGNC:3240]
0	0.635006	0.608	0.204	0	3	SYNPR	synaptoporin [Source:HGNC Symbol;Acc:HGNC:16507]
0	0.628739	0.928	0.69	0	3	DNAJC1	DnaJ heat shock protein family (Hsp40) member C1 [Source:HGNC Symbol;Acc:HGNC:20090]
1.41306e-200	0.616928	0.6	0.33	3.48306e-196	3	FLRT2	fibronectin leucine rich transmembrane protein 2 [Source:HGNC Symbol;Acc:HGNC:3761]
3.05822e-219	0.616085	0.754	0.483	7.53821e-215	3	REV3L	REV3 like, DNA directed polymerase zeta catalytic subunit [Source:HGNC Symbol;Acc:HGNC:9968]
5.36192e-297	0.612535	0.592	0.259	1.32166e-292	3	WNT5A	Wnt family member 5A [Source:HGNC Symbol;Acc:HGNC:12784]
9.92671e-285	0.611804	0.701	0.384	2.44683e-280	3	MAGI3	membrane associated guanylate kinase, WW and PDZ domain containing 3 [Source:HGNC Symbol;Acc:HGNC:29647]
0	0.602933	0.626	0.217	0	3	FEZF2	FEZ family zinc finger 2 [Source:HGNC Symbol;Acc:HGNC:13506]
0	0.602021	1	1	0	3	RPL36	ribosomal protein L36 [Source:HGNC Symbol;Acc:HGNC:13631]
0	0.601364	0.939	0.594	0	3	NKAIN4	sodium/potassium transporting ATPase interacting 4 [Source:HGNC Symbol;Acc:HGNC:16191]
0	0.600915	0.884	0.356	0	3	MGARP	mitochondria localized glutamic acid rich protein [Source:HGNC Symbol;Acc:HGNC:29969]
3.91441e-222	0.600229	0.759	0.451	9.64863e-218	3	SHISA2	shisa family member 2 [Source:HGNC Symbol;Acc:HGNC:20366]
0	0.599574	0.577	0.194	0	3	OAF	out at first homolog [Source:HGNC Symbol;Acc:HGNC:28752]
0	0.595543	0.558	0.203	0	3	FAM43A	family with sequence similarity 43 member A [Source:HGNC Symbol;Acc:HGNC:26888]
2.09998e-258	0.59549	0.78	0.477	5.17624e-254	3	GOLGA8A	golgin A8 family member A [Source:HGNC Symbol;Acc:HGNC:31972]
0	0.592004	0.609	0.229	0	3	SORCS1	sortilin related VPS10 domain containing receptor 1 [Source:HGNC Symbol;Acc:HGNC:16697]
3.22845e-211	0.590322	0.977	0.836	7.95779e-207	3	CCND1	cyclin D1 [Source:HGNC Symbol;Acc:HGNC:1582]
0	0.590143	0.736	0.373	0	3	AL590617.2	NA
0	0.587768	0.452	0.129	0	3	C9orf135	chromosome 9 open reading frame 135 [Source:HGNC Symbol;Acc:HGNC:31422]
0	0.579145	1	0.986	0	3	ITM2B	integral membrane protein 2B [Source:HGNC Symbol;Acc:HGNC:6174]
4.55449e-163	0.578391	0.948	0.813	1.12264e-158	3	KCNQ1OT1	KCNQ1 opposite strand/antisense transcript 1 [Source:HGNC Symbol;Acc:HGNC:6295]
1.80028e-224	0.577457	0.454	0.186	4.43752e-220	3	CLSTN2	calsyntenin 2 [Source:HGNC Symbol;Acc:HGNC:17448]
8.34548e-259	0.569253	0.748	0.381	2.05708e-254	3	ZBTB16	zinc finger and BTB domain containing 16 [Source:HGNC Symbol;Acc:HGNC:12930]
3.71909e-193	0.568725	0.759	0.513	9.16719e-189	3	KLHDC8B	kelch domain containing 8B [Source:HGNC Symbol;Acc:HGNC:28557]
3.82691e-289	0.568241	0.933	0.67	9.43295e-285	3	COL6A1	collagen type VI alpha 1 chain [Source:HGNC Symbol;Acc:HGNC:2211]
0	0.561979	1	1	0	3	MALAT1	metastasis associated lung adenocarcinoma transcript 1 [Source:HGNC Symbol;Acc:HGNC:29665]
0	0.561947	0.854	0.413	0	3	RARRES2	retinoic acid receptor responder 2 [Source:HGNC Symbol;Acc:HGNC:9868]
0	0.561195	0.515	0.14	0	3	CPT1A	carnitine palmitoyltransferase 1A [Source:HGNC Symbol;Acc:HGNC:2328]
3.70076e-269	0.560826	0.683	0.307	9.12199e-265	3	IGF2	insulin like growth factor 2 [Source:HGNC Symbol;Acc:HGNC:5466]
0	0.559149	1	0.873	0	3	VIM	vimentin [Source:HGNC Symbol;Acc:HGNC:12692]
1.90908e-170	0.557307	0.814	0.575	4.7057e-166	3	CXXC4	CXXC finger protein 4 [Source:HGNC Symbol;Acc:HGNC:24593]
0	0.556767	0.417	0.103	0	3	HRC	histidine rich calcium binding protein [Source:HGNC Symbol;Acc:HGNC:5178]
0	0.55626	0.425	0.139	0	3	CLDN11	claudin 11 [Source:HGNC Symbol;Acc:HGNC:8514]
2.1806e-192	0.556162	0.994	0.921	5.37496e-188	3	ZFP36L1	ZFP36 ring finger protein like 1 [Source:HGNC Symbol;Acc:HGNC:1107]
0	0.548741	0.441	0.123	0	3	OPCML	opioid binding protein/cell adhesion molecule like [Source:HGNC Symbol;Acc:HGNC:8143]
0	0.548378	0.497	0.142	0	3	CNTN3	contactin 3 [Source:HGNC Symbol;Acc:HGNC:2173]
0	0.546349	1	1	0	3	RPL36A	ribosomal protein L36a [Source:HGNC Symbol;Acc:HGNC:10359]
0	0.544367	0.806	0.41	0	3	NCAM1	neural cell adhesion molecule 1 [Source:HGNC Symbol;Acc:HGNC:7656]
5.42112e-184	0.541671	0.613	0.354	1.33625e-179	3	MXRA8	matrix remodeling associated 8 [Source:HGNC Symbol;Acc:HGNC:7542]
9.85408e-279	0.539046	0.489	0.189	2.42893e-274	3	GFRA1	GDNF family receptor alpha 1 [Source:HGNC Symbol;Acc:HGNC:4243]
1.36755e-184	0.538654	0.405	0.172	3.37086e-180	3	HAS2	hyaluronan synthase 2 [Source:HGNC Symbol;Acc:HGNC:4819]
1.42486e-218	0.537781	0.635	0.334	3.51214e-214	3	COL9A1	collagen type IX alpha 1 chain [Source:HGNC Symbol;Acc:HGNC:2217]
1.32036e-237	0.535712	0.832	0.56	3.25456e-233	3	SELENOM	selenoprotein M [Source:HGNC Symbol;Acc:HGNC:30397]
2.5525e-287	0.535384	0.751	0.391	6.29165e-283	3	ATP1B2	ATPase Na+/K+ transporting subunit beta 2 [Source:HGNC Symbol;Acc:HGNC:805]
0	0.53149	0.468	0.117	0	3	ADGRA2	adhesion G protein-coupled receptor A2 [Source:HGNC Symbol;Acc:HGNC:17849]
0	0.53058	1	1	0	3	RPS10	ribosomal protein S10 [Source:HGNC Symbol;Acc:HGNC:10383]
2.42278e-257	0.529674	0.701	0.357	5.97192e-253	3	NRCAM	neuronal cell adhesion molecule [Source:HGNC Symbol;Acc:HGNC:7994]
9.05528e-243	0.528314	0.671	0.34	2.23204e-238	3	GRIA4	glutamate ionotropic receptor AMPA type subunit 4 [Source:HGNC Symbol;Acc:HGNC:4574]
1.1691e-241	0.526199	0.611	0.307	2.88171e-237	3	CRACR2B	calcium release activated channel regulator 2B [Source:HGNC Symbol;Acc:HGNC:28703]
0	0.52433	0.288	0.067	0	3	DIO3	iodothyronine deiodinase 3 [Source:HGNC Symbol;Acc:HGNC:2885]
4.88704e-225	0.522931	0.89	0.642	1.20461e-220	3	LGR4	leucine rich repeat containing G protein-coupled receptor 4 [Source:HGNC Symbol;Acc:HGNC:13299]
6.17229e-255	0.522664	0.567	0.265	1.52141e-250	3	ADARB1	adenosine deaminase RNA specific B1 [Source:HGNC Symbol;Acc:HGNC:226]
6.79468e-137	0.520733	0.415	0.207	1.67482e-132	3	CDH7	cadherin 7 [Source:HGNC Symbol;Acc:HGNC:1766]
1.06018e-186	0.518729	0.688	0.423	2.61324e-182	3	CPXM1	carboxypeptidase X, M14 family member 1 [Source:HGNC Symbol;Acc:HGNC:15771]
1.3257e-195	0.517937	0.546	0.282	3.26773e-191	3	ITGB8	integrin subunit beta 8 [Source:HGNC Symbol;Acc:HGNC:6163]
0	0.513848	0.397	0.094	0	3	TMEM155	NA
2.08324e-267	0.510605	0.995	0.929	5.13497e-263	3	QPRT	quinolinate phosphoribosyltransferase [Source:HGNC Symbol;Acc:HGNC:9755]
1.05718e-126	0.509282	0.847	0.692	2.60584e-122	3	UTRN	utrophin [Source:HGNC Symbol;Acc:HGNC:12635]
7.21941e-291	0.507883	0.368	0.112	1.77951e-286	3	NDP	norrin cystine knot growth factor NDP [Source:HGNC Symbol;Acc:HGNC:7678]
0	0.506948	1	1	0	3	SNHG29	small nucleolar RNA host gene 29 [Source:HGNC Symbol;Acc:HGNC:28619]
4.09746e-229	0.504952	0.997	0.956	1.00998e-224	3	BTG1	BTG anti-proliferation factor 1 [Source:HGNC Symbol;Acc:HGNC:1130]
7.93202e-211	0.504273	0.747	0.46	1.95516e-206	3	ZHX1	zinc fingers and homeoboxes 1 [Source:HGNC Symbol;Acc:HGNC:12871]
5.55999e-134	0.502014	0.624	0.423	1.37048e-129	3	EPHB2	EPH receptor B2 [Source:HGNC Symbol;Acc:HGNC:3393]
2.83905e-204	0.500161	0.598	0.281	6.99798e-200	3	RELN	reelin [Source:HGNC Symbol;Acc:HGNC:9957]
1.8351e-269	0.497971	0.627	0.286	4.52335e-265	3	FRRS1L	ferric chelate reductase 1 like [Source:HGNC Symbol;Acc:HGNC:1362]
0	0.496979	0.43	0.131	0	3	HAP1	huntingtin associated protein 1 [Source:HGNC Symbol;Acc:HGNC:4812]
0	0.495557	1	1	0	3	RPS21	ribosomal protein S21 [Source:HGNC Symbol;Acc:HGNC:10409]
4.19661e-175	0.493946	0.731	0.445	1.03442e-170	3	ZEB2	zinc finger E-box binding homeobox 2 [Source:HGNC Symbol;Acc:HGNC:14881]
2.68471e-241	0.49292	0.609	0.304	6.61753e-237	3	TOX	thymocyte selection associated high mobility group box [Source:HGNC Symbol;Acc:HGNC:18988]
2.20001e-245	0.489916	0.66	0.33	5.4228e-241	3	NR2F1-AS1	NR2F1 antisense RNA 1 [Source:HGNC Symbol;Acc:HGNC:48622]
2.23804e-211	0.489645	0.66	0.381	5.51654e-207	3	SBNO1-AS1	SBNO1 antisense RNA 1 [Source:HGNC Symbol;Acc:HGNC:54355]
5.38664e-238	0.488768	0.584	0.281	1.32775e-233	3	ZNF467	zinc finger protein 467 [Source:HGNC Symbol;Acc:HGNC:23154]
3.93262e-215	0.485588	0.964	0.856	9.69352e-211	3	SNHG32	small nucleolar RNA host gene 32 [Source:HGNC Symbol;Acc:HGNC:19078]
1.60432e-181	0.485164	0.688	0.43	3.9545e-177	3	ZBTB41	zinc finger and BTB domain containing 41 [Source:HGNC Symbol;Acc:HGNC:24819]
6.67987e-143	0.484539	0.67	0.428	1.64652e-138	3	DDIT3	DNA damage inducible transcript 3 [Source:HGNC Symbol;Acc:HGNC:2726]
1.3033e-210	0.483983	0.623	0.325	3.21251e-206	3	ZIC5	Zic family member 5 [Source:HGNC Symbol;Acc:HGNC:20322]
6.311e-246	0.483711	0.985	0.921	1.5556e-241	3	NDUFC1	NADH:ubiquinone oxidoreductase subunit C1 [Source:HGNC Symbol;Acc:HGNC:7705]
1.28184e-209	0.483185	0.615	0.31	3.15961e-205	3	SIX3-AS1	SIX3 antisense RNA 1 [Source:HGNC Symbol;Acc:HGNC:40532]
6.21622e-137	0.482218	0.47	0.246	1.53224e-132	3	EGR2	early growth response 2 [Source:HGNC Symbol;Acc:HGNC:3239]
2.05438e-127	0.480439	0.963	0.838	5.06385e-123	3	FOS	Fos proto-oncogene, AP-1 transcription factor subunit [Source:HGNC Symbol;Acc:HGNC:3796]
0	0.480168	0.492	0.166	0	3	AL391807.1	NA
5.08862e-158	0.478689	0.399	0.183	1.25429e-153	3	RGS5	regulator of G protein signaling 5 [Source:HGNC Symbol;Acc:HGNC:10001]
5.08862e-158	0.478689	0.399	0.183	1.25429e-153	3	RGS5	regulator of G protein signaling 5 [Source:NCBI gene (formerly Entrezgene);Acc:8490]
4.83373e-182	0.478543	0.749	0.455	1.19147e-177	3	PLAAT3	phospholipase A and acyltransferase 3 [Source:HGNC Symbol;Acc:HGNC:17825]
8.10483e-242	0.477898	0.317	0.097	1.99776e-237	3	SPOCK3	SPARC (osteonectin), cwcv and kazal like domains proteoglycan 3 [Source:HGNC Symbol;Acc:HGNC:13565]
1.71017e-178	0.477372	0.656	0.396	4.21541e-174	3	SH3BGRL2	SH3 domain binding glutamate rich protein like 2 [Source:HGNC Symbol;Acc:HGNC:15567]
2.20582e-204	0.476449	0.751	0.445	5.43712e-200	3	LSAMP	limbic system associated membrane protein [Source:HGNC Symbol;Acc:HGNC:6705]
0	3.1015	0.994	0.15	0	4	MIR302CHG	miR-302/367 cluster host gene [Source:HGNC Symbol;Acc:HGNC:41070]
0	3.03361	0.994	0.119	0	4	POU5F1	POU class 5 homeobox 1 [Source:HGNC Symbol;Acc:HGNC:9221]
0	2.8601	0.997	0.673	0	4	UGP2	UDP-glucose pyrophosphorylase 2 [Source:HGNC Symbol;Acc:HGNC:12527]
0	2.63712	0.928	0.079	0	4	ESRG	embryonic stem cell related [Source:HGNC Symbol;Acc:HGNC:39079]
0	2.43765	0.991	0.753	0	4	TERF1	telomeric repeat binding factor 1 [Source:HGNC Symbol;Acc:HGNC:11728]
0	2.25192	0.999	0.833	0	4	CD24	CD24 molecule [Source:HGNC Symbol;Acc:HGNC:1645]
0	2.12929	0.996	0.64	0	4	MFGE8	milk fat globule EGF and factor V/VIII domain containing [Source:HGNC Symbol;Acc:HGNC:7036]
0	2.11247	0.97	0.325	0	4	PODXL	podocalyxin like [Source:HGNC Symbol;Acc:HGNC:9171]
0	2.09733	0.981	0.276	0	4	DNMT3B	DNA methyltransferase 3 beta [Source:HGNC Symbol;Acc:HGNC:2979]
0	2.03678	0.582	0.049	0	4	TDGF1	teratocarcinoma-derived growth factor 1 [Source:HGNC Symbol;Acc:HGNC:11701]
0	1.97398	0.984	0.278	0	4	DPPA4	developmental pluripotency associated 4 [Source:HGNC Symbol;Acc:HGNC:19200]
0	1.92878	0.611	0.121	0	4	CYP26A1	cytochrome P450 family 26 subfamily A member 1 [Source:HGNC Symbol;Acc:HGNC:2603]
0	1.89782	0.869	0.186	0	4	OLFML3	olfactomedin like 3 [Source:HGNC Symbol;Acc:HGNC:24956]
0	1.89206	0.912	0.127	0	4	CNMD	chondromodulin [Source:HGNC Symbol;Acc:HGNC:17005]
0	1.86213	0.988	0.68	0	4	USP9X	ubiquitin specific peptidase 9 X-linked [Source:HGNC Symbol;Acc:HGNC:12632]
0	1.83001	0.761	0.086	0	4	APELA	apelin receptor early endogenous ligand [Source:HGNC Symbol;Acc:HGNC:48925]
0	1.80508	0.999	0.842	0	4	APOE	apolipoprotein E [Source:HGNC Symbol;Acc:HGNC:613]
0	1.71274	0.915	0.087	0	4	FOXH1	forkhead box H1 [Source:HGNC Symbol;Acc:HGNC:3814]
0	1.69713	1	0.975	0	4	SNRPN	small nuclear ribonucleoprotein polypeptide N [Source:HGNC Symbol;Acc:HGNC:11164]
0	1.68061	0.99	0.286	0	4	CLDN6	claudin 6 [Source:HGNC Symbol;Acc:HGNC:2048]
0	1.67876	0.956	0.613	0	4	TRIM24	tripartite motif containing 24 [Source:HGNC Symbol;Acc:HGNC:11812]
0	1.66278	1	0.922	0	4	HMGA1	high mobility group AT-hook 1 [Source:HGNC Symbol;Acc:HGNC:5010]
0	1.66254	0.951	0.408	0	4	RARRES2	retinoic acid receptor responder 2 [Source:HGNC Symbol;Acc:HGNC:9868]
0	1.58696	0.997	0.535	0	4	MGST1	microsomal glutathione S-transferase 1 [Source:HGNC Symbol;Acc:HGNC:7061]
0	1.57268	0.98	0.448	0	4	DPYSL3	dihydropyrimidinase like 3 [Source:HGNC Symbol;Acc:HGNC:3015]
0	1.56701	1	0.991	0	4	PRDX1	peroxiredoxin 1 [Source:HGNC Symbol;Acc:HGNC:9352]
0	1.54578	0.978	0.46	0	4	BST2	bone marrow stromal cell antigen 2 [Source:HGNC Symbol;Acc:HGNC:1119]
0	1.50386	0.891	0.372	0	4	IRX2	iroquois homeobox 2 [Source:HGNC Symbol;Acc:HGNC:14359]
0	1.49962	0.609	0.176	0	4	HIST1H1B	NA
0	1.49188	0.596	0.275	0	4	HIST1H1D	NA
0	1.49037	1	0.832	0	4	PGAM1	phosphoglycerate mutase 1 [Source:HGNC Symbol;Acc:HGNC:8888]
0	1.4839	0.67	0.043	0	4	AC009446.1	NA
0	1.46688	0.954	0.382	0	4	EPCAM	epithelial cell adhesion molecule [Source:HGNC Symbol;Acc:HGNC:11529]
0	1.41477	0.981	0.679	0	4	PLS3	plastin 3 [Source:HGNC Symbol;Acc:HGNC:9091]
0	1.40427	0.723	0.239	0	4	FGFBP3	fibroblast growth factor binding protein 3 [Source:HGNC Symbol;Acc:HGNC:23428]
0	1.40098	0.929	0.366	0	4	L1TD1	LINE1 type transposase domain containing 1 [Source:HGNC Symbol;Acc:HGNC:25595]
0	1.38993	0.951	0.708	0	4	LITAF	lipopolysaccharide induced TNF factor [Source:HGNC Symbol;Acc:HGNC:16841]
0	1.3873	0.938	0.329	0	4	USP44	ubiquitin specific peptidase 44 [Source:HGNC Symbol;Acc:HGNC:20064]
0	1.3811	0.997	0.915	0	4	SNHG14	small nucleolar RNA host gene 14 [Source:HGNC Symbol;Acc:HGNC:37462]
0	1.35984	0.874	0.271	0	4	FRAT2	FRAT regulator of WNT signaling pathway 2 [Source:HGNC Symbol;Acc:HGNC:16048]
0	1.35458	1	0.989	0	4	PFN1	profilin 1 [Source:HGNC Symbol;Acc:HGNC:8881]
0	1.34121	0.786	0.199	0	4	CAVIN3	caveolae associated protein 3 [Source:HGNC Symbol;Acc:HGNC:9400]
0	1.32258	0.798	0.148	0	4	SYT6	synaptotagmin 6 [Source:HGNC Symbol;Acc:HGNC:18638]
0	1.32222	1	0.9	0	4	SELENOW	selenoprotein W [Source:HGNC Symbol;Acc:HGNC:10752]
0	1.30395	0.996	0.702	0	4	UCHL1	ubiquitin C-terminal hydrolase L1 [Source:HGNC Symbol;Acc:HGNC:12513]
0	1.29624	0.998	0.826	0	4	AP1S2	adaptor related protein complex 1 subunit sigma 2 [Source:HGNC Symbol;Acc:HGNC:560]
0	1.29511	0.985	0.571	0	4	CTSC	cathepsin C [Source:HGNC Symbol;Acc:HGNC:2528]
0	1.29036	0.999	0.852	0	4	APRT	adenine phosphoribosyltransferase [Source:HGNC Symbol;Acc:HGNC:626]
0	1.28235	0.945	0.617	0	4	TARS	NA
0	1.26367	0.931	0.567	0	4	SEPHS1	selenophosphate synthetase 1 [Source:HGNC Symbol;Acc:HGNC:19685]
0	1.26267	0.977	0.676	0	4	SLC16A1	solute carrier family 16 member 1 [Source:HGNC Symbol;Acc:HGNC:10922]
0	1.26149	0.994	0.814	0	4	TALDO1	transaldolase 1 [Source:HGNC Symbol;Acc:HGNC:11559]
0	1.25177	0.756	0.091	0	4	GAL	galanin and GMAP prepropeptide [Source:HGNC Symbol;Acc:HGNC:4114]
0	1.24707	0.923	0.442	0	4	PLAAT3	phospholipase A and acyltransferase 3 [Source:HGNC Symbol;Acc:HGNC:17825]
0	1.24217	0.998	0.915	0	4	HSPA8	heat shock protein family A (Hsp70) member 8 [Source:HGNC Symbol;Acc:HGNC:5241]
0	1.23682	0.423	0.019	0	4	CUZD1	CUB and zona pellucida like domains 1 [Source:HGNC Symbol;Acc:HGNC:17937]
0	1.23385	0.985	0.662	0	4	FGFR1	fibroblast growth factor receptor 1 [Source:HGNC Symbol;Acc:HGNC:3688]
0	1.22436	0.871	0.312	0	4	COL1A1	collagen type I alpha 1 chain [Source:HGNC Symbol;Acc:HGNC:2197]
0	1.21399	0.931	0.491	0	4	ACAT2	acetyl-CoA acetyltransferase 2 [Source:HGNC Symbol;Acc:HGNC:94]
0	1.20378	0.467	0.102	0	4	HIST1H1A	NA
0	1.19745	0.999	0.911	0	4	NASP	nuclear autoantigenic sperm protein [Source:HGNC Symbol;Acc:HGNC:7644]
0	1.19448	0.884	0.204	0	4	CLDN7	claudin 7 [Source:HGNC Symbol;Acc:HGNC:2049]
0	1.1878	0.998	0.887	0	4	TPM3	tropomyosin 3 [Source:HGNC Symbol;Acc:HGNC:12012]
0	1.1776	0.891	0.398	0	4	FGF2	fibroblast growth factor 2 [Source:HGNC Symbol;Acc:HGNC:3676]
0	1.17727	0.995	0.74	0	4	PAICS	phosphoribosylaminoimidazole carboxylase and phosphoribosylaminoimidazolesuccinocarboxamide synthase [Source:HGNC Symbol;Acc:HGNC:8587]
0	1.17518	0.887	0.511	0	4	AASS	aminoadipate-semialdehyde synthase [Source:HGNC Symbol;Acc:HGNC:17366]
0	1.16166	0.85	0.21	0	4	AP1M2	adaptor related protein complex 1 subunit mu 2 [Source:HGNC Symbol;Acc:HGNC:558]
0	1.15829	0.992	0.884	0	4	MDH1	malate dehydrogenase 1 [Source:HGNC Symbol;Acc:HGNC:6970]
0	1.15205	0.998	0.831	0	4	PHGDH	phosphoglycerate dehydrogenase [Source:HGNC Symbol;Acc:HGNC:8923]
0	1.14896	0.738	0.085	0	4	VRTN	vertebrae development associated [Source:HGNC Symbol;Acc:HGNC:20223]
0	1.14624	1	0.907	0	4	PRELID1	PRELI domain containing 1 [Source:HGNC Symbol;Acc:HGNC:30255]
0	1.14342	0.998	0.864	0	4	PARP1	poly(ADP-ribose) polymerase 1 [Source:HGNC Symbol;Acc:HGNC:270]
0	1.13739	0.941	0.505	0	4	RND2	Rho family GTPase 2 [Source:HGNC Symbol;Acc:HGNC:18315]
0	1.12802	0.996	0.665	0	4	TUBA1C	tubulin alpha 1c [Source:HGNC Symbol;Acc:HGNC:20768]
0	1.12161	0.999	0.915	0	4	C1QBP	complement C1q binding protein [Source:HGNC Symbol;Acc:HGNC:1243]
0	1.11134	0.864	0.415	0	4	GPC4	glypican 4 [Source:HGNC Symbol;Acc:HGNC:4452]
0	1.09711	0.999	0.976	0	4	XRCC5	X-ray repair cross complementing 5 [Source:HGNC Symbol;Acc:HGNC:12833]
0	1.09703	0.993	0.824	0	4	TXNDC17	thioredoxin domain containing 17 [Source:HGNC Symbol;Acc:HGNC:28218]
0	1.09659	0.996	0.897	0	4	CARHSP1	calcium regulated heat stable protein 1 [Source:HGNC Symbol;Acc:HGNC:17150]
0	1.09443	0.933	0.42	0	4	TRIM71	tripartite motif containing 71 [Source:HGNC Symbol;Acc:HGNC:32669]
0	1.09075	0.773	0.144	0	4	CYP2S1	cytochrome P450 family 2 subfamily S member 1 [Source:HGNC Symbol;Acc:HGNC:15654]
0	1.08544	1	0.87	0	4	HMGB3	high mobility group box 3 [Source:HGNC Symbol;Acc:HGNC:5004]
0	1.08387	0.999	0.955	0	4	NDUFV2	NADH:ubiquinone oxidoreductase core subunit V2 [Source:HGNC Symbol;Acc:HGNC:7717]
0	1.08036	0.995	0.418	0	4	LIN28A	lin-28 homolog A [Source:HGNC Symbol;Acc:HGNC:15986]
0	1.07991	0.986	0.7	0	4	RPA3	replication protein A3 [Source:HGNC Symbol;Acc:HGNC:10291]
0	1.07086	1	1	0	4	PTMA	prothymosin alpha [Source:HGNC Symbol;Acc:HGNC:9623]
0	1.07012	0.94	0.625	0	4	EIF4EBP1	eukaryotic translation initiation factor 4E binding protein 1 [Source:HGNC Symbol;Acc:HGNC:3288]
0	1.0701	0.943	0.573	0	4	MAD2L2	mitotic arrest deficient 2 like 2 [Source:HGNC Symbol;Acc:HGNC:6764]
0	1.06862	0.908	0.472	0	4	PHC1	polyhomeotic homolog 1 [Source:HGNC Symbol;Acc:HGNC:3182]
0	1.06528	0.931	0.563	0	4	MTA3	metastasis associated 1 family member 3 [Source:HGNC Symbol;Acc:HGNC:23784]
0	1.0602	1	0.899	0	4	GCSH	glycine cleavage system protein H [Source:HGNC Symbol;Acc:HGNC:4208]
0	1.05994	1	0.997	0	4	EIF4A1	eukaryotic translation initiation factor 4A1 [Source:HGNC Symbol;Acc:HGNC:3282]
0	1.05522	0.985	0.76	0	4	DDT	D-dopachrome tautomerase [Source:HGNC Symbol;Acc:HGNC:2732]
0	1.05327	0.949	0.538	0	4	MCM3	minichromosome maintenance complex component 3 [Source:HGNC Symbol;Acc:HGNC:6945]
0	1.04556	1	0.99	0	4	TPI1	triosephosphate isomerase 1 [Source:HGNC Symbol;Acc:HGNC:12009]
0	1.04165	1	0.998	0	4	RAN	RAN, member RAS oncogene family [Source:HGNC Symbol;Acc:HGNC:9846]
0	1.03823	0.982	0.556	0	4	DMKN	dermokine [Source:HGNC Symbol;Acc:HGNC:25063]
0	1.0381	0.815	0.299	0	4	MCM5	minichromosome maintenance complex component 5 [Source:HGNC Symbol;Acc:HGNC:6948]
0	1.034	0.997	0.628	0	4	SOX2	SRY-box transcription factor 2 [Source:HGNC Symbol;Acc:HGNC:11195]
7.62076e-180	1.03031	0.708	0.532	1.87844e-175	4	PKDCC	protein kinase domain containing, cytoplasmic [Source:HGNC Symbol;Acc:HGNC:25123]
0	1.02267	0.977	0.663	0	4	SRM	spermidine synthase [Source:HGNC Symbol;Acc:HGNC:11296]
0	1.0174	1	0.997	0	4	HSPD1	heat shock protein family D (Hsp60) member 1 [Source:HGNC Symbol;Acc:HGNC:5261]
0	1.01566	0.999	0.943	0	4	PPP1R14B	protein phosphatase 1 regulatory inhibitor subunit 14B [Source:HGNC Symbol;Acc:HGNC:9057]
0	1.01396	0.983	0.725	0	4	NT5DC2	5'-nucleotidase domain containing 2 [Source:HGNC Symbol;Acc:HGNC:25717]
0	1.0135	0.707	0.185	0	4	TMEM158	transmembrane protein 158 [Source:HGNC Symbol;Acc:HGNC:30293]
0	1.00514	0.888	0.382	0	4	CENPU	centromere protein U [Source:HGNC Symbol;Acc:HGNC:21348]
0	1.00309	0.92	0.298	0	4	CDH1	cadherin 1 [Source:HGNC Symbol;Acc:HGNC:1748]
0	0.996043	0.787	0.282	0	4	RABGAP1L	RAB GTPase activating protein 1 like [Source:HGNC Symbol;Acc:HGNC:24663]
0	0.992719	0.998	0.899	0	4	PHB	prohibitin [Source:HGNC Symbol;Acc:HGNC:8912]
0	0.991864	0.841	0.395	0	4	MCM4	minichromosome maintenance complex component 4 [Source:HGNC Symbol;Acc:HGNC:6947]
0	0.991668	1	0.993	0	4	H2AFZ	NA
0	0.990772	0.999	0.926	0	4	SNRPD1	small nuclear ribonucleoprotein D1 polypeptide [Source:HGNC Symbol;Acc:HGNC:11158]
0	0.990136	0.949	0.466	0	4	NR6A1	nuclear receptor subfamily 6 group A member 1 [Source:HGNC Symbol;Acc:HGNC:7985]
0	0.987684	0.791	0.222	0	4	MYBL2	MYB proto-oncogene like 2 [Source:HGNC Symbol;Acc:HGNC:7548]
0	0.986956	0.998	0.909	0	4	GADD45GIP1	GADD45G interacting protein 1 [Source:HGNC Symbol;Acc:HGNC:29996]
0	0.986221	0.841	0.262	0	4	ALPL	alkaline phosphatase, biomineralization associated [Source:HGNC Symbol;Acc:HGNC:438]
0	0.986143	0.992	0.781	0	4	MRPL11	mitochondrial ribosomal protein L11 [Source:HGNC Symbol;Acc:HGNC:14042]
0	0.981771	0.693	0.134	0	4	GPR176	G protein-coupled receptor 176 [Source:HGNC Symbol;Acc:HGNC:32370]
0	0.979783	1	0.976	0	4	TUBA1B	tubulin alpha 1b [Source:HGNC Symbol;Acc:HGNC:18809]
0	0.9795	0.995	0.948	0	4	PSMB6	proteasome 20S subunit beta 6 [Source:HGNC Symbol;Acc:HGNC:9543]
0	0.979399	0.844	0.372	0	4	GINS2	GINS complex subunit 2 [Source:HGNC Symbol;Acc:HGNC:24575]
0	0.979286	0.997	0.748	0	4	SFRP1	secreted frizzled related protein 1 [Source:HGNC Symbol;Acc:HGNC:10776]
0	0.976823	0.575	0.043	0	4	FLT1	fms related receptor tyrosine kinase 1 [Source:HGNC Symbol;Acc:HGNC:3763]
0	0.971315	1	0.994	0	4	LDHB	lactate dehydrogenase B [Source:HGNC Symbol;Acc:HGNC:6541]
0	0.971253	0.996	0.915	0	4	CCT5	chaperonin containing TCP1 subunit 5 [Source:HGNC Symbol;Acc:HGNC:1618]
0	0.968948	0.998	0.911	0	4	CCT3	chaperonin containing TCP1 subunit 3 [Source:HGNC Symbol;Acc:HGNC:1616]
0	0.966412	0.953	0.49	0	4	PCLAF	PCNA clamp associated factor [Source:HGNC Symbol;Acc:HGNC:28961]
0	0.965433	0.627	0.075	0	4	LINC01405	long intergenic non-protein coding RNA 1405 [Source:HGNC Symbol;Acc:HGNC:50688]
0	0.964918	1	1	0	4	NPM1	nucleophosmin 1 [Source:HGNC Symbol;Acc:HGNC:7910]
0	0.962966	0.906	0.595	0	4	ZIC2	Zic family member 2 [Source:HGNC Symbol;Acc:HGNC:12873]
0	0.962047	0.998	0.961	0	4	PSMA2	proteasome 20S subunit alpha 2 [Source:HGNC Symbol;Acc:HGNC:9531]
0	0.959794	0.831	0.469	0	4	FZD7	frizzled class receptor 7 [Source:HGNC Symbol;Acc:HGNC:4045]
0	0.953182	0.827	0.381	0	4	MTHFD2	methylenetetrahydrofolate dehydrogenase (NADP+ dependent) 2, methenyltetrahydrofolate cyclohydrolase [Source:HGNC Symbol;Acc:HGNC:7434]
0	0.945657	0.995	0.885	0	4	DANCR	differentiation antagonizing non-protein coding RNA [Source:HGNC Symbol;Acc:HGNC:28964]
0	0.942335	0.801	0.331	0	4	WDHD1	WD repeat and HMG-box DNA binding protein 1 [Source:HGNC Symbol;Acc:HGNC:23170]
0	0.942334	0.997	0.929	0	4	AP2M1	adaptor related protein complex 2 subunit mu 1 [Source:HGNC Symbol;Acc:HGNC:564]
0	0.940222	0.998	0.915	0	4	AURKAIP1	aurora kinase A interacting protein 1 [Source:HGNC Symbol;Acc:HGNC:24114]
0	0.938633	0.954	0.611	0	4	NUDT1	nudix hydrolase 1 [Source:HGNC Symbol;Acc:HGNC:8048]
0	0.933549	0.94	0.492	0	4	NES	nestin [Source:HGNC Symbol;Acc:HGNC:7756]
0	0.92856	0.882	0.37	0	4	LGALS1	galectin 1 [Source:HGNC Symbol;Acc:HGNC:6561]
0	0.925939	1	0.98	0	4	EIF3K	eukaryotic translation initiation factor 3 subunit K [Source:HGNC Symbol;Acc:HGNC:24656]
0	0.92203	1	1	0	4	GAPDH	glyceraldehyde-3-phosphate dehydrogenase [Source:HGNC Symbol;Acc:HGNC:4141]
0	0.921586	0.974	0.736	0	4	AHCY	adenosylhomocysteinase [Source:HGNC Symbol;Acc:HGNC:343]
0	0.921158	1	0.999	0	4	SET	SET nuclear proto-oncogene [Source:HGNC Symbol;Acc:HGNC:10760]
0	0.920614	0.998	0.902	0	4	EIF5A	eukaryotic translation initiation factor 5A [Source:HGNC Symbol;Acc:HGNC:3300]
0	0.916332	0.959	0.526	0	4	TNNT1	troponin T1, slow skeletal type [Source:HGNC Symbol;Acc:HGNC:11948]
0	0.914689	0.905	0.477	0	4	RPL39L	ribosomal protein L39 like [Source:HGNC Symbol;Acc:HGNC:17094]
0	0.913647	0.759	0.241	0	4	RBPMS2	RNA binding protein, mRNA processing factor 2 [Source:HGNC Symbol;Acc:HGNC:19098]
0	0.912058	0.987	0.879	0	4	PSMA3	proteasome 20S subunit alpha 3 [Source:HGNC Symbol;Acc:HGNC:9532]
0	0.90778	0.999	0.971	0	4	COX5A	cytochrome c oxidase subunit 5A [Source:HGNC Symbol;Acc:HGNC:2267]
0	0.906304	1	0.962	0	4	RANBP1	RAN binding protein 1 [Source:HGNC Symbol;Acc:HGNC:9847]
0	0.90605	1	0.999	0	4	SLC25A5	solute carrier family 25 member 5 [Source:HGNC Symbol;Acc:HGNC:10991]
0	0.905521	0.864	0.516	0	4	NQO2	N-ribosyldihydronicotinamide:quinone reductase 2 [Source:HGNC Symbol;Acc:HGNC:7856]
0	0.894302	0.949	0.576	0	4	RBPMS	RNA binding protein, mRNA processing factor [Source:HGNC Symbol;Acc:HGNC:19097]
0	0.893249	0.993	0.871	0	4	XRCC6	X-ray repair cross complementing 6 [Source:HGNC Symbol;Acc:HGNC:4055]
0	0.892936	0.918	0.665	0	4	FDFT1	farnesyl-diphosphate farnesyltransferase 1 [Source:HGNC Symbol;Acc:HGNC:3629]
0	0.892936	0.918	0.665	0	4	FDFT1	farnesyl-diphosphate farnesyltransferase 1 [Source:NCBI gene (formerly Entrezgene);Acc:2222]
0	0.892392	0.64	0.101	0	4	GCNT1	glucosaminyl (N-acetyl) transferase 1 [Source:HGNC Symbol;Acc:HGNC:4203]
0	0.892205	0.871	0.468	0	4	YARS	NA
0	0.88948	0.617	0.141	0	4	POLR3G	RNA polymerase III subunit G [Source:HGNC Symbol;Acc:HGNC:30075]
0	0.883912	0.627	0.082	0	4	AC092490.1	NA
0	0.882137	0.992	0.904	0	4	PSMB2	proteasome 20S subunit beta 2 [Source:HGNC Symbol;Acc:HGNC:9539]
0	0.881341	0.976	0.773	0	4	FABP5	fatty acid binding protein 5 [Source:HGNC Symbol;Acc:HGNC:3560]
0	0.881264	0.945	0.777	0	4	CEBPZ	CCAAT enhancer binding protein zeta [Source:HGNC Symbol;Acc:HGNC:24218]
0	0.881209	1	0.999	0	4	NME2	NME/NM23 nucleoside diphosphate kinase 2 [Source:HGNC Symbol;Acc:HGNC:7850]
0	0.879461	0.923	0.587	0	4	MCM7	minichromosome maintenance complex component 7 [Source:HGNC Symbol;Acc:HGNC:6950]
0	0.879021	0.995	0.913	0	4	LAPTM4B	lysosomal protein transmembrane 4 beta [Source:HGNC Symbol;Acc:HGNC:13646]
0	0.878374	0.994	0.948	0	4	SSBP1	single stranded DNA binding protein 1 [Source:HGNC Symbol;Acc:HGNC:11317]
0	0.87674	0.993	0.847	0	4	IGF2BP3	insulin like growth factor 2 mRNA binding protein 3 [Source:HGNC Symbol;Acc:HGNC:28868]
0	0.874052	0.701	0.236	0	4	NRP2	neuropilin 2 [Source:HGNC Symbol;Acc:HGNC:8005]
0	0.871424	0.648	0.192	0	4	CDC6	cell division cycle 6 [Source:HGNC Symbol;Acc:HGNC:1744]
0	0.87077	0.979	0.761	0	4	NME1	NME/NM23 nucleoside diphosphate kinase 1 [Source:HGNC Symbol;Acc:HGNC:7849]
0	0.870659	0.982	0.78	0	4	MYH10	myosin heavy chain 10 [Source:HGNC Symbol;Acc:HGNC:7568]
0	0.867372	0.996	0.921	0	4	PRKDC	protein kinase, DNA-activated, catalytic subunit [Source:HGNC Symbol;Acc:HGNC:9413]
0	0.864214	0.989	0.742	0	4	TSTD1	thiosulfate sulfurtransferase like domain containing 1 [Source:HGNC Symbol;Acc:HGNC:35410]
0	0.863876	0.956	0.689	0	4	CTBP2	C-terminal binding protein 2 [Source:HGNC Symbol;Acc:HGNC:2495]
0	0.863007	0.813	0.361	0	4	CDT1	chromatin licensing and DNA replication factor 1 [Source:HGNC Symbol;Acc:HGNC:24576]
0	0.862763	0.974	0.734	0	4	MRPS15	mitochondrial ribosomal protein S15 [Source:HGNC Symbol;Acc:HGNC:14504]
0	0.861848	1	1	0	4	HSP90AB1	heat shock protein 90 alpha family class B member 1 [Source:HGNC Symbol;Acc:HGNC:5258]
0	0.86161	0.997	0.989	0	4	PSMB1	proteasome 20S subunit beta 1 [Source:HGNC Symbol;Acc:HGNC:9537]
0	0.860903	1	0.999	0	4	SERBP1	SERPINE1 mRNA binding protein 1 [Source:HGNC Symbol;Acc:HGNC:17860]
0	0.858675	0.966	0.727	0	4	BAX	BCL2 associated X, apoptosis regulator [Source:HGNC Symbol;Acc:HGNC:959]
0	0.858541	0.971	0.799	0	4	CNIH4	cornichon family AMPA receptor auxiliary protein 4 [Source:HGNC Symbol;Acc:HGNC:25013]
0	0.853723	0.988	0.859	0	4	SRI	sorcin [Source:HGNC Symbol;Acc:HGNC:11292]
0	0.853697	0.967	0.752	0	4	PSMC5	proteasome 26S subunit, ATPase 5 [Source:HGNC Symbol;Acc:HGNC:9552]
0	0.852054	1	0.999	0	4	TMSB4X	thymosin beta 4 X-linked [Source:HGNC Symbol;Acc:HGNC:11881]
0	0.849746	0.967	0.775	0	4	FDPS	farnesyl diphosphate synthase [Source:HGNC Symbol;Acc:HGNC:3631]
0	0.849057	0.991	0.898	0	4	ADH5	alcohol dehydrogenase 5 (class III), chi polypeptide [Source:HGNC Symbol;Acc:HGNC:253]
0	0.847555	1	1	0	4	FTL	ferritin light chain [Source:HGNC Symbol;Acc:HGNC:3999]
0	0.846883	0.995	0.961	0	4	SRSF7	serine and arginine rich splicing factor 7 [Source:HGNC Symbol;Acc:HGNC:10789]
0	0.84509	1	0.923	0	4	LSM4	LSM4 homolog, U6 small nuclear RNA and mRNA degradation associated [Source:HGNC Symbol;Acc:HGNC:17259]
0	0.842879	0.831	0.399	0	4	PMAIP1	phorbol-12-myristate-13-acetate-induced protein 1 [Source:HGNC Symbol;Acc:HGNC:9108]
0	0.842839	0.5	0.028	0	4	AC007326.5	NA
0	0.841858	1	0.961	0	4	SNRPB	small nuclear ribonucleoprotein polypeptides B and B1 [Source:HGNC Symbol;Acc:HGNC:11153]
0	0.84141	0.999	0.968	0	4	NDUFAB1	NADH:ubiquinone oxidoreductase subunit AB1 [Source:HGNC Symbol;Acc:HGNC:7694]
0	0.840161	1	0.993	0	4	PSMA7	proteasome 20S subunit alpha 7 [Source:HGNC Symbol;Acc:HGNC:9536]
0	0.838896	0.883	0.376	0	4	SALL4	spalt like transcription factor 4 [Source:HGNC Symbol;Acc:HGNC:15924]
0	0.838876	0.591	0.105	0	4	TENT5B	terminal nucleotidyltransferase 5B [Source:HGNC Symbol;Acc:HGNC:28273]
0	0.838653	0.706	0.245	0	4	NMU	neuromedin U [Source:HGNC Symbol;Acc:HGNC:7859]
0	0.837584	1	0.974	0	4	RTRAF	RNA transcription, translation and transport factor [Source:HGNC Symbol;Acc:HGNC:23169]
0	0.836736	0.643	0.129	0	4	TAC3	tachykinin precursor 3 [Source:HGNC Symbol;Acc:HGNC:11521]
0	2.4322	0.773	0.143	0	5	PTGDS	prostaglandin D2 synthase [Source:HGNC Symbol;Acc:HGNC:9592]
0	2.38538	0.992	0.412	0	5	PCDH9	protocadherin 9 [Source:HGNC Symbol;Acc:HGNC:8661]
0	1.96479	0.898	0.358	0	5	AC093866.1	NA
0	1.94672	0.998	0.596	0	5	NKAIN4	sodium/potassium transporting ATPase interacting 4 [Source:HGNC Symbol;Acc:HGNC:16191]
0	1.90059	0.896	0.258	0	5	AC092958.1	NA
0	1.89395	0.937	0.32	0	5	COLGALT2	collagen beta(1-O)galactosyltransferase 2 [Source:HGNC Symbol;Acc:HGNC:16790]
0	1.89191	0.962	0.264	0	5	RELN	reelin [Source:HGNC Symbol;Acc:HGNC:9957]
0	1.88535	0.953	0.342	0	5	HSD17B2	hydroxysteroid 17-beta dehydrogenase 2 [Source:HGNC Symbol;Acc:HGNC:5211]
0	1.85818	0.944	0.622	0	5	GULP1	GULP PTB domain containing engulfment adaptor 1 [Source:HGNC Symbol;Acc:HGNC:18649]
0	1.85423	0.984	0.76	0	5	GJA1	gap junction protein alpha 1 [Source:HGNC Symbol;Acc:HGNC:4274]
0	1.84795	0.995	0.655	0	5	EFNA5	ephrin A5 [Source:HGNC Symbol;Acc:HGNC:3225]
0	1.75692	0.735	0.151	0	5	ZIC1	Zic family member 1 [Source:HGNC Symbol;Acc:HGNC:12872]
0	1.73999	0.992	0.727	0	5	SLC2A1	solute carrier family 2 member 1 [Source:HGNC Symbol;Acc:HGNC:11005]
0	1.73476	0.995	0.77	0	5	DCBLD2	discoidin, CUB and LCCL domain containing 2 [Source:HGNC Symbol;Acc:HGNC:24627]
0	1.72846	0.994	0.662	0	5	ARL4A	ADP ribosylation factor like GTPase 4A [Source:HGNC Symbol;Acc:HGNC:695]
0	1.72315	0.999	0.77	0	5	NEAT1	nuclear paraspeckle assembly transcript 1 [Source:HGNC Symbol;Acc:HGNC:30815]
0	1.72248	0.801	0.159	0	5	MAL	mal, T cell differentiation protein [Source:HGNC Symbol;Acc:HGNC:6817]
0	1.70407	0.941	0.564	0	5	COL1A2	collagen type I alpha 2 chain [Source:HGNC Symbol;Acc:HGNC:2198]
0	1.67615	0.998	0.603	0	5	NR2F1	nuclear receptor subfamily 2 group F member 1 [Source:HGNC Symbol;Acc:HGNC:7975]
0	1.65792	0.991	0.935	0	5	TSC22D1	TSC22 domain family member 1 [Source:HGNC Symbol;Acc:HGNC:16826]
0	1.63148	0.773	0.121	0	5	PDGFRA	platelet derived growth factor receptor alpha [Source:HGNC Symbol;Acc:HGNC:8803]
0	1.61662	0.973	0.382	0	5	ALDH1A1	aldehyde dehydrogenase 1 family member A1 [Source:HGNC Symbol;Acc:HGNC:402]
0	1.57595	0.985	0.435	0	5	TRPM3	transient receptor potential cation channel subfamily M member 3 [Source:HGNC Symbol;Acc:HGNC:17992]
0	1.57115	0.971	0.644	0	5	CPE	carboxypeptidase E [Source:HGNC Symbol;Acc:HGNC:2303]
0	1.4784	0.688	0.087	0	5	DES	desmin [Source:HGNC Symbol;Acc:HGNC:2770]
0	1.45562	0.669	0.246	0	5	AGA	aspartylglucosaminidase [Source:HGNC Symbol;Acc:HGNC:318]
0	1.40423	0.956	0.712	0	5	SESN3	sestrin 3 [Source:HGNC Symbol;Acc:HGNC:23060]
0	1.38663	0.999	0.728	0	5	PAX6	paired box 6 [Source:HGNC Symbol;Acc:HGNC:8620]
0	1.34321	0.92	0.364	0	5	COL9A2	collagen type IX alpha 2 chain [Source:HGNC Symbol;Acc:HGNC:2218]
0	1.33888	0.907	0.409	0	5	DSEL	dermatan sulfate epimerase like [Source:HGNC Symbol;Acc:HGNC:18144]
0	1.33441	0.975	0.61	0	5	PCDH7	protocadherin 7 [Source:HGNC Symbol;Acc:HGNC:8659]
0	1.32947	0.903	0.385	0	5	AEBP1	AE binding protein 1 [Source:HGNC Symbol;Acc:HGNC:303]
0	1.32881	0.955	0.598	0	5	IGFBP5	insulin like growth factor binding protein 5 [Source:HGNC Symbol;Acc:HGNC:5474]
0	1.26392	0.947	0.342	0	5	MAB21L1	mab-21 like 1 [Source:HGNC Symbol;Acc:HGNC:6757]
0	1.26384	0.818	0.322	0	5	FBN1	fibrillin 1 [Source:HGNC Symbol;Acc:HGNC:3603]
0	1.25897	0.307	0.026	0	5	LINC01474	long intergenic non-protein coding RNA 1474 [Source:HGNC Symbol;Acc:HGNC:51111]
0	1.25404	0.841	0.293	0	5	CRIM1-DT	CRIM1 divergent transcript [Source:HGNC Symbol;Acc:HGNC:54057]
0	1.23159	0.651	0.248	0	5	CPAMD8	C3 and PZP like alpha-2-macroglobulin domain containing 8 [Source:HGNC Symbol;Acc:HGNC:23228]
0	1.22645	0.641	0.148	0	5	GCK	glucokinase [Source:HGNC Symbol;Acc:HGNC:4195]
0	1.22034	0.901	0.442	0	5	TPD52L1	TPD52 like 1 [Source:HGNC Symbol;Acc:HGNC:12006]
0	1.19524	0.672	0.145	0	5	TMEFF2	transmembrane protein with EGF like and two follistatin like domains 2 [Source:HGNC Symbol;Acc:HGNC:11867]
0	1.19317	0.897	0.478	0	5	SPOCK1	SPARC (osteonectin), cwcv and kazal like domains proteoglycan 1 [Source:HGNC Symbol;Acc:HGNC:11251]
0	1.19131	0.703	0.193	0	5	CDH7	cadherin 7 [Source:HGNC Symbol;Acc:HGNC:1766]
0	1.18065	0.957	0.404	0	5	PCSK1N	proprotein convertase subtilisin/kexin type 1 inhibitor [Source:HGNC Symbol;Acc:HGNC:17301]
8.14236e-112	1.16116	0.886	0.756	2.00701e-107	5	HES1	hes family bHLH transcription factor 1 [Source:HGNC Symbol;Acc:HGNC:5192]
0	1.15837	0.999	0.989	0	5	APLP2	amyloid beta precursor like protein 2 [Source:HGNC Symbol;Acc:HGNC:598]
0	1.15489	0.888	0.338	0	5	CLDN1	claudin 1 [Source:HGNC Symbol;Acc:HGNC:2032]
0	1.15059	0.723	0.148	0	5	PTCHD4	patched domain containing 4 [Source:HGNC Symbol;Acc:HGNC:21345]
0	1.1495	0.956	0.688	0	5	UTRN	utrophin [Source:HGNC Symbol;Acc:HGNC:12635]
0	1.14759	0.654	0.043	0	5	CYTIP	cytohesin 1 interacting protein [Source:HGNC Symbol;Acc:HGNC:9506]
0	1.12233	0.915	0.496	0	5	GPC6	glypican 6 [Source:HGNC Symbol;Acc:HGNC:4454]
0	1.11265	1	0.875	0	5	VIM	vimentin [Source:HGNC Symbol;Acc:HGNC:12692]
0	1.10375	0.931	0.573	0	5	GAS1	growth arrest specific 1 [Source:HGNC Symbol;Acc:HGNC:4165]
0	1.10132	0.732	0.131	0	5	PGM5	phosphoglucomutase 5 [Source:HGNC Symbol;Acc:HGNC:8908]
0	1.10078	0.78	0.224	0	5	SEMA3E	semaphorin 3E [Source:HGNC Symbol;Acc:HGNC:10727]
0	1.08829	0.989	0.436	0	5	DAPL1	death associated protein like 1 [Source:HGNC Symbol;Acc:HGNC:21490]
0	1.08723	0.989	0.759	0	5	SCARB2	scavenger receptor class B member 2 [Source:HGNC Symbol;Acc:HGNC:1665]
0	1.08094	0.811	0.301	0	5	CPNE8	copine 8 [Source:HGNC Symbol;Acc:HGNC:23498]
0	1.07818	0.88	0.358	0	5	ERICH5	glutamate rich 5 [Source:HGNC Symbol;Acc:HGNC:26823]
0	1.07457	0.447	0.057	0	5	IGF1	insulin like growth factor 1 [Source:HGNC Symbol;Acc:HGNC:5464]
9.94798e-240	1.0603	0.795	0.553	2.45208e-235	5	PMEL	premelanosome protein [Source:HGNC Symbol;Acc:HGNC:10880]
0	1.05692	0.464	0.134	0	5	GNG11	G protein subunit gamma 11 [Source:HGNC Symbol;Acc:HGNC:4403]
0	1.0514	0.838	0.215	0	5	TMEM176B	transmembrane protein 176B [Source:HGNC Symbol;Acc:HGNC:29596]
0	1.04992	0.927	0.503	0	5	MEIS1	Meis homeobox 1 [Source:HGNC Symbol;Acc:HGNC:7000]
0	1.04002	0.652	0.094	0	5	TRPM1	transient receptor potential cation channel subfamily M member 1 [Source:HGNC Symbol;Acc:HGNC:7146]
0	1.04	0.752	0.201	0	5	CFI	complement factor I [Source:HGNC Symbol;Acc:HGNC:5394]
0	1.03531	1	0.956	0	5	BTG1	BTG anti-proliferation factor 1 [Source:HGNC Symbol;Acc:HGNC:1130]
0	1.03488	0.769	0.269	0	5	TGFB2	transforming growth factor beta 2 [Source:HGNC Symbol;Acc:HGNC:11768]
0	1.03447	0.541	0.082	0	5	CHSY3	chondroitin sulfate synthase 3 [Source:HGNC Symbol;Acc:HGNC:24293]
0	1.0252	0.816	0.337	0	5	GRIA4	glutamate ionotropic receptor AMPA type subunit 4 [Source:HGNC Symbol;Acc:HGNC:4574]
0	1.01708	0.63	0.184	0	5	RPRM	reprimo, TP53 dependent G2 arrest mediator homolog [Source:HGNC Symbol;Acc:HGNC:24201]
0	1.01193	0.96	0.684	0	5	SCG5	secretogranin V [Source:HGNC Symbol;Acc:HGNC:10816]
0	1.00959	1	0.986	0	5	ITM2B	integral membrane protein 2B [Source:HGNC Symbol;Acc:HGNC:6174]
0	1.00715	0.679	0.178	0	5	TENM1	teneurin transmembrane protein 1 [Source:HGNC Symbol;Acc:HGNC:8117]
0	1.00166	0.977	0.673	0	5	COL6A1	collagen type VI alpha 1 chain [Source:HGNC Symbol;Acc:HGNC:2211]
0	0.995521	0.379	0.041	0	5	WFDC1	WAP four-disulfide core domain 1 [Source:HGNC Symbol;Acc:HGNC:15466]
0	0.989577	0.947	0.537	0	5	DACH1	dachshund family transcription factor 1 [Source:HGNC Symbol;Acc:HGNC:2663]
0	0.984827	0.867	0.398	0	5	MAN1A1	mannosidase alpha class 1A member 1 [Source:HGNC Symbol;Acc:HGNC:6821]
0	0.980768	0.573	0.087	0	5	MYOCD	myocardin [Source:HGNC Symbol;Acc:HGNC:16067]
0	0.977936	0.791	0.317	0	5	CADM2	cell adhesion molecule 2 [Source:HGNC Symbol;Acc:HGNC:29849]
6.84401e-234	0.977317	0.379	0.127	1.68698e-229	5	BMP2	bone morphogenetic protein 2 [Source:HGNC Symbol;Acc:HGNC:1069]
0	0.9751	0.544	0.17	0	5	SGK1	serum/glucocorticoid regulated kinase 1 [Source:HGNC Symbol;Acc:HGNC:10810]
0	0.971649	0.873	0.439	0	5	HIF3A	hypoxia inducible factor 3 subunit alpha [Source:HGNC Symbol;Acc:HGNC:15825]
6.64019e-126	0.96345	0.4	0.193	1.63674e-121	5	HEY1	hes related family bHLH transcription factor with YRPW motif 1 [Source:HGNC Symbol;Acc:HGNC:4880]
0	0.961932	0.558	0.086	0	5	SPOCK3	SPARC (osteonectin), cwcv and kazal like domains proteoglycan 3 [Source:HGNC Symbol;Acc:HGNC:13565]
0	0.958706	0.803	0.216	0	5	TMEM176A	transmembrane protein 176A [Source:HGNC Symbol;Acc:HGNC:24930]
4.5342e-237	0.949439	0.967	0.815	1.11764e-232	5	KCNQ1OT1	KCNQ1 opposite strand/antisense transcript 1 [Source:HGNC Symbol;Acc:HGNC:6295]
0	0.947974	0.589	0.055	0	5	ADAMTS9-AS1	ADAMTS9 antisense RNA 1 [Source:HGNC Symbol;Acc:HGNC:40625]
3.28026e-88	0.944229	0.408	0.227	8.08552e-84	5	CCK	cholecystokinin [Source:HGNC Symbol;Acc:HGNC:1569]
0	0.939079	0.796	0.258	0	5	LRRC17	leucine rich repeat containing 17 [Source:HGNC Symbol;Acc:HGNC:16895]
0	0.936989	0.429	0.055	0	5	DCC	DCC netrin 1 receptor [Source:HGNC Symbol;Acc:HGNC:2701]
0	0.932856	0.802	0.34	0	5	TIMP3	TIMP metallopeptidase inhibitor 3 [Source:HGNC Symbol;Acc:HGNC:11822]
0	0.926351	1	0.975	0	5	MT-ND4L	mitochondrially encoded NADH:ubiquinone oxidoreductase core subunit 4L [Source:HGNC Symbol;Acc:HGNC:7460]
0	0.919448	0.987	0.883	0	5	MT-ND6	mitochondrially encoded NADH:ubiquinone oxidoreductase core subunit 6 [Source:HGNC Symbol;Acc:HGNC:7462]
0	0.91554	0.888	0.482	0	5	GCHFR	GTP cyclohydrolase I feedback regulator [Source:HGNC Symbol;Acc:HGNC:4194]
0	0.911616	0.732	0.279	0	5	COLEC12	collectin subfamily member 12 [Source:HGNC Symbol;Acc:HGNC:16016]
0	0.90771	0.867	0.541	0	5	PTPRD	protein tyrosine phosphatase receptor type D [Source:HGNC Symbol;Acc:HGNC:9668]
0	0.907509	0.863	0.334	0	5	AL391650.1	NA
1.45506e-198	0.90147	0.893	0.693	3.58659e-194	5	CDKN1C	cyclin dependent kinase inhibitor 1C [Source:HGNC Symbol;Acc:HGNC:1786]
0	0.9	0.981	0.694	0	5	SYT1	synaptotagmin 1 [Source:HGNC Symbol;Acc:HGNC:11509]
0	0.899414	0.841	0.445	0	5	LSAMP	limbic system associated membrane protein [Source:HGNC Symbol;Acc:HGNC:6705]
0	0.89753	0.915	0.56	0	5	SELENOM	selenoprotein M [Source:HGNC Symbol;Acc:HGNC:30397]
0	0.896153	0.579	0.109	0	5	AC015522.1	NA
0	0.893634	0.983	0.931	0	5	SNHG7	small nucleolar RNA host gene 7 [Source:HGNC Symbol;Acc:HGNC:28254]
0	0.891195	0.711	0.204	0	5	FOXP2	forkhead box P2 [Source:HGNC Symbol;Acc:HGNC:13875]
1.30801e-258	0.88809	0.671	0.325	3.2241e-254	5	NBL1	NBL1, DAN family BMP antagonist [Source:HGNC Symbol;Acc:HGNC:7650]
0	0.887913	0.781	0.409	0	5	ZMAT3	zinc finger matrin-type 3 [Source:HGNC Symbol;Acc:HGNC:29983]
0	0.887261	0.783	0.337	0	5	LIN7A	lin-7 homolog A, crumbs cell polarity complex component [Source:HGNC Symbol;Acc:HGNC:17787]
0	0.874502	0.861	0.369	0	5	MIR100HG	mir-100-let-7a-2-mir-125b-1 cluster host gene [Source:HGNC Symbol;Acc:HGNC:39522]
6.69266e-305	0.873135	0.796	0.419	1.64967e-300	5	CDON	cell adhesion associated, oncogene regulated [Source:HGNC Symbol;Acc:HGNC:17104]
0	0.872048	0.972	0.832	0	5	SDCBP	syndecan binding protein [Source:HGNC Symbol;Acc:HGNC:10662]
3.60947e-305	0.871702	0.912	0.517	8.89697e-301	5	DKK3	dickkopf WNT signaling pathway inhibitor 3 [Source:HGNC Symbol;Acc:HGNC:2893]
0	0.86902	0.766	0.359	0	5	CRIM1	cysteine rich transmembrane BMP regulator 1 [Source:HGNC Symbol;Acc:HGNC:2359]
0	0.865988	0.977	0.764	0	5	CRTAP	cartilage associated protein [Source:HGNC Symbol;Acc:HGNC:2379]
1.73274e-272	0.854805	0.854	0.534	4.27103e-268	5	SNCA	synuclein alpha [Source:HGNC Symbol;Acc:HGNC:11138]
0	0.853123	0.872	0.457	0	5	EVA1B	eva-1 homolog B [Source:HGNC Symbol;Acc:HGNC:25558]
0	0.85034	1	0.999	0	5	MT-ND5	mitochondrially encoded NADH:ubiquinone oxidoreductase core subunit 5 [Source:HGNC Symbol;Acc:HGNC:7461]
0	0.8459	0.849	0.368	0	5	MGARP	mitochondria localized glutamic acid rich protein [Source:HGNC Symbol;Acc:HGNC:29969]
0	0.840789	1	0.999	0	5	MT-ND3	mitochondrially encoded NADH:ubiquinone oxidoreductase core subunit 3 [Source:HGNC Symbol;Acc:HGNC:7458]
0	0.839051	0.725	0.204	0	5	SYNPR	synaptoporin [Source:HGNC Symbol;Acc:HGNC:16507]
2.56642e-306	0.838543	0.775	0.433	6.32597e-302	5	MPP6	NA
4.24965e-297	0.817256	0.832	0.509	1.0475e-292	5	EMP2	epithelial membrane protein 2 [Source:HGNC Symbol;Acc:HGNC:3334]
0	0.815148	0.716	0.253	0	5	STRA6	signaling receptor and transporter of retinol STRA6 [Source:HGNC Symbol;Acc:HGNC:30650]
6.09452e-303	0.813439	0.602	0.249	1.50224e-298	5	ITM2A	integral membrane protein 2A [Source:HGNC Symbol;Acc:HGNC:6173]
0	0.812445	0.484	0.149	0	5	ECRG4	ECRG4 augurin precursor [Source:HGNC Symbol;Acc:HGNC:24642]
0	0.811024	0.909	0.563	0	5	A1BG	alpha-1-B glycoprotein [Source:HGNC Symbol;Acc:HGNC:5]
0	0.803302	0.866	0.332	0	5	HMX1	H6 family homeobox 1 [Source:HGNC Symbol;Acc:HGNC:5017]
0	0.803182	0.772	0.343	0	5	ABAT	4-aminobutyrate aminotransferase [Source:HGNC Symbol;Acc:HGNC:23]
0	0.802927	0.979	0.857	0	5	SNHG32	small nucleolar RNA host gene 32 [Source:HGNC Symbol;Acc:HGNC:19078]
0	0.797679	0.494	0.146	0	5	LYPD1	LY6/PLAUR domain containing 1 [Source:HGNC Symbol;Acc:HGNC:28431]
0	0.797143	0.583	0.164	0	5	AP1S3	adaptor related protein complex 1 subunit sigma 3 [Source:HGNC Symbol;Acc:HGNC:18971]
8.75044e-92	0.796697	0.395	0.215	2.1569e-87	5	ACTA2	actin alpha 2, smooth muscle [Source:HGNC Symbol;Acc:HGNC:130]
3.99021e-212	0.796203	1	0.999	9.83546e-208	5	TMSB4X	thymosin beta 4 X-linked [Source:HGNC Symbol;Acc:HGNC:11881]
0	0.789696	0.705	0.31	0	5	SIX3-AS1	SIX3 antisense RNA 1 [Source:HGNC Symbol;Acc:HGNC:40532]
3.90401e-303	0.789623	0.857	0.541	9.62299e-299	5	MSANTD4	Myb/SANT DNA binding domain containing 4 with coiled-coils [Source:HGNC Symbol;Acc:HGNC:29383]
0	0.787505	0.924	0.618	0	5	MXRA7	matrix remodeling associated 7 [Source:HGNC Symbol;Acc:HGNC:7541]
0	0.787475	0.999	0.981	0	5	SOX4	SRY-box transcription factor 4 [Source:HGNC Symbol;Acc:HGNC:11200]
0	0.785917	0.523	0.109	0	5	MFAP4	microfibril associated protein 4 [Source:HGNC Symbol;Acc:HGNC:7035]
0	0.783271	0.745	0.304	0	5	CRACR2B	calcium release activated channel regulator 2B [Source:HGNC Symbol;Acc:HGNC:28703]
2.49683e-133	0.782781	0.581	0.347	6.15444e-129	5	SOCS3	suppressor of cytokine signaling 3 [Source:HGNC Symbol;Acc:HGNC:19391]
1.90483e-197	0.768593	0.29	0.083	4.69523e-193	5	NDUFA4L2	NDUFA4 mitochondrial complex associated like 2 [Source:HGNC Symbol;Acc:HGNC:29836]
0	0.764795	0.922	0.64	0	5	TSPAN4	tetraspanin 4 [Source:HGNC Symbol;Acc:HGNC:11859]
8.32433e-238	0.757173	0.963	0.868	2.05186e-233	5	LDHA	lactate dehydrogenase A [Source:HGNC Symbol;Acc:HGNC:6535]
0	0.754946	0.55	0.211	0	5	ANTXR2	ANTXR cell adhesion molecule 2 [Source:HGNC Symbol;Acc:HGNC:21732]
0	0.754167	0.654	0.175	0	5	MITF	melanocyte inducing transcription factor [Source:HGNC Symbol;Acc:HGNC:7105]
0	0.753359	0.997	0.9	0	5	SAT2	spermidine/spermine N1-acetyltransferase family member 2 [Source:HGNC Symbol;Acc:HGNC:23160]
2.98471e-232	0.748842	0.982	0.874	7.35701e-228	5	SAT1	spermidine/spermine N1-acetyltransferase 1 [Source:HGNC Symbol;Acc:HGNC:10540]
0	0.747801	0.403	0.013	0	5	LINC01099	long intergenic non-protein coding RNA 1099 [Source:HGNC Symbol;Acc:HGNC:49222]
6.25806e-296	0.74377	0.766	0.404	1.54255e-291	5	CHPF	chondroitin polymerizing factor [Source:HGNC Symbol;Acc:HGNC:24291]
2.29226e-231	0.738694	0.817	0.513	5.6502e-227	5	MYL9	myosin light chain 9 [Source:HGNC Symbol;Acc:HGNC:15754]
0	0.737062	0.441	0.038	0	5	NPFFR2	neuropeptide FF receptor 2 [Source:HGNC Symbol;Acc:HGNC:4525]
8.10371e-255	0.729162	0.793	0.426	1.99748e-250	5	ZNF503	zinc finger protein 503 [Source:HGNC Symbol;Acc:HGNC:23589]
1.50614e-278	0.728982	0.902	0.584	3.71249e-274	5	ZFHX3	zinc finger homeobox 3 [Source:HGNC Symbol;Acc:HGNC:777]
7.12057e-273	0.726462	0.771	0.423	1.75515e-268	5	CPXM1	carboxypeptidase X, M14 family member 1 [Source:HGNC Symbol;Acc:HGNC:15771]
0	0.718356	0.523	0.15	0	5	SOSTDC1	sclerostin domain containing 1 [Source:HGNC Symbol;Acc:HGNC:21748]
4.32195e-257	0.715296	0.99	0.842	1.06532e-252	5	CLU	clusterin [Source:HGNC Symbol;Acc:HGNC:2095]
6.03224e-299	0.711469	0.711	0.323	1.48689e-294	5	SLITRK5	SLIT and NTRK like family member 5 [Source:HGNC Symbol;Acc:HGNC:20295]
1.26537e-186	0.708697	0.392	0.145	3.11902e-182	5	NTRK2	neurotrophic receptor tyrosine kinase 2 [Source:HGNC Symbol;Acc:HGNC:8032]
1.51975e-289	0.707121	0.763	0.409	3.74603e-285	5	USP53	ubiquitin specific peptidase 53 [Source:HGNC Symbol;Acc:HGNC:29255]
3.64592e-233	0.706746	0.933	0.722	8.98682e-229	5	PXDN	peroxidasin [Source:HGNC Symbol;Acc:HGNC:14966]
5.55229e-250	0.705163	0.963	0.822	1.36858e-245	5	ITM2C	integral membrane protein 2C [Source:HGNC Symbol;Acc:HGNC:6175]
0	0.704938	0.864	0.478	0	5	SERPINB6	serpin family B member 6 [Source:HGNC Symbol;Acc:HGNC:8950]
0	0.70485	0.5	0.132	0	5	CAMK4	calcium/calmodulin dependent protein kinase IV [Source:HGNC Symbol;Acc:HGNC:1464]
1.71623e-281	0.704482	0.907	0.537	4.23033e-277	5	PLK2	polo like kinase 2 [Source:HGNC Symbol;Acc:HGNC:19699]
0	0.703338	0.747	0.304	0	5	HSBP1L1	heat shock factor binding protein 1 like 1 [Source:HGNC Symbol;Acc:HGNC:37243]
0	0.700075	0.999	0.962	0	5	NPC2	NPC intracellular cholesterol transporter 2 [Source:HGNC Symbol;Acc:HGNC:14537]
2.23047e-267	0.696304	0.789	0.435	5.49789e-263	5	SEMA3A	semaphorin 3A [Source:HGNC Symbol;Acc:HGNC:10723]
0	0.693598	0.628	0.199	0	5	MAB21L2	mab-21 like 2 [Source:HGNC Symbol;Acc:HGNC:6758]
8.23452e-202	0.689718	0.882	0.641	2.02973e-197	5	P4HA1	prolyl 4-hydroxylase subunit alpha 1 [Source:HGNC Symbol;Acc:HGNC:8546]
1.8966e-293	0.6863	0.644	0.265	4.67494e-289	5	DCT	dopachrome tautomerase [Source:HGNC Symbol;Acc:HGNC:2709]
1.34039e-298	0.684457	0.799	0.442	3.30392e-294	5	COL6A2	collagen type VI alpha 2 chain [Source:HGNC Symbol;Acc:HGNC:2212]
2.33223e-297	0.679312	0.622	0.244	5.74871e-293	5	LINC02609	long intergenic non-protein coding RNA 2609 [Source:HGNC Symbol;Acc:HGNC:27140]
1.03875e-294	0.676933	0.661	0.3	2.56041e-290	5	NFIC	nuclear factor I C [Source:HGNC Symbol;Acc:HGNC:7786]
1.83366e-301	0.675921	0.662	0.277	4.51978e-297	5	LHFPL6	LHFPL tetraspan subfamily member 6 [Source:HGNC Symbol;Acc:HGNC:6586]
6.44561e-265	0.672669	0.673	0.317	1.58878e-260	5	ASS1	argininosuccinate synthase 1 [Source:HGNC Symbol;Acc:HGNC:758]
0	0.670653	0.621	0.22	0	5	BHLHE40	basic helix-loop-helix family member e40 [Source:HGNC Symbol;Acc:HGNC:1046]
0	0.668379	0.491	0.139	0	5	NIBAN1	niban apoptosis regulator 1 [Source:HGNC Symbol;Acc:HGNC:16784]
0	0.666321	0.537	0.17	0	5	MECOM	MDS1 and EVI1 complex locus [Source:HGNC Symbol;Acc:HGNC:3498]
1.35733e-291	0.662717	0.811	0.429	3.34569e-287	5	MAGI2-AS3	MAGI2 antisense RNA 3 [Source:HGNC Symbol;Acc:HGNC:40862]
5.19406e-194	0.662528	0.646	0.362	1.28028e-189	5	DAPK1	death associated protein kinase 1 [Source:HGNC Symbol;Acc:HGNC:2674]
3.65418e-292	0.661036	0.691	0.321	9.00718e-288	5	SMIM1	small integral membrane protein 1 (Vel blood group) [Source:HGNC Symbol;Acc:HGNC:44204]
0	0.660838	0.472	0.102	0	5	BIRC7	baculoviral IAP repeat containing 7 [Source:HGNC Symbol;Acc:HGNC:13702]
1.88157e-306	0.660549	0.753	0.351	4.63788e-302	5	EMP3	epithelial membrane protein 3 [Source:HGNC Symbol;Acc:HGNC:3335]
6.6353e-263	0.65932	0.593	0.259	1.63553e-258	5	PTP4A3	protein tyrosine phosphatase 4A3 [Source:HGNC Symbol;Acc:HGNC:9636]
2.10895e-209	0.658442	0.784	0.462	5.19835e-205	5	RMST	rhabdomyosarcoma 2 associated transcript [Source:HGNC Symbol;Acc:HGNC:29893]
3.56591e-226	0.657432	0.998	0.989	8.78961e-222	5	TKT	transketolase [Source:HGNC Symbol;Acc:HGNC:11834]
1.27155e-242	0.653416	0.919	0.723	3.13423e-238	5	ASAH1	N-acylsphingosine amidohydrolase 1 [Source:HGNC Symbol;Acc:HGNC:735]
1.989e-291	0.652795	0.686	0.328	4.90268e-287	5	FKBP7	FKBP prolyl isomerase 7 [Source:HGNC Symbol;Acc:HGNC:3723]
6.44098e-170	0.648014	0.963	0.823	1.58764e-165	5	TLE4	TLE family member 4, transcriptional corepressor [Source:HGNC Symbol;Acc:HGNC:11840]
0	0.644247	0.706	0.319	0	5	P3H2	prolyl 3-hydroxylase 2 [Source:HGNC Symbol;Acc:HGNC:19317]
1.78084e-277	0.643036	0.601	0.251	4.3896e-273	5	FZD1	frizzled class receptor 1 [Source:HGNC Symbol;Acc:HGNC:4038]
0	0.64278	0.438	0.112	0	5	PCDH10	protocadherin 10 [Source:HGNC Symbol;Acc:HGNC:13404]
5.54187e-269	0.640037	0.452	0.153	1.36602e-264	5	COL23A1	collagen type XXIII alpha 1 chain [Source:HGNC Symbol;Acc:HGNC:22990]
3.36443e-252	0.635328	0.997	0.886	8.29299e-248	5	SPARC	secreted protein acidic and cysteine rich [Source:HGNC Symbol;Acc:HGNC:11219]
3.36217e-276	0.634551	0.715	0.348	8.28742e-272	5	PLOD2	procollagen-lysine,2-oxoglutarate 5-dioxygenase 2 [Source:HGNC Symbol;Acc:HGNC:9082]
0	0.633547	0.408	0.057	0	5	CRPPA	CDP-L-ribitol pyrophosphorylase A [Source:HGNC Symbol;Acc:HGNC:37276]
3.43818e-264	0.633167	0.7	0.334	8.47477e-260	5	NR2F1-AS1	NR2F1 antisense RNA 1 [Source:HGNC Symbol;Acc:HGNC:48622]
3.9879e-211	0.631476	0.592	0.288	9.82977e-207	5	CGN	cingulin [Source:HGNC Symbol;Acc:HGNC:17429]
2.3223e-187	0.629385	0.757	0.492	5.72425e-183	5	AC021504.1	NA
0	0.627498	0.528	0.16	0	5	PIP5K1B	phosphatidylinositol-4-phosphate 5-kinase type 1 beta [Source:HGNC Symbol;Acc:HGNC:8995]
0	2.59934	0.986	0.388	0	6	TOP2A	DNA topoisomerase II alpha [Source:HGNC Symbol;Acc:HGNC:11989]
0	2.51052	0.966	0.309	0	6	UBE2C	ubiquitin conjugating enzyme E2 C [Source:HGNC Symbol;Acc:HGNC:15937]
0	2.35181	0.994	0.5	0	6	CENPF	centromere protein F [Source:HGNC Symbol;Acc:HGNC:1857]
0	2.29466	0.951	0.278	0	6	MKI67	marker of proliferation Ki-67 [Source:HGNC Symbol;Acc:HGNC:7107]
0	2.2313	0.939	0.3	0	6	ASPM	assembly factor for spindle microtubules [Source:HGNC Symbol;Acc:HGNC:19048]
0	2.09459	0.966	0.276	0	6	CDK1	cyclin dependent kinase 1 [Source:HGNC Symbol;Acc:HGNC:1722]
0	2.08148	0.988	0.355	0	6	NUSAP1	nucleolar and spindle associated protein 1 [Source:HGNC Symbol;Acc:HGNC:18538]
0	1.90695	0.966	0.647	0	6	KPNA2	karyopherin subunit alpha 2 [Source:HGNC Symbol;Acc:HGNC:6395]
0	1.85851	0.934	0.321	0	6	TPX2	TPX2 microtubule nucleation factor [Source:HGNC Symbol;Acc:HGNC:1249]
0	1.80038	0.986	0.503	0	6	SMC4	structural maintenance of chromosomes 4 [Source:HGNC Symbol;Acc:HGNC:14013]
0	1.76798	1	0.739	0	6	HMGB2	high mobility group box 2 [Source:HGNC Symbol;Acc:HGNC:5000]
0	1.76583	0.615	0.122	0	6	PIF1	PIF1 5'-to-3' DNA helicase [Source:HGNC Symbol;Acc:HGNC:26220]
0	1.74213	0.783	0.266	0	6	CENPE	centromere protein E [Source:HGNC Symbol;Acc:HGNC:1856]
0	1.68006	0.904	0.261	0	6	KIF11	kinesin family member 11 [Source:HGNC Symbol;Acc:HGNC:6388]
0	1.67372	0.895	0.246	0	6	DLGAP5	DLG associated protein 5 [Source:HGNC Symbol;Acc:HGNC:16864]
0	1.66554	0.951	0.873	0	6	HIST1H4C	NA
0	1.65331	0.819	0.238	0	6	SGO2	shugoshin 2 [Source:HGNC Symbol;Acc:HGNC:30812]
0	1.62103	0.846	0.314	0	6	CCNB1	cyclin B1 [Source:HGNC Symbol;Acc:HGNC:1579]
0	1.61986	0.915	0.533	0	6	DLK1	delta like non-canonical Notch ligand 1 [Source:HGNC Symbol;Acc:HGNC:2907]
0	1.58365	0.964	0.34	0	6	BIRC5	baculoviral IAP repeat containing 5 [Source:HGNC Symbol;Acc:HGNC:593]
0	1.53655	0.998	0.899	0	6	TUBB4B	tubulin beta 4B class IVb [Source:HGNC Symbol;Acc:HGNC:20771]
0	1.53038	0.972	0.511	0	6	PRTG	protogenin [Source:HGNC Symbol;Acc:HGNC:26373]
0	1.52051	0.835	0.201	0	6	GTSE1	G2 and S-phase expressed 1 [Source:HGNC Symbol;Acc:HGNC:13698]
0	1.52001	0.889	0.311	0	6	PRC1	protein regulator of cytokinesis 1 [Source:HGNC Symbol;Acc:HGNC:9341]
0	1.50118	0.993	0.694	0	6	TMSB15A	thymosin beta 15A [Source:HGNC Symbol;Acc:HGNC:30744]
0	1.49242	0.759	0.179	0	6	DEPDC1	DEP domain containing 1 [Source:HGNC Symbol;Acc:HGNC:22949]
0	1.46096	0.999	0.758	0	6	CKS1B	CDC28 protein kinase regulatory subunit 1B [Source:HGNC Symbol;Acc:HGNC:19083]
0	1.4555	0.882	0.222	0	6	NCAPG	non-SMC condensin I complex subunit G [Source:HGNC Symbol;Acc:HGNC:24304]
0	1.45387	0.924	0.5	0	6	CKAP2	cytoskeleton associated protein 2 [Source:HGNC Symbol;Acc:HGNC:1990]
0	1.42991	0.626	0.191	0	6	PLK1	polo like kinase 1 [Source:HGNC Symbol;Acc:HGNC:9077]
0	1.41052	0.921	0.416	0	6	KIF20B	kinesin family member 20B [Source:HGNC Symbol;Acc:HGNC:7212]
0	1.40946	0.952	0.547	0	6	TYMS	thymidylate synthetase [Source:HGNC Symbol;Acc:HGNC:12441]
0	1.40936	0.861	0.242	0	6	AURKB	aurora kinase B [Source:HGNC Symbol;Acc:HGNC:11390]
0	1.40618	0.97	0.577	0	6	MIS18BP1	MIS18 binding protein 1 [Source:HGNC Symbol;Acc:HGNC:20190]
0	1.40463	0.865	0.224	0	6	NUF2	NUF2 component of NDC80 kinetochore complex [Source:HGNC Symbol;Acc:HGNC:14621]
0	1.39372	0.712	0.14	0	6	CDCA3	cell division cycle associated 3 [Source:HGNC Symbol;Acc:HGNC:14624]
0	1.37822	0.854	0.18	0	6	KIFC1	kinesin family member C1 [Source:HGNC Symbol;Acc:HGNC:6389]
0	1.37464	0.878	0.269	0	6	C21orf58	chromosome 21 open reading frame 58 [Source:HGNC Symbol;Acc:HGNC:1300]
0	1.37067	0.977	0.467	0	6	UBE2T	ubiquitin conjugating enzyme E2 T [Source:HGNC Symbol;Acc:HGNC:25009]
0	1.36846	0.801	0.168	0	6	NDC80	NDC80 kinetochore complex component [Source:HGNC Symbol;Acc:HGNC:16909]
0	1.36655	0.986	0.488	0	6	MAD2L1	mitotic arrest deficient 2 like 1 [Source:HGNC Symbol;Acc:HGNC:6763]
0	1.36549	0.942	0.477	0	6	H2AFX	NA
0	1.36429	0.657	0.169	0	6	AURKA	aurora kinase A [Source:HGNC Symbol;Acc:HGNC:11393]
0	1.36345	0.947	0.302	0	6	RAD51AP1	RAD51 associated protein 1 [Source:HGNC Symbol;Acc:HGNC:16956]
2.14687e-210	1.35986	0.966	0.901	5.29182e-206	6	ARL6IP1	ADP ribosylation factor like GTPase 6 interacting protein 1 [Source:HGNC Symbol;Acc:HGNC:697]
0	1.35826	0.986	0.679	0	6	CKS2	CDC28 protein kinase regulatory subunit 2 [Source:HGNC Symbol;Acc:HGNC:2000]
0	1.35798	0.916	0.321	0	6	FBXO5	F-box protein 5 [Source:HGNC Symbol;Acc:HGNC:13584]
0	1.35787	0.8	0.179	0	6	KIF2C	kinesin family member 2C [Source:HGNC Symbol;Acc:HGNC:6393]
0	1.35531	0.821	0.237	0	6	CCNA2	cyclin A2 [Source:HGNC Symbol;Acc:HGNC:1578]
0	1.35274	0.895	0.192	0	6	SPC25	SPC25 component of NDC80 kinetochore complex [Source:HGNC Symbol;Acc:HGNC:24031]
0	1.34773	0.749	0.161	0	6	KIF14	kinesin family member 14 [Source:HGNC Symbol;Acc:HGNC:19181]
0	1.34422	0.742	0.23	0	6	PSRC1	proline and serine rich coiled-coil 1 [Source:HGNC Symbol;Acc:HGNC:24472]
0	1.33039	0.811	0.175	0	6	HIST1H1B	NA
0	1.32542	0.809	0.143	0	6	HJURP	Holliday junction recognition protein [Source:HGNC Symbol;Acc:HGNC:25444]
0	1.31134	0.881	0.429	0	6	CCNB2	cyclin B2 [Source:HGNC Symbol;Acc:HGNC:1580]
0	1.29452	0.657	0.157	0	6	CENPA	centromere protein A [Source:HGNC Symbol;Acc:HGNC:1851]
0	1.28718	0.759	0.177	0	6	KIF23	kinesin family member 23 [Source:HGNC Symbol;Acc:HGNC:6392]
0	1.27579	0.759	0.196	0	6	CDCA8	cell division cycle associated 8 [Source:HGNC Symbol;Acc:HGNC:14629]
0	1.26626	0.826	0.271	0	6	TACC3	transforming acidic coiled-coil containing protein 3 [Source:HGNC Symbol;Acc:HGNC:11524]
0	1.26405	0.954	0.662	0	6	BUB3	BUB3 mitotic checkpoint protein [Source:HGNC Symbol;Acc:HGNC:1151]
0	1.26068	0.864	0.24	0	6	SGO1	shugoshin 1 [Source:HGNC Symbol;Acc:HGNC:25088]
0	1.25673	0.67	0.235	0	6	HMMR	hyaluronan mediated motility receptor [Source:HGNC Symbol;Acc:HGNC:5012]
0	1.25648	0.763	0.17	0	6	PBK	PDZ binding kinase [Source:HGNC Symbol;Acc:HGNC:18282]
0	1.24216	0.786	0.319	0	6	SOX3	SRY-box transcription factor 3 [Source:HGNC Symbol;Acc:HGNC:11199]
0	1.23707	0.674	0.257	0	6	CDC20	cell division cycle 20 [Source:HGNC Symbol;Acc:HGNC:1723]
0	1.23517	0.741	0.18	0	6	KNL1	kinetochore scaffold 1 [Source:HGNC Symbol;Acc:HGNC:24054]
0	1.22957	0.923	0.435	0	6	ATAD5	ATPase family AAA domain containing 5 [Source:HGNC Symbol;Acc:HGNC:25752]
0	1.22878	0.731	0.113	0	6	HIST1H3B	NA
0	1.22442	0.956	0.5	0	6	PCLAF	PCNA clamp associated factor [Source:HGNC Symbol;Acc:HGNC:28961]
0	1.21738	0.704	0.147	0	6	HIST1H3D	NA
0	1.2146	0.934	0.373	0	6	CENPK	centromere protein K [Source:HGNC Symbol;Acc:HGNC:29479]
0	1.20823	0.943	0.587	0	6	HELLS	helicase, lymphoid specific [Source:HGNC Symbol;Acc:HGNC:4861]
0	1.20576	1	0.976	0	6	TUBA1B	tubulin alpha 1b [Source:HGNC Symbol;Acc:HGNC:18809]
0	1.20483	0.806	0.221	0	6	BUB1B	BUB1 mitotic checkpoint serine/threonine kinase B [Source:HGNC Symbol;Acc:HGNC:1149]
0	1.20102	1	0.979	0	6	HMGN2	high mobility group nucleosomal binding domain 2 [Source:HGNC Symbol;Acc:HGNC:4986]
0	1.20098	0.698	0.143	0	6	CKAP2L	cytoskeleton associated protein 2 like [Source:HGNC Symbol;Acc:HGNC:26877]
0	1.18818	0.758	0.185	0	6	TTK	TTK protein kinase [Source:HGNC Symbol;Acc:HGNC:12401]
0	1.17994	0.766	0.205	0	6	ARHGAP11A	Rho GTPase activating protein 11A [Source:HGNC Symbol;Acc:HGNC:15783]
0	1.17985	0.846	0.353	0	6	ECT2	epithelial cell transforming 2 [Source:HGNC Symbol;Acc:HGNC:3155]
0	1.1682	0.864	0.377	0	6	LIX1	limb and CNS expressed 1 [Source:HGNC Symbol;Acc:HGNC:18581]
0	1.15591	0.813	0.222	0	6	RRM2	ribonucleotide reductase regulatory subunit M2 [Source:HGNC Symbol;Acc:HGNC:10452]
0	1.15253	0.731	0.289	0	6	CDKN3	cyclin dependent kinase inhibitor 3 [Source:HGNC Symbol;Acc:HGNC:1791]
0	1.15146	0.98	0.491	0	6	ORC6	origin recognition complex subunit 6 [Source:HGNC Symbol;Acc:HGNC:17151]
0	1.14765	0.997	0.813	0	6	CENPV	centromere protein V [Source:HGNC Symbol;Acc:HGNC:29920]
0	1.13445	0.943	0.564	0	6	RRM1	ribonucleotide reductase catalytic subunit M1 [Source:HGNC Symbol;Acc:HGNC:10451]
0	1.13073	0.763	0.211	0	6	ANLN	anillin actin binding protein [Source:HGNC Symbol;Acc:HGNC:14082]
0	1.12876	0.748	0.353	0	6	HIST1H1C	NA
0	1.11709	0.848	0.303	0	6	FANCI	FA complementation group I [Source:HGNC Symbol;Acc:HGNC:25568]
0	1.11583	0.929	0.517	0	6	LMNB1	lamin B1 [Source:HGNC Symbol;Acc:HGNC:6637]
2.80376e-248	1.10349	0.942	0.773	6.91098e-244	6	SYNE2	spectrin repeat containing nuclear envelope protein 2 [Source:HGNC Symbol;Acc:HGNC:17084]
0	1.09972	0.697	0.155	0	6	CDCA2	cell division cycle associated 2 [Source:HGNC Symbol;Acc:HGNC:14623]
0	1.09836	0.983	0.67	0	6	GPC3	glypican 3 [Source:HGNC Symbol;Acc:HGNC:4451]
4.73672e-264	1.0931	0.941	0.621	1.16755e-259	6	PTTG1	PTTG1 regulator of sister chromatid separation, securin [Source:HGNC Symbol;Acc:HGNC:9690]
0	1.09193	0.793	0.298	0	6	CLSPN	claspin [Source:HGNC Symbol;Acc:HGNC:19715]
6.19206e-304	1.09044	0.667	0.291	1.52628e-299	6	KNSTRN	kinetochore localized astrin (SPAG5) binding protein [Source:HGNC Symbol;Acc:HGNC:30767]
0	1.08742	0.983	0.588	0	6	CENPH	centromere protein H [Source:HGNC Symbol;Acc:HGNC:17268]
0	1.08204	0.749	0.192	0	6	KIF15	kinesin family member 15 [Source:HGNC Symbol;Acc:HGNC:17273]
0	1.08132	0.988	0.754	0	6	SFRP1	secreted frizzled related protein 1 [Source:HGNC Symbol;Acc:HGNC:10776]
0	1.06928	0.662	0.155	0	6	INCENP	inner centromere protein [Source:HGNC Symbol;Acc:HGNC:6058]
0	1.06907	0.779	0.228	0	6	PIMREG	PICALM interacting mitotic regulator [Source:HGNC Symbol;Acc:HGNC:25483]
0	1.0689	0.992	0.77	0	6	UBE2S	ubiquitin conjugating enzyme E2 S [Source:HGNC Symbol;Acc:HGNC:17895]
0	1.0601	0.704	0.184	0	6	KIF4A	kinesin family member 4A [Source:HGNC Symbol;Acc:HGNC:13339]
0	1.05456	0.947	0.696	0	6	SMC1A	structural maintenance of chromosomes 1A [Source:HGNC Symbol;Acc:HGNC:11111]
0	1.04534	0.999	0.95	0	6	CBX5	chromobox 5 [Source:HGNC Symbol;Acc:HGNC:1555]
0	1.04341	0.994	0.945	0	6	H1FX	NA
0	1.03755	0.883	0.301	0	6	ZWINT	ZW10 interacting kinetochore protein [Source:HGNC Symbol;Acc:HGNC:13195]
0	1.0296	0.967	0.766	0	6	FZD3	frizzled class receptor 3 [Source:HGNC Symbol;Acc:HGNC:4041]
0	1.02855	0.915	0.457	0	6	SMC2	structural maintenance of chromosomes 2 [Source:HGNC Symbol;Acc:HGNC:14011]
0	1.02376	0.731	0.228	0	6	DEPDC1B	DEP domain containing 1B [Source:HGNC Symbol;Acc:HGNC:24902]
0	1.02362	0.807	0.236	0	6	RTKN2	rhotekin 2 [Source:HGNC Symbol;Acc:HGNC:19364]
0	1.0131	0.938	0.39	0	6	CENPU	centromere protein U [Source:HGNC Symbol;Acc:HGNC:21348]
0	1.01173	0.72	0.305	0	6	FRZB	frizzled related protein [Source:HGNC Symbol;Acc:HGNC:3959]
0	1.00748	0.986	0.821	0	6	TMPO	thymopoietin [Source:HGNC Symbol;Acc:HGNC:11875]
8.33915e-268	1.0066	0.781	0.476	2.05552e-263	6	G2E3	G2/M-phase specific E3 ubiquitin protein ligase [Source:HGNC Symbol;Acc:HGNC:20338]
0	1.00555	1	0.999	0	6	NUCKS1	nuclear casein kinase and cyclin dependent kinase substrate 1 [Source:HGNC Symbol;Acc:HGNC:29923]
0	1.00534	1	0.978	0	6	DEK	DEK proto-oncogene [Source:HGNC Symbol;Acc:HGNC:2768]
0	1.00458	0.691	0.175	0	6	RACGAP1	Rac GTPase activating protein 1 [Source:HGNC Symbol;Acc:HGNC:9804]
0	1.00379	0.889	0.561	0	6	NAV1	neuron navigator 1 [Source:HGNC Symbol;Acc:HGNC:15989]
0	0.992953	0.714	0.216	0	6	BUB1	BUB1 mitotic checkpoint serine/threonine kinase [Source:HGNC Symbol;Acc:HGNC:1148]
0	0.986278	0.785	0.261	0	6	BRCA1	BRCA1 DNA repair associated [Source:HGNC Symbol;Acc:HGNC:1100]
0	0.980458	0.548	0.14	0	6	NEK2	NIMA related kinase 2 [Source:HGNC Symbol;Acc:HGNC:7745]
1.66801e-299	0.980306	0.87	0.557	4.11148e-295	6	CKAP5	cytoskeleton associated protein 5 [Source:HGNC Symbol;Acc:HGNC:28959]
0	0.973512	0.827	0.359	0	6	KIF22	kinesin family member 22 [Source:HGNC Symbol;Acc:HGNC:6391]
0	0.968111	0.724	0.206	0	6	CIT	citron rho-interacting serine/threonine kinase [Source:HGNC Symbol;Acc:HGNC:1985]
0	0.967046	0.714	0.319	0	6	FILIP1	filamin A interacting protein 1 [Source:HGNC Symbol;Acc:HGNC:21015]
0	0.965773	0.9	0.431	0	6	CDCA4	cell division cycle associated 4 [Source:HGNC Symbol;Acc:HGNC:14625]
0	0.965277	0.655	0.167	0	6	KIF18A	kinesin family member 18A [Source:HGNC Symbol;Acc:HGNC:29441]
0	0.963088	0.774	0.254	0	6	DIAPH3	diaphanous related formin 3 [Source:HGNC Symbol;Acc:HGNC:15480]
0	0.957823	0.771	0.186	0	6	FOXM1	forkhead box M1 [Source:HGNC Symbol;Acc:HGNC:3818]
0	0.954618	0.974	0.679	0	6	DTYMK	deoxythymidylate kinase [Source:HGNC Symbol;Acc:HGNC:3061]
0	0.9447	0.993	0.796	0	6	METRN	meteorin, glial cell differentiation regulator [Source:HGNC Symbol;Acc:HGNC:14151]
0	0.936687	0.988	0.83	0	6	ANP32E	acidic nuclear phosphoprotein 32 family member E [Source:HGNC Symbol;Acc:HGNC:16673]
0	0.92796	0.785	0.37	0	6	CDH11	cadherin 11 [Source:HGNC Symbol;Acc:HGNC:1750]
0	0.927799	0.808	0.403	0	6	NCAPD2	non-SMC condensin I complex subunit D2 [Source:HGNC Symbol;Acc:HGNC:24305]
0	0.923614	0.906	0.447	0	6	VRK1	VRK serine/threonine kinase 1 [Source:HGNC Symbol;Acc:HGNC:12718]
0	0.918033	0.937	0.645	0	6	NSD2	nuclear receptor binding SET domain protein 2 [Source:HGNC Symbol;Acc:HGNC:12766]
0	0.909045	0.712	0.152	0	6	NCAPH	non-SMC condensin I complex subunit H [Source:HGNC Symbol;Acc:HGNC:1112]
1.35551e-156	0.908448	0.804	0.573	3.34119e-152	6	PRSS23	serine protease 23 [Source:HGNC Symbol;Acc:HGNC:14370]
0	0.895648	0.68	0.238	0	6	FEZF1-AS1	FEZF1 antisense RNA 1 [Source:HGNC Symbol;Acc:HGNC:41001]
1.25102e-192	0.895606	0.379	0.126	3.08363e-188	6	FGF8	fibroblast growth factor 8 [Source:HGNC Symbol;Acc:HGNC:3686]
4.3484e-289	0.889687	0.832	0.502	1.07184e-284	6	DBF4	DBF4 zinc finger [Source:HGNC Symbol;Acc:HGNC:17364]
0	0.888463	0.717	0.21	0	6	XRCC2	X-ray repair cross complementing 2 [Source:HGNC Symbol;Acc:HGNC:12829]
0	0.885475	1	0.919	0	6	H2AFV	NA
5.05468e-180	0.880941	0.827	0.568	1.24593e-175	6	TPBG	trophoblast glycoprotein [Source:HGNC Symbol;Acc:HGNC:12004]
2.7413e-209	0.874247	0.866	0.524	6.75703e-205	6	FZD5	frizzled class receptor 5 [Source:HGNC Symbol;Acc:HGNC:4043]
0	0.873751	0.942	0.656	0	6	DNMT1	DNA methyltransferase 1 [Source:HGNC Symbol;Acc:HGNC:2976]
0	0.870972	0.925	0.595	0	6	USP1	ubiquitin specific peptidase 1 [Source:HGNC Symbol;Acc:HGNC:12607]
0	0.87084	0.773	0.197	0	6	CDCA5	cell division cycle associated 5 [Source:HGNC Symbol;Acc:HGNC:14626]
0	0.865553	0.642	0.207	0	6	PRR11	proline rich 11 [Source:HGNC Symbol;Acc:HGNC:25619]
0	0.8637	0.671	0.122	0	6	ESCO2	establishment of sister chromatid cohesion N-acetyltransferase 2 [Source:HGNC Symbol;Acc:HGNC:27230]
0	0.855342	0.998	0.963	0	6	RANBP1	RAN binding protein 1 [Source:HGNC Symbol;Acc:HGNC:9847]
1.6513e-209	0.852374	0.947	0.639	4.0703e-205	6	SOX2	SRY-box transcription factor 2 [Source:HGNC Symbol;Acc:HGNC:11195]
0	0.851816	0.988	0.884	0	6	SMC3	structural maintenance of chromosomes 3 [Source:HGNC Symbol;Acc:HGNC:2468]
0	0.851518	0.704	0.216	0	6	CIP2A	cellular inhibitor of PP2A [Source:HGNC Symbol;Acc:HGNC:29302]
0	0.851263	0.827	0.387	0	6	TIMELESS	timeless circadian regulator [Source:HGNC Symbol;Acc:HGNC:11813]
4.76578e-289	0.8496	0.931	0.669	1.17472e-284	6	FZD2	frizzled class receptor 2 [Source:HGNC Symbol;Acc:HGNC:4040]
0	0.848156	0.749	0.29	0	6	CHAF1A	chromatin assembly factor 1 subunit A [Source:HGNC Symbol;Acc:HGNC:1910]
2.01819e-209	0.844016	0.754	0.46	4.97463e-205	6	TRIM59	tripartite motif containing 59 [Source:HGNC Symbol;Acc:HGNC:30834]
0	0.84248	0.808	0.351	0	6	FANCB	FA complementation group B [Source:HGNC Symbol;Acc:HGNC:3583]
0	0.835428	0.752	0.284	0	6	WNT5B	Wnt family member 5B [Source:HGNC Symbol;Acc:HGNC:16265]
2.9438e-220	0.83359	0.929	0.739	7.25618e-216	6	MYEF2	myelin expression factor 2 [Source:HGNC Symbol;Acc:HGNC:17940]
1.05828e-256	0.829495	0.758	0.395	2.60855e-252	6	DHFR	dihydrofolate reductase [Source:HGNC Symbol;Acc:HGNC:2861]
0	0.825794	0.816	0.418	0	6	GJC1	gap junction protein gamma 1 [Source:HGNC Symbol;Acc:HGNC:4280]
1.85694e-280	0.825696	0.766	0.43	4.57718e-276	6	CDK5RAP2	CDK5 regulatory subunit associated protein 2 [Source:HGNC Symbol;Acc:HGNC:18672]
0	0.824394	0.765	0.247	0	6	TK1	thymidine kinase 1 [Source:HGNC Symbol;Acc:HGNC:11830]
0	0.823258	0.752	0.241	0	6	FANCD2	FA complementation group D2 [Source:HGNC Symbol;Acc:HGNC:3585]
8.36672e-261	0.822924	0.988	0.881	2.06231e-256	6	SFPQ	splicing factor proline and glutamine rich [Source:HGNC Symbol;Acc:HGNC:10774]
2.01349e-275	0.818198	0.713	0.34	4.96306e-271	6	ATAD2	ATPase family AAA domain containing 2 [Source:HGNC Symbol;Acc:HGNC:30123]
0	0.817039	0.993	0.847	0	6	ODC1	ornithine decarboxylase 1 [Source:HGNC Symbol;Acc:HGNC:8109]
0	0.816815	0.628	0.158	0	6	MXD3	MAX dimerization protein 3 [Source:HGNC Symbol;Acc:HGNC:14008]
0	0.81586	0.532	0.144	0	6	CCNF	cyclin F [Source:HGNC Symbol;Acc:HGNC:1591]
5.07503e-249	0.814706	0.979	0.828	1.25094e-244	6	ARL4C	ADP ribosylation factor like GTPase 4C [Source:HGNC Symbol;Acc:HGNC:698]
0	0.812192	0.999	0.913	0	6	NASP	nuclear autoantigenic sperm protein [Source:HGNC Symbol;Acc:HGNC:7644]
1.88006e-260	0.80652	0.719	0.35	4.63417e-256	6	HIST1H1E	NA
3.7651e-152	0.804503	0.648	0.348	9.2806e-148	6	PLP1	proteolipid protein 1 [Source:HGNC Symbol;Acc:HGNC:9086]
1.99459e-276	0.804143	0.641	0.248	4.91646e-272	6	SOX21	SRY-box transcription factor 21 [Source:HGNC Symbol;Acc:HGNC:11197]
0	0.801696	0.99	0.895	0	6	PHF6	PHD finger protein 6 [Source:HGNC Symbol;Acc:HGNC:18145]
8.67359e-270	0.801123	0.943	0.434	2.13795e-265	6	LIN28A	lin-28 homolog A [Source:HGNC Symbol;Acc:HGNC:15986]
1.5574e-68	0.799841	0.833	0.681	3.83883e-64	6	TUBA1C	tubulin alpha 1c [Source:HGNC Symbol;Acc:HGNC:20768]
0	0.799574	1	0.998	0	6	TUBB	tubulin beta class I [Source:HGNC Symbol;Acc:HGNC:20778]
1.50812e-176	0.798052	0.994	0.967	3.71736e-172	6	TPM1	tropomyosin 1 [Source:HGNC Symbol;Acc:HGNC:12010]
4.57383e-127	0.797472	0.78	0.613	1.1274e-122	6	CTNNBIP1	catenin beta interacting protein 1 [Source:HGNC Symbol;Acc:HGNC:16913]
4.87153e-171	0.789104	0.863	0.606	1.20078e-166	6	PTPRZ1	protein tyrosine phosphatase receptor type Z1 [Source:HGNC Symbol;Acc:HGNC:9685]
0	0.788504	0.479	0.136	0	6	KIF20A	kinesin family member 20A [Source:HGNC Symbol;Acc:HGNC:9787]
4.63538e-245	0.787965	0.976	0.736	1.14257e-240	6	CDH2	cadherin 2 [Source:HGNC Symbol;Acc:HGNC:1759]
0	0.787775	0.527	0.106	0	6	ARHGEF39	Rho guanine nucleotide exchange factor 39 [Source:HGNC Symbol;Acc:HGNC:25909]
8.13166e-104	0.786871	0.589	0.361	2.00437e-99	6	FOXG1	forkhead box G1 [Source:HGNC Symbol;Acc:HGNC:3811]
0	0.783857	0.547	0.12	0	6	CEP55	centrosomal protein 55 [Source:HGNC Symbol;Acc:HGNC:1161]
0	0.782099	0.999	0.949	0	6	HNRNPD	heterogeneous nuclear ribonucleoprotein D [Source:HGNC Symbol;Acc:HGNC:5036]
3.80223e-238	0.781717	0.986	0.899	9.37211e-234	6	RAD21	RAD21 cohesin complex component [Source:HGNC Symbol;Acc:HGNC:9811]
0	0.780884	1	0.993	0	6	H2AFZ	NA
0	0.780873	0.593	0.118	0	6	CDC25C	cell division cycle 25C [Source:HGNC Symbol;Acc:HGNC:1727]
2.91901e-205	0.780562	0.831	0.569	7.19508e-201	6	LBR	lamin B receptor [Source:HGNC Symbol;Acc:HGNC:6518]
1.54154e-252	0.780017	0.637	0.279	3.79974e-248	6	IL17RD	interleukin 17 receptor D [Source:HGNC Symbol;Acc:HGNC:17616]
8.26457e-251	0.779898	0.913	0.612	2.03713e-246	6	BCAT1	branched chain amino acid transaminase 1 [Source:HGNC Symbol;Acc:HGNC:976]
5.67769e-158	0.779583	0.746	0.454	1.39949e-153	6	RAX	retina and anterior neural fold homeobox [Source:HGNC Symbol;Acc:HGNC:18662]
1.30062e-267	0.770181	0.488	0.166	3.20589e-263	6	GAS2L3	growth arrest specific 2 like 3 [Source:HGNC Symbol;Acc:HGNC:27475]
6.52435e-225	0.769371	0.771	0.478	1.60819e-220	6	CENPC	centromere protein C [Source:HGNC Symbol;Acc:HGNC:1854]
0	0.768792	0.901	0.504	0	6	GMNN	geminin DNA replication inhibitor [Source:HGNC Symbol;Acc:HGNC:17493]
0	0.768745	0.702	0.269	0	6	MDC1	mediator of DNA damage checkpoint 1 [Source:HGNC Symbol;Acc:HGNC:21163]
0	2.5604	0.951	0.117	0	7	HESX1	HESX homeobox 1 [Source:HGNC Symbol;Acc:HGNC:4877]
0	2.49777	0.966	0.121	0	7	LHX5-AS1	LHX5 antisense RNA 1 [Source:HGNC Symbol;Acc:HGNC:49570]
0	2.18835	0.956	0.307	0	7	FST	follistatin [Source:HGNC Symbol;Acc:HGNC:3971]
0	2.10032	0.969	0.234	0	7	FEZF1	FEZ family zinc finger 1 [Source:HGNC Symbol;Acc:HGNC:22788]
0	2.05034	0.974	0.689	0	7	SIX3	SIX homeobox 3 [Source:HGNC Symbol;Acc:HGNC:10889]
0	2.01472	0.972	0.173	0	7	MIR302CHG	miR-302/367 cluster host gene [Source:HGNC Symbol;Acc:HGNC:41070]
0	1.68266	0.987	0.424	0	7	CNTNAP2	contactin associated protein 2 [Source:HGNC Symbol;Acc:HGNC:13830]
0	1.67629	0.993	0.461	0	7	DPYSL3	dihydropyrimidinase like 3 [Source:HGNC Symbol;Acc:HGNC:3015]
0	1.65666	0.892	0.09	0	7	LHX5	LIM homeobox 5 [Source:HGNC Symbol;Acc:HGNC:14216]
0	1.64194	0.989	0.612	0	7	FEZ1	fasciculation and elongation protein zeta 1 [Source:HGNC Symbol;Acc:HGNC:3659]
0	1.63536	0.998	0.547	0	7	MGST1	microsomal glutathione S-transferase 1 [Source:HGNC Symbol;Acc:HGNC:7061]
0	1.62497	0.981	0.49	0	7	PTN	pleiotrophin [Source:HGNC Symbol;Acc:HGNC:9630]
0	1.56263	1	0.924	0	7	HMGA1	high mobility group AT-hook 1 [Source:HGNC Symbol;Acc:HGNC:5010]
0	1.55031	0.942	0.435	0	7	EPHA4	EPH receptor A4 [Source:HGNC Symbol;Acc:HGNC:3388]
0	1.49653	1	0.976	0	7	TUBA1B	tubulin alpha 1b [Source:HGNC Symbol;Acc:HGNC:18809]
0	1.4811	0.585	0.135	0	7	CYP26A1	cytochrome P450 family 26 subfamily A member 1 [Source:HGNC Symbol;Acc:HGNC:2603]
0	1.47285	0.999	0.637	0	7	SOX2	SRY-box transcription factor 2 [Source:HGNC Symbol;Acc:HGNC:11195]
0	1.468	1	0.846	0	7	APOE	apolipoprotein E [Source:HGNC Symbol;Acc:HGNC:613]
0	1.45751	0.997	0.67	0	7	GPC3	glypican 3 [Source:HGNC Symbol;Acc:HGNC:4451]
0	1.43424	0.993	0.475	0	7	NR6A1	nuclear receptor subfamily 6 group A member 1 [Source:HGNC Symbol;Acc:HGNC:7985]
0	1.36571	0.993	0.67	0	7	FGFR1	fibroblast growth factor receptor 1 [Source:HGNC Symbol;Acc:HGNC:3688]
0	1.35342	0.984	0.473	0	7	BST2	bone marrow stromal cell antigen 2 [Source:HGNC Symbol;Acc:HGNC:1119]
0	1.34457	0.957	0.294	0	7	FRZB	frizzled related protein [Source:HGNC Symbol;Acc:HGNC:3959]
0	1.33717	0.998	0.433	0	7	LIN28A	lin-28 homolog A [Source:HGNC Symbol;Acc:HGNC:15986]
0	1.3284	0.993	0.535	0	7	TNNT1	troponin T1, slow skeletal type [Source:HGNC Symbol;Acc:HGNC:11948]
0	1.31946	0.942	0.51	0	7	MAPK10	mitogen-activated protein kinase 10 [Source:HGNC Symbol;Acc:HGNC:6872]
0	1.30054	1	0.754	0	7	SFRP1	secreted frizzled related protein 1 [Source:HGNC Symbol;Acc:HGNC:10776]
0	1.29891	0.999	0.903	0	7	SELENOW	selenoprotein W [Source:HGNC Symbol;Acc:HGNC:10752]
0	1.29099	0.863	0.285	0	7	CNKSR2	connector enhancer of kinase suppressor of Ras 2 [Source:HGNC Symbol;Acc:HGNC:19701]
4.08083e-261	1.21621	0.87	0.567	1.00588e-256	7	TPBG	trophoblast glycoprotein [Source:HGNC Symbol;Acc:HGNC:12004]
0	1.19519	0.965	0.501	0	7	PCLAF	PCNA clamp associated factor [Source:HGNC Symbol;Acc:HGNC:28961]
0	1.19205	0.991	0.731	0	7	NT5DC2	5'-nucleotidase domain containing 2 [Source:HGNC Symbol;Acc:HGNC:25717]
0	1.17263	0.999	0.836	0	7	PGAM1	phosphoglycerate mutase 1 [Source:HGNC Symbol;Acc:HGNC:8888]
0	1.15208	1	0.975	0	7	SNRPN	small nuclear ribonucleoprotein polypeptide N [Source:HGNC Symbol;Acc:HGNC:11164]
0	1.14832	1	0.988	0	7	PTMS	parathymosin [Source:HGNC Symbol;Acc:HGNC:9629]
0	1.1441	0.957	0.567	0	7	FERMT2	FERM domain containing kindlin 2 [Source:HGNC Symbol;Acc:HGNC:15767]
0	1.13778	0.959	0.665	0	7	SEMA6A	semaphorin 6A [Source:HGNC Symbol;Acc:HGNC:10738]
0	1.1265	0.993	0.742	0	7	FBLN1	fibulin 1 [Source:HGNC Symbol;Acc:HGNC:3600]
0	1.11705	0.912	0.381	0	7	LGALS1	galectin 1 [Source:HGNC Symbol;Acc:HGNC:6561]
0	1.11494	0.633	0.161	0	7	LMO1	LIM domain only 1 [Source:HGNC Symbol;Acc:HGNC:6641]
0	1.1103	0.844	0.347	0	7	POU3F1	POU class 3 homeobox 1 [Source:HGNC Symbol;Acc:HGNC:9214]
0	1.1091	0.988	0.599	0	7	ZIC2	Zic family member 2 [Source:HGNC Symbol;Acc:HGNC:12873]
0	1.09996	0.878	0.275	0	7	ALPL	alkaline phosphatase, biomineralization associated [Source:HGNC Symbol;Acc:HGNC:438]
0	1.07932	0.931	0.386	0	7	SALL4	spalt like transcription factor 4 [Source:HGNC Symbol;Acc:HGNC:15924]
0	1.07882	0.982	0.674	0	7	TUBA1C	tubulin alpha 1c [Source:HGNC Symbol;Acc:HGNC:20768]
0	1.06629	0.797	0.188	0	7	DRAXIN	dorsal inhibitory axon guidance protein [Source:HGNC Symbol;Acc:HGNC:25054]
0	1.03756	0.896	0.52	0	7	FJX1	four-jointed box kinase 1 [Source:HGNC Symbol;Acc:HGNC:17166]
0	1.03274	0.995	0.917	0	7	SNHG14	small nucleolar RNA host gene 14 [Source:HGNC Symbol;Acc:HGNC:37462]
0	1.01913	0.995	0.914	0	7	NASP	nuclear autoantigenic sperm protein [Source:HGNC Symbol;Acc:HGNC:7644]
0	1.01315	0.857	0.239	0	7	SOX21	SRY-box transcription factor 21 [Source:HGNC Symbol;Acc:HGNC:11197]
0	1.00752	0.997	0.901	0	7	GCSH	glycine cleavage system protein H [Source:HGNC Symbol;Acc:HGNC:4208]
0	0.997244	0.949	0.516	0	7	RND2	Rho family GTPase 2 [Source:HGNC Symbol;Acc:HGNC:18315]
0	0.993507	0.903	0.52	0	7	AASS	aminoadipate-semialdehyde synthase [Source:HGNC Symbol;Acc:HGNC:17366]
0	0.987143	1	0.925	0	7	LSM4	LSM4 homolog, U6 small nuclear RNA and mRNA degradation associated [Source:HGNC Symbol;Acc:HGNC:17259]
0	0.984389	0.994	0.802	0	7	IPO5	importin 5 [Source:HGNC Symbol;Acc:HGNC:6402]
0	0.966333	0.97	0.619	0	7	NUDT1	nudix hydrolase 1 [Source:HGNC Symbol;Acc:HGNC:8048]
0	0.966196	0.731	0.153	0	7	PAMR1	peptidase domain containing associated with muscle regeneration 1 [Source:HGNC Symbol;Acc:HGNC:24554]
0	0.962222	0.746	0.137	0	7	TAC3	tachykinin precursor 3 [Source:HGNC Symbol;Acc:HGNC:11521]
0	0.956309	0.907	0.574	0	7	MTA3	metastasis associated 1 family member 3 [Source:HGNC Symbol;Acc:HGNC:23784]
0	0.954314	0.895	0.394	0	7	CENPU	centromere protein U [Source:HGNC Symbol;Acc:HGNC:21348]
0	0.953694	0.976	0.519	0	7	FZD5	frizzled class receptor 5 [Source:HGNC Symbol;Acc:HGNC:4043]
0	0.953301	0.698	0.229	0	7	CAPN6	calpain 6 [Source:HGNC Symbol;Acc:HGNC:1483]
0	0.94996	1	0.989	0	7	PFN1	profilin 1 [Source:HGNC Symbol;Acc:HGNC:8881]
0	0.949757	0.989	0.746	0	7	PAICS	phosphoribosylaminoimidazole carboxylase and phosphoribosylaminoimidazolesuccinocarboxamide synthase [Source:HGNC Symbol;Acc:HGNC:8587]
0	0.939254	1	0.991	0	7	PRDX1	peroxiredoxin 1 [Source:HGNC Symbol;Acc:HGNC:9352]
0	0.938408	0.905	0.308	0	7	CLDN6	claudin 6 [Source:HGNC Symbol;Acc:HGNC:2048]
0	0.936299	1	0.944	0	7	NME4	NME/NM23 nucleoside diphosphate kinase 4 [Source:HGNC Symbol;Acc:HGNC:7852]
4.5445e-179	0.934123	0.49	0.193	1.12017e-174	7	HIST1H1B	NA
0	0.933621	1	0.979	0	7	HMGN2	high mobility group nucleosomal binding domain 2 [Source:HGNC Symbol;Acc:HGNC:4986]
0	0.932612	1	0.998	0	7	TUBB	tubulin beta class I [Source:HGNC Symbol;Acc:HGNC:20778]
8.67143e-262	0.924231	0.88	0.528	2.13742e-257	7	PKDCC	protein kinase domain containing, cytoplasmic [Source:HGNC Symbol;Acc:HGNC:25123]
0	0.923643	0.995	0.855	0	7	APRT	adenine phosphoribosyltransferase [Source:HGNC Symbol;Acc:HGNC:626]
0	0.922868	0.999	0.949	0	7	GNAI2	G protein subunit alpha i2 [Source:HGNC Symbol;Acc:HGNC:4385]
0	0.918875	0.717	0.151	0	7	C6orf141	chromosome 6 open reading frame 141 [Source:HGNC Symbol;Acc:HGNC:21351]
0	0.908339	0.919	0.439	0	7	CENPW	centromere protein W [Source:HGNC Symbol;Acc:HGNC:21488]
0	0.898245	1	0.976	0	7	XRCC5	X-ray repair cross complementing 5 [Source:HGNC Symbol;Acc:HGNC:12833]
0	0.895311	0.999	0.963	0	7	RANBP1	RAN binding protein 1 [Source:HGNC Symbol;Acc:HGNC:9847]
0	0.889399	1	0.984	0	7	BSG	basigin (Ok blood group) [Source:HGNC Symbol;Acc:HGNC:1116]
8.8556e-250	0.889171	0.576	0.219	2.18282e-245	7	OLFML3	olfactomedin like 3 [Source:HGNC Symbol;Acc:HGNC:24956]
0	0.889051	0.844	0.384	0	7	GINS2	GINS complex subunit 2 [Source:HGNC Symbol;Acc:HGNC:24575]
0	0.886992	1	0.993	0	7	H2AFZ	NA
0	0.884445	0.922	0.513	0	7	NNAT	neuronatin [Source:HGNC Symbol;Acc:HGNC:7860]
0	0.884339	0.892	0.504	0	7	ACAT2	acetyl-CoA acetyltransferase 2 [Source:HGNC Symbol;Acc:HGNC:94]
0	0.882419	0.928	0.549	0	7	MCM3	minichromosome maintenance complex component 3 [Source:HGNC Symbol;Acc:HGNC:6945]
2.6945e-296	0.874159	0.941	0.67	6.64167e-292	7	FDFT1	farnesyl-diphosphate farnesyltransferase 1 [Source:HGNC Symbol;Acc:HGNC:3629]
2.6945e-296	0.874159	0.941	0.67	6.64167e-292	7	FDFT1	farnesyl-diphosphate farnesyltransferase 1 [Source:NCBI gene (formerly Entrezgene);Acc:2222]
0	0.873966	0.997	0.919	0	7	ARL2	ADP ribosylation factor like GTPase 2 [Source:HGNC Symbol;Acc:HGNC:693]
0	0.868435	0.941	0.652	0	7	MFGE8	milk fat globule EGF and factor V/VIII domain containing [Source:HGNC Symbol;Acc:HGNC:7036]
0	0.867406	0.881	0.521	0	7	PTPN13	protein tyrosine phosphatase non-receptor type 13 [Source:HGNC Symbol;Acc:HGNC:9646]
0	0.865002	1	0.998	0	7	RAN	RAN, member RAS oncogene family [Source:HGNC Symbol;Acc:HGNC:9846]
1.78573e-115	0.863073	0.53	0.287	4.40163e-111	7	HIST1H1D	NA
7.81053e-207	0.861361	0.871	0.626	1.92522e-202	7	TRIM24	tripartite motif containing 24 [Source:HGNC Symbol;Acc:HGNC:11812]
0	0.857513	0.892	0.495	0	7	TNNI3	troponin I3, cardiac type [Source:HGNC Symbol;Acc:HGNC:11947]
1.08118e-305	0.854676	0.894	0.576	2.665e-301	7	PRR14L	proline rich 14 like [Source:HGNC Symbol;Acc:HGNC:28738]
0	0.851108	0.977	0.708	0	7	RPA3	replication protein A3 [Source:HGNC Symbol;Acc:HGNC:10291]
0	0.847002	0.83	0.232	0	7	FEZF1-AS1	FEZF1 antisense RNA 1 [Source:HGNC Symbol;Acc:HGNC:41001]
0	0.846433	0.908	0.377	0	7	LIX1	limb and CNS expressed 1 [Source:HGNC Symbol;Acc:HGNC:18581]
4.99056e-213	0.842827	0.591	0.24	1.23012e-208	7	HMMR	hyaluronan mediated motility receptor [Source:HGNC Symbol;Acc:HGNC:5012]
1.4232e-290	0.841908	0.936	0.505	3.50804e-286	7	CENPF	centromere protein F [Source:HGNC Symbol;Acc:HGNC:1857]
0	0.823875	0.844	0.3	0	7	DNMT3B	DNA methyltransferase 3 beta [Source:HGNC Symbol;Acc:HGNC:2979]
0	0.820174	0.999	0.917	0	7	HSPA8	heat shock protein family A (Hsp70) member 8 [Source:HGNC Symbol;Acc:HGNC:5241]
1.01626e-275	0.818387	0.888	0.582	2.50498e-271	7	AUTS2	activator of transcription and developmental regulator AUTS2 [Source:HGNC Symbol;Acc:HGNC:14262]
1.46384e-270	0.815825	0.89	0.542	3.60821e-266	7	SCD	stearoyl-CoA desaturase [Source:HGNC Symbol;Acc:HGNC:10571]
0	0.812474	0.996	0.899	0	7	CARHSP1	calcium regulated heat stable protein 1 [Source:HGNC Symbol;Acc:HGNC:17150]
0	0.812112	0.998	0.923	0	7	PRKDC	protein kinase, DNA-activated, catalytic subunit [Source:HGNC Symbol;Acc:HGNC:9413]
0	0.807902	0.876	0.405	0	7	OTX2	orthodenticle homeobox 2 [Source:HGNC Symbol;Acc:HGNC:8522]
3.58661e-301	0.805811	0.924	0.504	8.84065e-297	7	NES	nestin [Source:HGNC Symbol;Acc:HGNC:7756]
0	0.800716	0.983	0.829	0	7	TXNDC17	thioredoxin domain containing 17 [Source:HGNC Symbol;Acc:HGNC:28218]
0	0.795622	0.597	0.139	0	7	VSNL1	visinin like 1 [Source:HGNC Symbol;Acc:HGNC:12722]
0	0.793147	0.819	0.372	0	7	CDT1	chromatin licensing and DNA replication factor 1 [Source:HGNC Symbol;Acc:HGNC:24576]
0	0.792959	0.831	0.365	0	7	UCP2	uncoupling protein 2 [Source:HGNC Symbol;Acc:HGNC:12518]
0	0.789402	0.92	0.586	0	7	RBPMS	RNA binding protein, mRNA processing factor [Source:HGNC Symbol;Acc:HGNC:19097]
0	0.788982	0.758	0.306	0	7	SLC29A1	solute carrier family 29 member 1 (Augustine blood group) [Source:HGNC Symbol;Acc:HGNC:11003]
2.34543e-295	0.786684	0.985	0.787	5.78124e-291	7	IGF2BP1	insulin like growth factor 2 mRNA binding protein 1 [Source:HGNC Symbol;Acc:HGNC:28866]
4.79403e-230	0.780765	0.785	0.409	1.18168e-225	7	MCM4	minichromosome maintenance complex component 4 [Source:HGNC Symbol;Acc:HGNC:6947]
0	0.780401	0.98	0.787	0	7	MRPL11	mitochondrial ribosomal protein L11 [Source:HGNC Symbol;Acc:HGNC:14042]
2.49755e-220	0.779169	0.643	0.261	6.15622e-216	7	DLGAP5	DLG associated protein 5 [Source:HGNC Symbol;Acc:HGNC:16864]
0	0.77773	0.959	0.741	0	7	MRPS15	mitochondrial ribosomal protein S15 [Source:HGNC Symbol;Acc:HGNC:14504]
2.33404e-303	0.772442	0.784	0.358	5.75318e-299	7	LINC01833	long intergenic non-protein coding RNA 1833 [Source:HGNC Symbol;Acc:HGNC:52644]
0	0.770242	1	0.964	0	7	STMN1	stathmin 1 [Source:HGNC Symbol;Acc:HGNC:6510]
0	0.767835	0.811	0.342	0	7	TYRO3	TYRO3 protein tyrosine kinase [Source:HGNC Symbol;Acc:HGNC:12446]
0	0.765655	0.813	0.298	0	7	GREB1L	GREB1 like retinoic acid receptor coactivator [Source:HGNC Symbol;Acc:HGNC:31042]
0	0.764933	0.997	0.901	0	7	PHB	prohibitin [Source:HGNC Symbol;Acc:HGNC:8912]
0	0.764587	0.704	0.25	0	7	SGO1	shugoshin 1 [Source:HGNC Symbol;Acc:HGNC:25088]
0	0.764147	0.543	0.052	0	7	JAKMIP2-AS1	JAKMIP2 antisense RNA 1 [Source:HGNC Symbol;Acc:HGNC:27203]
1.56956e-260	0.763846	0.914	0.596	3.86881e-256	7	MCM7	minichromosome maintenance complex component 7 [Source:HGNC Symbol;Acc:HGNC:6950]
0	0.763514	1	0.999	0	7	SET	SET nuclear proto-oncogene [Source:HGNC Symbol;Acc:HGNC:10760]
4.70172e-286	0.760284	0.951	0.591	1.15893e-281	7	CENPH	centromere protein H [Source:HGNC Symbol;Acc:HGNC:17268]
0	0.756421	0.996	0.935	0	7	AP2S1	adaptor related protein complex 2 subunit sigma 1 [Source:HGNC Symbol;Acc:HGNC:565]
0	0.756095	0.996	0.874	0	7	SH3BGRL3	SH3 domain binding glutamate rich protein like 3 [Source:HGNC Symbol;Acc:HGNC:15568]
0	0.754752	1	0.98	0	7	EIF3K	eukaryotic translation initiation factor 3 subunit K [Source:HGNC Symbol;Acc:HGNC:24656]
5.49502e-281	0.752113	0.95	0.739	1.35447e-276	7	CDK2AP1	cyclin dependent kinase 2 associated protein 1 [Source:HGNC Symbol;Acc:HGNC:14002]
0	0.75116	0.84	0.424	0	7	ROBO1	roundabout guidance receptor 1 [Source:HGNC Symbol;Acc:HGNC:10249]
1.52173e-280	0.748339	0.888	0.435	3.75092e-276	7	TRIM71	tripartite motif containing 71 [Source:HGNC Symbol;Acc:HGNC:32669]
0	0.748184	1	0.997	0	7	EIF4A1	eukaryotic translation initiation factor 4A1 [Source:HGNC Symbol;Acc:HGNC:3282]
0	0.747256	0.999	0.974	0	7	RTRAF	RNA transcription, translation and transport factor [Source:HGNC Symbol;Acc:HGNC:23169]
0	0.746547	0.714	0.24	0	7	MYBL2	MYB proto-oncogene like 2 [Source:HGNC Symbol;Acc:HGNC:7548]
0	0.736574	0.723	0.222	0	7	KCNQ2	potassium voltage-gated channel subfamily Q member 2 [Source:HGNC Symbol;Acc:HGNC:6296]
0	0.736012	0.999	0.964	0	7	SINHCAF	SIN3-HDAC complex associated factor [Source:HGNC Symbol;Acc:HGNC:30702]
0	0.735626	0.997	0.956	0	7	PDIA3	protein disulfide isomerase family A member 3 [Source:HGNC Symbol;Acc:HGNC:4606]
2.39827e-286	0.735513	0.98	0.741	5.9115e-282	7	HMGB2	high mobility group box 2 [Source:HGNC Symbol;Acc:HGNC:5000]
7.26806e-288	0.735351	0.658	0.25	1.7915e-283	7	NRP2	neuropilin 2 [Source:HGNC Symbol;Acc:HGNC:8005]
0	0.734922	0.6	0.175	0	7	SYT6	synaptotagmin 6 [Source:HGNC Symbol;Acc:HGNC:18638]
8.5852e-268	0.732028	0.711	0.323	2.11617e-263	7	PCDH18	protocadherin 18 [Source:HGNC Symbol;Acc:HGNC:14268]
2.0111e-298	0.730613	0.907	0.589	4.95716e-294	7	FIBP	FGF1 intracellular binding protein [Source:HGNC Symbol;Acc:HGNC:3705]
0	0.729209	0.993	0.909	0	7	PRELID1	PRELI domain containing 1 [Source:HGNC Symbol;Acc:HGNC:30255]
3.29355e-291	0.727067	0.966	0.742	8.11826e-287	7	AHCY	adenosylhomocysteinase [Source:HGNC Symbol;Acc:HGNC:343]
0	0.726982	0.773	0.331	0	7	COL1A1	collagen type I alpha 1 chain [Source:HGNC Symbol;Acc:HGNC:2197]
6.2398e-215	0.726055	0.897	0.645	1.53805e-210	7	ZMYND8	zinc finger MYND-type containing 8 [Source:HGNC Symbol;Acc:HGNC:9397]
2.71351e-275	0.720769	0.997	0.873	6.68854e-271	7	HMGB3	high mobility group box 3 [Source:HGNC Symbol;Acc:HGNC:5004]
0	0.719438	1	0.92	0	7	H2AFV	NA
5.56785e-277	0.719271	0.942	0.673	1.37242e-272	7	SRM	spermidine synthase [Source:HGNC Symbol;Acc:HGNC:11296]
0	0.717043	0.995	0.912	0	7	ILF2	interleukin enhancer binding factor 2 [Source:HGNC Symbol;Acc:HGNC:6037]
8.37662e-250	0.716917	0.995	0.865	2.06475e-245	7	CSRP2	cysteine and glycine rich protein 2 [Source:HGNC Symbol;Acc:HGNC:2470]
2.22274e-243	0.716899	0.938	0.588	5.47883e-239	7	HELLS	helicase, lymphoid specific [Source:HGNC Symbol;Acc:HGNC:4861]
1.73876e-128	0.715835	0.673	0.417	4.28586e-124	7	ENC1	ectodermal-neural cortex 1 [Source:HGNC Symbol;Acc:HGNC:3345]
0	0.712643	1	0.995	0	7	MARCKSL1	MARCKS like 1 [Source:HGNC Symbol;Acc:HGNC:7142]
4.31006e-294	0.706658	0.974	0.769	1.06239e-289	7	RBM3	RNA binding motif protein 3 [Source:HGNC Symbol;Acc:HGNC:9900]
9.08776e-270	0.702909	0.955	0.731	2.24004e-265	7	SNRPA	small nuclear ribonucleoprotein polypeptide A [Source:HGNC Symbol;Acc:HGNC:11151]
0	0.701709	0.744	0.32	0	7	SALL1	spalt like transcription factor 1 [Source:HGNC Symbol;Acc:HGNC:10524]
9.16523e-244	0.701696	0.976	0.675	2.25914e-239	7	TPM2	tropomyosin 2 [Source:HGNC Symbol;Acc:HGNC:12011]
6.30127e-288	0.701219	0.991	0.835	1.5532e-283	7	CXADR	CXADR Ig-like cell adhesion molecule [Source:HGNC Symbol;Acc:HGNC:2559]
1.60686e-149	0.700542	0.376	0.136	3.96074e-145	7	PIF1	PIF1 5'-to-3' DNA helicase [Source:HGNC Symbol;Acc:HGNC:26220]
1.60255e-293	0.700041	0.987	0.902	3.95012e-289	7	RPN2	ribophorin II [Source:HGNC Symbol;Acc:HGNC:10382]
6.90078e-249	0.699496	0.974	0.786	1.70097e-244	7	MYH10	myosin heavy chain 10 [Source:HGNC Symbol;Acc:HGNC:7568]
3.95685e-268	0.698359	0.861	0.535	9.75325e-264	7	NT5DC1	5'-nucleotidase domain containing 1 [Source:HGNC Symbol;Acc:HGNC:21556]
4.08128e-177	0.697388	0.361	0.116	1.00599e-172	7	HIST1H1A	NA
0	0.696646	0.994	0.928	0	7	SNRPD1	small nuclear ribonucleoprotein D1 polypeptide [Source:HGNC Symbol;Acc:HGNC:11158]
1.80092e-225	0.695617	0.819	0.434	4.43908e-221	7	CCNB2	cyclin B2 [Source:HGNC Symbol;Acc:HGNC:1580]
0	0.694823	0.757	0.321	0	7	LINGO1	leucine rich repeat and Ig domain containing 1 [Source:HGNC Symbol;Acc:HGNC:21205]
1.7464e-254	0.694097	0.995	0.83	4.30469e-250	7	AP1S2	adaptor related protein complex 1 subunit sigma 2 [Source:HGNC Symbol;Acc:HGNC:560]
5.43317e-263	0.693894	0.987	0.88	1.33922e-258	7	SRSF2	serine and arginine rich splicing factor 2 [Source:HGNC Symbol;Acc:HGNC:10783]
2.66522e-220	0.693885	0.798	0.464	6.5695e-216	7	SLC6A8	solute carrier family 6 member 8 [Source:HGNC Symbol;Acc:HGNC:11055]
0	0.693735	1	0.994	0	7	LDHB	lactate dehydrogenase B [Source:HGNC Symbol;Acc:HGNC:6541]
0	0.693063	0.999	0.949	0	7	BANF1	BAF nuclear assembly factor 1 [Source:HGNC Symbol;Acc:HGNC:17397]
0	0.692288	0.997	0.909	0	7	DBI	diazepam binding inhibitor, acyl-CoA binding protein [Source:HGNC Symbol;Acc:HGNC:2690]
1.63292e-125	0.691708	0.873	0.652	4.02498e-121	7	KPNA2	karyopherin subunit alpha 2 [Source:HGNC Symbol;Acc:HGNC:6395]
0	0.689905	1	1	0	7	YBX1	Y-box binding protein 1 [Source:HGNC Symbol;Acc:HGNC:8014]
8.73995e-292	0.688605	0.988	0.71	2.15431e-287	7	UCHL1	ubiquitin C-terminal hydrolase L1 [Source:HGNC Symbol;Acc:HGNC:12513]
8.9194e-163	0.688388	0.669	0.336	2.19854e-158	7	TPX2	TPX2 microtubule nucleation factor [Source:HGNC Symbol;Acc:HGNC:1249]
2.1347e-296	0.687371	0.995	0.884	5.26182e-292	7	FKBP3	FKBP prolyl isomerase 3 [Source:HGNC Symbol;Acc:HGNC:3719]
3.28354e-247	0.687018	0.929	0.57	8.09359e-243	7	DMKN	dermokine [Source:HGNC Symbol;Acc:HGNC:25063]
3.1328e-253	0.683002	0.951	0.713	7.72203e-249	7	SSRP1	structure specific recognition protein 1 [Source:HGNC Symbol;Acc:HGNC:11327]
8.9516e-231	0.681663	0.788	0.368	2.20648e-226	7	NUSAP1	nucleolar and spindle associated protein 1 [Source:HGNC Symbol;Acc:HGNC:18538]
5.56274e-199	0.680616	0.721	0.378	1.37116e-194	7	MCM6	minichromosome maintenance complex component 6 [Source:HGNC Symbol;Acc:HGNC:6949]
0	0.67953	1	1	0	7	NPM1	nucleophosmin 1 [Source:HGNC Symbol;Acc:HGNC:7910]
4.03422e-293	0.678777	0.999	0.939	9.94396e-289	7	SMS	spermine synthase [Source:HGNC Symbol;Acc:HGNC:11123]
5.08536e-291	0.676157	0.995	0.9	1.25349e-286	7	ADH5	alcohol dehydrogenase 5 (class III), chi polypeptide [Source:HGNC Symbol;Acc:HGNC:253]
5.19356e-268	0.675917	0.989	0.833	1.28016e-263	7	ABRACL	ABRA C-terminal like [Source:HGNC Symbol;Acc:HGNC:21230]
9.25191e-257	0.675504	0.897	0.564	2.2805e-252	7	BCL2L12	BCL2 like 12 [Source:HGNC Symbol;Acc:HGNC:13787]
0	0.674568	0.999	0.979	0	7	PRMT1	protein arginine methyltransferase 1 [Source:HGNC Symbol;Acc:HGNC:5187]
1.39917e-270	0.673124	0.733	0.303	3.44881e-266	7	CLSPN	claspin [Source:HGNC Symbol;Acc:HGNC:19715]
0	0.671408	0.582	0.164	0	7	HIST1H2BH	NA
2.69945e-259	0.669203	0.97	0.82	6.65388e-255	7	TALDO1	transaldolase 1 [Source:HGNC Symbol;Acc:HGNC:11559]
9.78178e-280	0.668074	0.989	0.848	2.41111e-275	7	SMARCA4	SWI/SNF related, matrix associated, actin dependent regulator of chromatin, subfamily a, member 4 [Source:HGNC Symbol;Acc:HGNC:11100]
0	0.667439	1	1	0	7	GAPDH	glyceraldehyde-3-phosphate dehydrogenase [Source:HGNC Symbol;Acc:HGNC:4141]
9.22659e-259	0.665312	0.827	0.408	2.27426e-254	7	CHEK1	checkpoint kinase 1 [Source:HGNC Symbol;Acc:HGNC:1925]
0	0.66321	1	0.958	0	7	PSIP1	PC4 and SFRS1 interacting protein 1 [Source:HGNC Symbol;Acc:HGNC:9527]
1.06762e-247	0.662839	0.942	0.721	2.63159e-243	7	EI24	EI24 autophagy associated transmembrane protein [Source:HGNC Symbol;Acc:HGNC:13276]
1.31858e-244	0.661936	0.871	0.579	3.25017e-240	7	ARF3	ADP ribosylation factor 3 [Source:HGNC Symbol;Acc:HGNC:654]
1.06529e-164	0.659431	0.664	0.327	2.62583e-160	7	UBE2C	ubiquitin conjugating enzyme E2 C [Source:HGNC Symbol;Acc:HGNC:15937]
0	4.56097	0.993	0.115	0	8	KRT15	keratin 15 [Source:HGNC Symbol;Acc:HGNC:6421]
0	3.92963	0.998	0.156	0	8	S100A14	S100 calcium binding protein A14 [Source:HGNC Symbol;Acc:HGNC:18901]
0	3.70359	0.906	0.222	0	8	IGFBP6	insulin like growth factor binding protein 6 [Source:HGNC Symbol;Acc:HGNC:5475]
0	3.55005	0.99	0.131	0	8	SFN	stratifin [Source:HGNC Symbol;Acc:HGNC:10773]
0	3.50423	0.959	0.134	0	8	AQP3	aquaporin 3 (Gill blood group) [Source:HGNC Symbol;Acc:HGNC:636]
0	3.38155	0.999	0.262	0	8	KRT17	keratin 17 [Source:HGNC Symbol;Acc:HGNC:6427]
0	3.33286	0.633	0.044	0	8	KRT13	keratin 13 [Source:HGNC Symbol;Acc:HGNC:6415]
0	3.30442	0.456	0.046	0	8	S100A9	S100 calcium binding protein A9 [Source:HGNC Symbol;Acc:HGNC:10499]
0	3.12992	0.271	0.014	0	8	S100A8	S100 calcium binding protein A8 [Source:HGNC Symbol;Acc:HGNC:10498]
0	3.12858	0.981	0.168	0	8	KRT5	keratin 5 [Source:HGNC Symbol;Acc:HGNC:6442]
0	3.10673	1	0.718	0	8	KRT19	keratin 19 [Source:HGNC Symbol;Acc:HGNC:6436]
0	3.05482	0.887	0.128	0	8	DCN	decorin [Source:HGNC Symbol;Acc:HGNC:2705]
0	2.89032	0.663	0.051	0	8	KRT4	keratin 4 [Source:HGNC Symbol;Acc:HGNC:6441]
0	2.81923	1	0.572	0	8	S100A11	S100 calcium binding protein A11 [Source:HGNC Symbol;Acc:HGNC:10488]
0	2.77687	0.834	0.347	0	8	CXCL14	C-X-C motif chemokine ligand 14 [Source:HGNC Symbol;Acc:HGNC:10640]
0	2.7439	0.701	0.069	0	8	GJB6	gap junction protein beta 6 [Source:HGNC Symbol;Acc:HGNC:4288]
0	2.68816	0.992	0.276	0	8	ANXA1	annexin A1 [Source:HGNC Symbol;Acc:HGNC:533]
0	2.68162	0.743	0.215	0	8	IGFBP3	insulin like growth factor binding protein 3 [Source:HGNC Symbol;Acc:HGNC:5472]
0	2.64621	0.929	0.38	0	8	CLDN4	claudin 4 [Source:HGNC Symbol;Acc:HGNC:2046]
0	2.58155	1	0.362	0	8	S100A10	S100 calcium binding protein A10 [Source:HGNC Symbol;Acc:HGNC:10487]
0	2.53824	0.671	0.179	0	8	PLAUR	plasminogen activator, urokinase receptor [Source:HGNC Symbol;Acc:HGNC:9053]
0	2.53515	0.984	0.22	0	8	KLF5	Kruppel like factor 5 [Source:HGNC Symbol;Acc:HGNC:6349]
0	2.52183	0.982	0.137	0	8	FXYD3	FXYD domain containing ion transport regulator 3 [Source:HGNC Symbol;Acc:HGNC:4027]
0	2.47512	0.957	0.159	0	8	WNT6	Wnt family member 6 [Source:HGNC Symbol;Acc:HGNC:12785]
0	2.46015	0.944	0.371	0	8	ZFP36	ZFP36 ring finger protein [Source:HGNC Symbol;Acc:HGNC:12862]
0	2.44875	1	0.864	0	8	HSPB1	heat shock protein family B (small) member 1 [Source:HGNC Symbol;Acc:HGNC:5246]
0	2.42871	0.97	0.592	0	8	NFKBIA	NFKB inhibitor alpha [Source:HGNC Symbol;Acc:HGNC:7797]
0	2.37698	0.885	0.179	0	8	TACSTD2	tumor associated calcium signal transducer 2 [Source:HGNC Symbol;Acc:HGNC:11530]
0	2.35376	0.497	0.024	0	8	SERPINB2	serpin family B member 2 [Source:HGNC Symbol;Acc:HGNC:8584]
0	2.33987	0.991	0.556	0	8	DSP	desmoplakin [Source:HGNC Symbol;Acc:HGNC:3052]
0	2.33871	0.863	0.179	0	8	KREMEN2	kringle containing transmembrane protein 2 [Source:HGNC Symbol;Acc:HGNC:18797]
0	2.29765	0.937	0.373	0	8	ATF3	activating transcription factor 3 [Source:HGNC Symbol;Acc:HGNC:785]
0	2.28973	0.992	0.315	0	8	MIR205HG	MIR205 host gene [Source:HGNC Symbol;Acc:HGNC:43562]
0	2.25843	0.975	0.403	0	8	PMAIP1	phorbol-12-myristate-13-acetate-induced protein 1 [Source:HGNC Symbol;Acc:HGNC:9108]
0	2.19141	0.578	0.028	0	8	PTGS2	prostaglandin-endoperoxide synthase 2 [Source:HGNC Symbol;Acc:HGNC:9605]
0	2.17292	0.99	0.587	0	8	JUNB	JunB proto-oncogene, AP-1 transcription factor subunit [Source:HGNC Symbol;Acc:HGNC:6205]
0	2.13999	0.838	0.018	0	8	DSG3	desmoglein 3 [Source:HGNC Symbol;Acc:HGNC:3050]
0	2.13204	0.854	0.3	0	8	NCOA7	nuclear receptor coactivator 7 [Source:HGNC Symbol;Acc:HGNC:21081]
0	2.11352	0.997	0.702	0	8	PERP	p53 apoptosis effector related to PMP22 [Source:HGNC Symbol;Acc:HGNC:17637]
0	2.09682	0.948	0.2	0	8	DSC3	desmocollin 3 [Source:HGNC Symbol;Acc:HGNC:3037]
0	2.09637	0.825	0.062	0	8	LINC00514	NA
0	2.09441	0.978	0.688	0	8	BTG2	BTG anti-proliferation factor 2 [Source:HGNC Symbol;Acc:HGNC:1131]
0	2.09389	0.758	0.108	0	8	PLAT	plasminogen activator, tissue type [Source:HGNC Symbol;Acc:HGNC:9051]
0	2.08394	0.989	0.381	0	8	S100A16	S100 calcium binding protein A16 [Source:HGNC Symbol;Acc:HGNC:20441]
0	2.05177	1	0.694	0	8	ANXA2	annexin A2 [Source:HGNC Symbol;Acc:HGNC:537]
0	2.04332	0.731	0.084	0	8	GJB2	gap junction protein beta 2 [Source:HGNC Symbol;Acc:HGNC:4284]
0	2.02353	0.992	0.584	0	8	SVIL	supervillin [Source:HGNC Symbol;Acc:HGNC:11480]
0	2.01494	0.683	0.085	0	8	RHOV	ras homolog family member V [Source:HGNC Symbol;Acc:HGNC:18313]
0	2.00656	0.312	0.014	0	8	CXCL8	C-X-C motif chemokine ligand 8 [Source:HGNC Symbol;Acc:HGNC:6025]
0	2.00218	0.972	0.486	0	8	LIMA1	LIM domain and actin binding 1 [Source:HGNC Symbol;Acc:HGNC:24636]
0	1.97456	0.91	0.515	0	8	KLF6	Kruppel like factor 6 [Source:HGNC Symbol;Acc:HGNC:2235]
0	1.96698	0.875	0.269	0	8	ELF3	E74 like ETS transcription factor 3 [Source:HGNC Symbol;Acc:HGNC:3318]
0	1.94105	0.973	0.554	0	8	BCAM	basal cell adhesion molecule (Lutheran blood group) [Source:HGNC Symbol;Acc:HGNC:6722]
0	1.93129	0.692	0.033	0	8	NUPR1	nuclear protein 1, transcriptional regulator [Source:HGNC Symbol;Acc:HGNC:29990]
0	1.92654	0.927	0.548	0	8	PPP1R15A	protein phosphatase 1 regulatory subunit 15A [Source:HGNC Symbol;Acc:HGNC:14375]
0	1.92379	0.786	0.182	0	8	EMP1	epithelial membrane protein 1 [Source:HGNC Symbol;Acc:HGNC:3333]
1.71638e-237	1.87378	0.837	0.628	4.23071e-233	8	S100A6	S100 calcium binding protein A6 [Source:HGNC Symbol;Acc:HGNC:10496]
0	1.85998	0.802	0.275	0	8	CCDC80	coiled-coil domain containing 80 [Source:HGNC Symbol;Acc:HGNC:30649]
0	1.85996	0.984	0.464	0	8	CD9	CD9 molecule [Source:HGNC Symbol;Acc:HGNC:1709]
0	1.85387	0.981	0.33	0	8	PLP2	proteolipid protein 2 [Source:HGNC Symbol;Acc:HGNC:9087]
0	1.82063	0.649	0.051	0	8	ZNF750	zinc finger protein 750 [Source:HGNC Symbol;Acc:HGNC:25843]
0	1.81512	0.762	0.071	0	8	TFAP2B	transcription factor AP-2 beta [Source:HGNC Symbol;Acc:HGNC:11743]
0	1.79097	0.907	0.158	0	8	MAOA	monoamine oxidase A [Source:HGNC Symbol;Acc:HGNC:6833]
0	1.78661	0.949	0.232	0	8	LGALS3	galectin 3 [Source:HGNC Symbol;Acc:HGNC:6563]
0	1.7807	0.905	0.116	0	8	SKAP2	src kinase associated phosphoprotein 2 [Source:HGNC Symbol;Acc:HGNC:15687]
0	1.77686	0.82	0.058	0	8	HOTAIRM1	HOXA transcript antisense RNA, myeloid-specific 1 [Source:HGNC Symbol;Acc:HGNC:37117]
0	1.75266	0.874	0.071	0	8	CAPNS2	calpain small subunit 2 [Source:HGNC Symbol;Acc:HGNC:16371]
0	1.7096	0.904	0.268	0	8	ETS2	ETS proto-oncogene 2, transcription factor [Source:HGNC Symbol;Acc:HGNC:3489]
0	1.70193	0.751	0.053	0	8	COL3A1	collagen type III alpha 1 chain [Source:HGNC Symbol;Acc:HGNC:2201]
0	1.67945	0.975	0.524	0	8	PDLIM1	PDZ and LIM domain 1 [Source:HGNC Symbol;Acc:HGNC:2067]
0	1.66563	0.974	0.573	0	8	RND3	Rho family GTPase 3 [Source:HGNC Symbol;Acc:HGNC:671]
0	1.66239	0.624	0.075	0	8	DLK2	delta like non-canonical Notch ligand 2 [Source:HGNC Symbol;Acc:HGNC:21113]
0	1.6489	0.974	0.413	0	8	SPATS2L	spermatogenesis associated serine rich 2 like [Source:HGNC Symbol;Acc:HGNC:24574]
0	1.64124	0.755	0.209	0	8	MAP3K8	mitogen-activated protein kinase kinase kinase 8 [Source:HGNC Symbol;Acc:HGNC:6860]
0	1.62654	0.848	0.272	0	8	CEBPD	CCAAT enhancer binding protein delta [Source:HGNC Symbol;Acc:HGNC:1835]
0	1.59044	0.921	0.385	0	8	IRX2	iroquois homeobox 2 [Source:HGNC Symbol;Acc:HGNC:14359]
0	1.58406	0.889	0.455	0	8	NR4A1	nuclear receptor subfamily 4 group A member 1 [Source:HGNC Symbol;Acc:HGNC:7980]
0	1.58207	0.765	0.261	0	8	SEMA3D	semaphorin 3D [Source:HGNC Symbol;Acc:HGNC:10726]
0	1.58024	0.985	0.753	0	8	HES1	hes family bHLH transcription factor 1 [Source:HGNC Symbol;Acc:HGNC:5192]
0	1.57938	0.973	0.515	0	8	LMNA	lamin A/C [Source:HGNC Symbol;Acc:HGNC:6636]
0	1.57933	0.789	0.208	0	8	PLAU	plasminogen activator, urokinase [Source:HGNC Symbol;Acc:HGNC:9052]
0	1.57354	0.869	0.098	0	8	TRIM29	tripartite motif containing 29 [Source:HGNC Symbol;Acc:HGNC:17274]
0	1.57338	0.918	0.54	0	8	RAP2B	RAP2B, member of RAS oncogene family [Source:HGNC Symbol;Acc:HGNC:9862]
0	1.5561	0.833	0.28	0	8	CD55	CD55 molecule (Cromer blood group) [Source:HGNC Symbol;Acc:HGNC:2665]
0	1.55191	0.911	0.38	0	8	ARHGAP29	Rho GTPase activating protein 29 [Source:HGNC Symbol;Acc:HGNC:30207]
0	1.54997	0.925	0.541	0	8	PLK2	polo like kinase 2 [Source:HGNC Symbol;Acc:HGNC:19699]
0	1.53673	0.617	0.01	0	8	SULT1E1	sulfotransferase family 1E member 1 [Source:HGNC Symbol;Acc:HGNC:11377]
2.25211e-277	1.53179	0.988	0.927	5.55122e-273	8	KRT10	keratin 10 [Source:HGNC Symbol;Acc:HGNC:6413]
0	1.52517	0.977	0.675	0	8	JUN	Jun proto-oncogene, AP-1 transcription factor subunit [Source:HGNC Symbol;Acc:HGNC:6204]
0	1.51856	0.96	0.412	0	8	AHNAK	AHNAK nucleoprotein [Source:HGNC Symbol;Acc:HGNC:347]
0	1.51583	0.854	0.162	0	8	KCNG1	potassium voltage-gated channel modifier subfamily G member 1 [Source:HGNC Symbol;Acc:HGNC:6248]
0	1.51402	0.875	0.329	0	8	DHRS3	dehydrogenase/reductase 3 [Source:HGNC Symbol;Acc:HGNC:17693]
0	1.51078	0.829	0.337	0	8	PDGFA	platelet derived growth factor subunit A [Source:HGNC Symbol;Acc:HGNC:8799]
0	1.50312	0.836	0.202	0	8	NFIB	nuclear factor I B [Source:HGNC Symbol;Acc:HGNC:7785]
0	1.49979	0.86	0.146	0	8	IRF6	interferon regulatory factor 6 [Source:HGNC Symbol;Acc:HGNC:6121]
0	1.49955	0.996	0.796	0	8	KRT8	keratin 8 [Source:HGNC Symbol;Acc:HGNC:6446]
0	1.49022	0.782	0.045	0	8	CASP4	caspase 4 [Source:HGNC Symbol;Acc:HGNC:1505]
0	1.48772	0.544	0.102	0	8	LYPD3	LY6/PLAUR domain containing 3 [Source:HGNC Symbol;Acc:HGNC:24880]
0	1.4805	0.986	0.78	0	8	ZFP36L2	ZFP36 ring finger protein like 2 [Source:HGNC Symbol;Acc:HGNC:1108]
0	1.47946	0.63	0.014	0	8	FOXQ1	forkhead box Q1 [Source:HGNC Symbol;Acc:HGNC:20951]
0	1.47861	0.923	0.307	0	8	IGF2	insulin like growth factor 2 [Source:HGNC Symbol;Acc:HGNC:5466]
0	1.47616	0.994	0.884	0	8	IER2	immediate early response 2 [Source:HGNC Symbol;Acc:HGNC:28871]
0	1.47566	0.876	0.126	0	8	TMEM40	transmembrane protein 40 [Source:HGNC Symbol;Acc:HGNC:25620]
0	1.47559	0.611	0.008	0	8	TMEM52B	transmembrane protein 52B [Source:HGNC Symbol;Acc:HGNC:26438]
3.97027e-262	1.46654	0.737	0.386	9.78632e-258	8	IER3	immediate early response 3 [Source:HGNC Symbol;Acc:HGNC:5392]
0	1.45084	0.695	0.19	0	8	EDN1	endothelin 1 [Source:HGNC Symbol;Acc:HGNC:3176]
0	1.44983	0.888	0.202	0	8	CFI	complement factor I [Source:HGNC Symbol;Acc:HGNC:5394]
0	1.43943	0.715	0.079	0	8	HCAR3	hydroxycarboxylic acid receptor 3 [Source:HGNC Symbol;Acc:HGNC:16824]
0	1.43427	0.898	0.305	0	8	SDC1	syndecan 1 [Source:HGNC Symbol;Acc:HGNC:10658]
0	1.41117	0.785	0.096	0	8	KLC3	kinesin light chain 3 [Source:HGNC Symbol;Acc:HGNC:20717]
0	1.40418	0.97	0.625	0	8	DNAJB1	DnaJ heat shock protein family (Hsp40) member B1 [Source:HGNC Symbol;Acc:HGNC:5270]
0	1.39271	0.936	0.298	0	8	CAPG	capping actin protein, gelsolin like [Source:HGNC Symbol;Acc:HGNC:1474]
0	1.3902	0.712	0.099	0	8	SEMA3C	semaphorin 3C [Source:HGNC Symbol;Acc:HGNC:10725]
0	1.38812	0.947	0.324	0	8	RAB25	RAB25, member RAS oncogene family [Source:HGNC Symbol;Acc:HGNC:18238]
0	1.38776	0.806	0.346	0	8	ERRFI1	ERBB receptor feedback inhibitor 1 [Source:HGNC Symbol;Acc:HGNC:18185]
0	1.38443	0.707	0.093	0	8	LAMB3	laminin subunit beta 3 [Source:HGNC Symbol;Acc:HGNC:6490]
0	1.37264	0.452	0.026	0	8	TM4SF1	transmembrane 4 L six family member 1 [Source:HGNC Symbol;Acc:HGNC:11853]
0	1.35328	0.961	0.628	0	8	DSC2	desmocollin 2 [Source:HGNC Symbol;Acc:HGNC:3036]
0	1.34825	0.736	0.256	0	8	FILIP1L	filamin A interacting protein 1 like [Source:HGNC Symbol;Acc:HGNC:24589]
0	1.33816	0.827	0.143	0	8	TINCR	TINCR ubiquitin domain containing [Source:HGNC Symbol;Acc:HGNC:14607]
0	1.33713	0.865	0.252	0	8	NR3C1	nuclear receptor subfamily 3 group C member 1 [Source:HGNC Symbol;Acc:HGNC:7978]
6.21789e-245	1.33611	0.883	0.587	1.53265e-240	8	CTSC	cathepsin C [Source:HGNC Symbol;Acc:HGNC:2528]
0	1.33451	0.821	0.119	0	8	PKP3	plakophilin 3 [Source:HGNC Symbol;Acc:HGNC:9025]
0	1.32732	0.793	0.14	0	8	PRRG4	proline rich and Gla domain 4 [Source:HGNC Symbol;Acc:HGNC:30799]
0	1.31673	0.716	0.22	0	8	BHLHE40	basic helix-loop-helix family member e40 [Source:HGNC Symbol;Acc:HGNC:1046]
0	1.31479	0.534	0.007	0	8	SERPINB10	serpin family B member 10 [Source:HGNC Symbol;Acc:HGNC:8942]
0	1.31224	0.676	0.074	0	8	AGR2	anterior gradient 2, protein disulphide isomerase family member [Source:HGNC Symbol;Acc:HGNC:328]
0	1.31087	0.744	0.093	0	8	WNT10A	Wnt family member 10A [Source:HGNC Symbol;Acc:HGNC:13829]
0	1.30771	0.639	0.106	0	8	COL17A1	collagen type XVII alpha 1 chain [Source:HGNC Symbol;Acc:HGNC:2194]
0	1.30462	0.576	0.182	0	8	MYC	MYC proto-oncogene, bHLH transcription factor [Source:HGNC Symbol;Acc:HGNC:7553]
0	1.30399	0.832	0.335	0	8	SNCG	synuclein gamma [Source:HGNC Symbol;Acc:HGNC:11141]
1.00034e-299	1.29773	0.988	0.84	2.46574e-295	8	FOS	Fos proto-oncogene, AP-1 transcription factor subunit [Source:HGNC Symbol;Acc:HGNC:3796]
0	1.28821	0.962	0.557	0	8	CRNDE	colorectal neoplasia differentially expressed [Source:HGNC Symbol;Acc:HGNC:37078]
0	1.28721	0.606	0.041	0	8	BCL11B	BAF chromatin remodeling complex subunit BCL11B [Source:HGNC Symbol;Acc:HGNC:13222]
0	1.28069	0.777	0.127	0	8	GATA3	GATA binding protein 3 [Source:HGNC Symbol;Acc:HGNC:4172]
3.33385e-193	1.27959	0.729	0.489	8.21761e-189	8	NRARP	NOTCH regulated ankyrin repeat protein [Source:HGNC Symbol;Acc:HGNC:33843]
0	1.27643	0.935	0.548	0	8	JUP	junction plakoglobin [Source:HGNC Symbol;Acc:HGNC:6207]
0	1.27285	0.816	0.191	0	8	NFIA	nuclear factor I A [Source:HGNC Symbol;Acc:HGNC:7784]
0	1.2679	0.696	0.074	0	8	HCAR2	hydroxycarboxylic acid receptor 2 [Source:HGNC Symbol;Acc:HGNC:24827]
0	1.25525	0.878	0.486	0	8	GLTP	glycolipid transfer protein [Source:HGNC Symbol;Acc:HGNC:24867]
0	1.25367	0.931	0.273	0	8	VAMP8	vesicle associated membrane protein 8 [Source:HGNC Symbol;Acc:HGNC:12647]
0	1.24871	0.652	0.018	0	8	IRX4	iroquois homeobox 4 [Source:HGNC Symbol;Acc:HGNC:6129]
0	1.24696	0.674	0.193	0	8	CAV1	caveolin 1 [Source:HGNC Symbol;Acc:HGNC:1527]
1.49779e-266	1.24686	0.792	0.509	3.69191e-262	8	ITGA6	integrin subunit alpha 6 [Source:HGNC Symbol;Acc:HGNC:6142]
1.75464e-231	1.24328	0.864	0.61	4.32501e-227	8	GADD45A	growth arrest and DNA damage inducible alpha [Source:HGNC Symbol;Acc:HGNC:4095]
0	1.23532	0.983	0.706	0	8	CAST	calpastatin [Source:HGNC Symbol;Acc:HGNC:1515]
2.30995e-275	1.2344	0.79	0.418	5.69381e-271	8	GADD45B	growth arrest and DNA damage inducible beta [Source:HGNC Symbol;Acc:HGNC:4096]
0	1.23164	1	0.963	0	8	ARPC2	actin related protein 2/3 complex subunit 2 [Source:HGNC Symbol;Acc:HGNC:705]
0	1.22915	0.876	0.353	0	8	NDFIP2	Nedd4 family interacting protein 2 [Source:HGNC Symbol;Acc:HGNC:18537]
8.68133e-268	1.2288	0.538	0.204	2.13986e-263	8	LEF1	lymphoid enhancer binding factor 1 [Source:HGNC Symbol;Acc:HGNC:6551]
0	1.22835	0.62	0.158	0	8	C19orf33	chromosome 19 open reading frame 33 [Source:HGNC Symbol;Acc:HGNC:16668]
7.90544e-231	1.22515	0.4	0.122	1.94861e-226	8	PHLDA2	pleckstrin homology like domain family A member 2 [Source:HGNC Symbol;Acc:HGNC:12385]
0	1.22198	0.928	0.639	0	8	DEGS1	delta 4-desaturase, sphingolipid 1 [Source:HGNC Symbol;Acc:HGNC:13709]
0	1.21617	0.91	0.474	0	8	CHD3	chromodomain helicase DNA binding protein 3 [Source:HGNC Symbol;Acc:HGNC:1918]
0	1.21533	0.865	0.306	0	8	ADGRG1	adhesion G protein-coupled receptor G1 [Source:HGNC Symbol;Acc:HGNC:4512]
0	1.21249	0.501	0.012	0	8	CSTA	cystatin A [Source:HGNC Symbol;Acc:HGNC:2481]
0	1.21064	0.863	0.361	0	8	MIR99AHG	mir-99a-let-7c cluster host gene [Source:HGNC Symbol;Acc:HGNC:1274]
4.25591e-61	1.20633	0.486	0.331	1.04904e-56	8	FST	follistatin [Source:HGNC Symbol;Acc:HGNC:3971]
1.6905e-243	1.20578	0.969	0.877	4.16691e-239	8	SAT1	spermidine/spermine N1-acetyltransferase 1 [Source:HGNC Symbol;Acc:HGNC:10540]
0	1.20191	0.843	0.275	0	8	ARID5B	AT-rich interaction domain 5B [Source:HGNC Symbol;Acc:HGNC:17362]
0	1.20145	0.718	0.131	0	8	WNT3	Wnt family member 3 [Source:HGNC Symbol;Acc:HGNC:12782]
0	1.19768	0.943	0.632	0	8	DSG2	desmoglein 2 [Source:HGNC Symbol;Acc:HGNC:3049]
0	1.18932	0.468	0.006	0	8	SERPINB7	serpin family B member 7 [Source:HGNC Symbol;Acc:HGNC:13902]
6.88279e-133	1.18644	0.843	0.781	1.69654e-128	8	DST	dystonin [Source:HGNC Symbol;Acc:HGNC:1090]
0	1.18553	0.929	0.377	0	8	SPINT1	serine peptidase inhibitor, Kunitz type 1 [Source:HGNC Symbol;Acc:HGNC:11246]
0	1.18489	0.856	0.373	0	8	TNFRSF12A	TNF receptor superfamily member 12A [Source:HGNC Symbol;Acc:HGNC:18152]
0	1.18178	0.63	0.01	0	8	CASP1	caspase 1 [Source:HGNC Symbol;Acc:HGNC:1499]
0	1.17593	0.911	0.659	0	8	FAM3C	FAM3 metabolism regulating signaling molecule C [Source:HGNC Symbol;Acc:HGNC:18664]
0	1.17322	0.734	0.182	0	8	TMEM265	transmembrane protein 265 [Source:HGNC Symbol;Acc:HGNC:51241]
0	1.16866	0.721	0.303	0	8	MAFB	MAF bZIP transcription factor B [Source:HGNC Symbol;Acc:HGNC:6408]
0	1.1681	0.933	0.315	0	8	CDH1	cadherin 1 [Source:HGNC Symbol;Acc:HGNC:1748]
3.02327e-59	1.16648	0.516	0.386	7.45206e-55	8	ISG15	ISG15 ubiquitin like modifier [Source:HGNC Symbol;Acc:HGNC:4053]
0	1.16027	0.962	0.648	0	8	NFE2L2	nuclear factor, erythroid 2 like 2 [Source:HGNC Symbol;Acc:HGNC:7782]
0	1.15357	0.986	0.763	0	8	EGR1	early growth response 1 [Source:HGNC Symbol;Acc:HGNC:3238]
4.77485e-174	1.14507	0.773	0.528	1.17695e-169	8	DUSP1	dual specificity phosphatase 1 [Source:HGNC Symbol;Acc:HGNC:3064]
0	1.14349	0.366	0.069	0	8	GPNMB	glycoprotein nmb [Source:HGNC Symbol;Acc:HGNC:4462]
0	1.13957	0.525	0.022	0	8	SERPINB5	serpin family B member 5 [Source:HGNC Symbol;Acc:HGNC:8949]
0	1.13769	0.488	0.079	0	8	TNNT3	troponin T3, fast skeletal type [Source:HGNC Symbol;Acc:HGNC:11950]
0	1.1349	0.915	0.546	0	8	FOSB	FosB proto-oncogene, AP-1 transcription factor subunit [Source:HGNC Symbol;Acc:HGNC:3797]
0	1.13138	0.595	0.164	0	8	KITLG	KIT ligand [Source:HGNC Symbol;Acc:HGNC:6343]
0	1.1249	0.629	0.082	0	8	GBP1	guanylate binding protein 1 [Source:HGNC Symbol;Acc:HGNC:4182]
0	1.12404	0.943	0.64	0	8	EZR	ezrin [Source:HGNC Symbol;Acc:HGNC:12691]
0	1.12181	0.803	0.261	0	8	MAST4	microtubule associated serine/threonine kinase family member 4 [Source:HGNC Symbol;Acc:HGNC:19037]
0	1.12075	0.753	0.203	0	8	COMT	catechol-O-methyltransferase [Source:HGNC Symbol;Acc:HGNC:2228]
0	1.11753	0.669	0.097	0	8	LURAP1L	leucine rich adaptor protein 1 like [Source:HGNC Symbol;Acc:HGNC:31452]
0	1.117	0.835	0.298	0	8	CDH3	cadherin 3 [Source:HGNC Symbol;Acc:HGNC:1762]
0	1.11585	0.727	0.237	0	8	FRMD6	FERM domain containing 6 [Source:HGNC Symbol;Acc:HGNC:19839]
0	1.10614	0.864	0.322	0	8	ELF1	E74 like ETS transcription factor 1 [Source:HGNC Symbol;Acc:HGNC:3316]
0	1.10218	0.67	0.073	0	8	CYP2W1	cytochrome P450 family 2 subfamily W member 1 [Source:HGNC Symbol;Acc:HGNC:20243]
0	1.10114	0.624	0.058	0	8	BARX2	BARX homeobox 2 [Source:HGNC Symbol;Acc:HGNC:956]
0	1.09936	0.711	0.1	0	8	TP63	tumor protein p63 [Source:HGNC Symbol;Acc:HGNC:15979]
0	1.08891	0.477	0.039	0	8	NECTIN4	nectin cell adhesion molecule 4 [Source:HGNC Symbol;Acc:HGNC:19688]
0	1.08283	0.672	0.106	0	8	MPZL2	myelin protein zero like 2 [Source:HGNC Symbol;Acc:HGNC:3496]
0	1.08183	0.597	0.185	0	8	DUSP5	dual specificity phosphatase 5 [Source:HGNC Symbol;Acc:HGNC:3071]
3.45148e-138	1.07638	0.81	0.61	8.50754e-134	8	IGFBP5	insulin like growth factor binding protein 5 [Source:HGNC Symbol;Acc:HGNC:5474]
0	1.0733	0.715	0.195	0	8	PPL	periplakin [Source:HGNC Symbol;Acc:HGNC:9273]
0	1.07046	0.944	0.778	0	8	CCNL1	cyclin L1 [Source:HGNC Symbol;Acc:HGNC:20569]
0	1.06642	0.742	0.176	0	8	LINC01503	long intergenic non-protein coding RNA 1503 [Source:HGNC Symbol;Acc:HGNC:51184]
1.34305e-247	1.06124	0.785	0.45	3.31047e-243	8	FRMD4B	FERM domain containing 4B [Source:HGNC Symbol;Acc:HGNC:24886]
0	1.06009	0.503	0.065	0	8	OVOL1	ovo like transcriptional repressor 1 [Source:HGNC Symbol;Acc:HGNC:8525]
0	2.80751	0.986	0.335	0	9	PLP1	proteolipid protein 1 [Source:HGNC Symbol;Acc:HGNC:9086]
0	2.53877	0.98	0.288	0	9	LINC01551	long intergenic non-protein coding RNA 1551 [Source:HGNC Symbol;Acc:HGNC:19828]
0	2.31159	0.984	0.314	0	9	SOX3	SRY-box transcription factor 3 [Source:HGNC Symbol;Acc:HGNC:11199]
0	2.17461	0.64	0.043	0	9	NOS2	nitric oxide synthase 2 [Source:HGNC Symbol;Acc:HGNC:7873]
0	2.11781	0.982	0.345	0	9	FOXG1	forkhead box G1 [Source:HGNC Symbol;Acc:HGNC:3811]
0	1.9678	0.99	0.773	0	9	SYNE2	spectrin repeat containing nuclear envelope protein 2 [Source:HGNC Symbol;Acc:HGNC:17084]
0	1.86738	0.578	0.068	0	9	HTR2C	5-hydroxytryptamine receptor 2C [Source:HGNC Symbol;Acc:HGNC:5295]
0	1.79318	0.88	0.163	0	9	ENPP2	ectonucleotide pyrophosphatase/phosphodiesterase 2 [Source:HGNC Symbol;Acc:HGNC:3357]
0	1.75436	0.996	0.533	0	9	DLK1	delta like non-canonical Notch ligand 1 [Source:HGNC Symbol;Acc:HGNC:2907]
0	1.72945	0.973	0.355	0	9	HES5	hes family bHLH transcription factor 5 [Source:HGNC Symbol;Acc:HGNC:19764]
0	1.68885	0.956	0.479	0	9	IGDCC3	immunoglobulin superfamily DCC subclass member 3 [Source:HGNC Symbol;Acc:HGNC:9700]
8.0215e-229	1.68356	0.888	0.697	1.97722e-224	9	ARMCX2	armadillo repeat containing X-linked 2 [Source:HGNC Symbol;Acc:HGNC:16869]
0	1.58747	1	0.756	0	9	SFRP1	secreted frizzled related protein 1 [Source:HGNC Symbol;Acc:HGNC:10776]
0	1.54974	0.872	0.234	0	9	FEZF1-AS1	FEZF1 antisense RNA 1 [Source:HGNC Symbol;Acc:HGNC:41001]
0	1.54844	0.979	0.725	0	9	ID4	inhibitor of DNA binding 4, HLH protein [Source:HGNC Symbol;Acc:HGNC:5363]
0	1.53823	0.998	0.602	0	9	PTPRZ1	protein tyrosine phosphatase receptor type Z1 [Source:HGNC Symbol;Acc:HGNC:9685]
0	1.47424	0.909	0.329	0	9	RGMA	repulsive guidance molecule BMP co-receptor a [Source:HGNC Symbol;Acc:HGNC:30308]
0	1.45906	0.669	0.053	0	9	EMX2	empty spiracles homeobox 2 [Source:HGNC Symbol;Acc:HGNC:3341]
0	1.44955	0.955	0.561	0	9	NAV1	neuron navigator 1 [Source:HGNC Symbol;Acc:HGNC:15989]
0	1.44222	0.884	0.301	0	9	FRZB	frizzled related protein [Source:HGNC Symbol;Acc:HGNC:3959]
0	1.40679	0.688	0.122	0	9	PTX3	pentraxin 3 [Source:HGNC Symbol;Acc:HGNC:9692]
0	1.38573	0.62	0.076	0	9	POMC	proopiomelanocortin [Source:HGNC Symbol;Acc:HGNC:9201]
0	1.36675	0.998	0.697	0	9	TMSB15A	thymosin beta 15A [Source:HGNC Symbol;Acc:HGNC:30744]
0	1.35814	1	0.848	0	9	ODC1	ornithine decarboxylase 1 [Source:HGNC Symbol;Acc:HGNC:8109]
0	1.33116	0.999	0.737	0	9	CDH2	cadherin 2 [Source:HGNC Symbol;Acc:HGNC:1759]
0	1.32603	0.931	0.495	0	9	INTU	inturned planar cell polarity protein [Source:HGNC Symbol;Acc:HGNC:29239]
0	1.28517	0.929	0.431	0	9	TOX3	TOX high mobility group box family member 3 [Source:HGNC Symbol;Acc:HGNC:11972]
0	1.27531	0.959	0.619	0	9	CEMIP2	cell migration inducing hyaluronidase 2 [Source:HGNC Symbol;Acc:HGNC:11869]
0	1.25908	0.982	0.622	0	9	TRIM24	tripartite motif containing 24 [Source:HGNC Symbol;Acc:HGNC:11812]
0	1.25352	0.953	0.581	0	9	GLI3	GLI family zinc finger 3 [Source:HGNC Symbol;Acc:HGNC:4319]
0	1.2098	0.99	0.791	0	9	AFDN	afadin, adherens junction formation factor [Source:HGNC Symbol;Acc:HGNC:7137]
0	1.20693	0.979	0.577	0	9	TTYH1	tweety family member 1 [Source:HGNC Symbol;Acc:HGNC:13476]
0	1.20577	0.924	0.379	0	9	LIX1	limb and CNS expressed 1 [Source:HGNC Symbol;Acc:HGNC:18581]
0	1.18585	0.905	0.493	0	9	COL4A6	collagen type IV alpha 6 chain [Source:HGNC Symbol;Acc:HGNC:2208]
0	1.1816	0.806	0.276	0	9	AFDN-DT	AFDN divergent transcript [Source:HGNC Symbol;Acc:HGNC:21236]
0	1.16532	0.869	0.358	0	9	TSPAN18	tetraspanin 18 [Source:HGNC Symbol;Acc:HGNC:20660]
7.20452e-284	1.15796	0.445	0.12	1.77584e-279	9	PCP4	Purkinje cell protein 4 [Source:HGNC Symbol;Acc:HGNC:8742]
0	1.13499	0.865	0.333	0	9	SCUBE3	signal peptide, CUB domain and EGF like domain containing 3 [Source:HGNC Symbol;Acc:HGNC:13655]
0	1.13336	1	0.798	0	9	METRN	meteorin, glial cell differentiation regulator [Source:HGNC Symbol;Acc:HGNC:14151]
0	1.12953	0.977	0.624	0	9	MYO10	myosin X [Source:HGNC Symbol;Acc:HGNC:7593]
0	1.10947	0.516	0.046	0	9	LINC01198	long intergenic non-protein coding RNA 1198 [Source:HGNC Symbol;Acc:HGNC:49598]
0	1.10634	0.927	0.51	0	9	COL11A1	collagen type XI alpha 1 chain [Source:HGNC Symbol;Acc:HGNC:2186]
1.13195e-263	1.09472	0.93	0.643	2.79014e-259	9	HES4	hes family bHLH transcription factor 4 [Source:HGNC Symbol;Acc:HGNC:24149]
0	1.08958	0.594	0.043	0	9	ARX	aristaless related homeobox [Source:HGNC Symbol;Acc:HGNC:18060]
5.69362e-303	1.07322	1	0.967	1.40342e-298	9	TPM1	tropomyosin 1 [Source:HGNC Symbol;Acc:HGNC:12010]
0	1.06356	0.983	0.669	0	9	FZD2	frizzled class receptor 2 [Source:HGNC Symbol;Acc:HGNC:4040]
0	1.05583	0.617	0.094	0	9	VEPH1	ventricular zone expressed PH domain containing 1 [Source:HGNC Symbol;Acc:HGNC:25735]
0	1.03705	0.874	0.398	0	9	UPP1	uridine phosphorylase 1 [Source:HGNC Symbol;Acc:HGNC:12576]
0	1.03504	0.511	0.043	0	9	POU3F3	POU class 3 homeobox 3 [Source:HGNC Symbol;Acc:HGNC:9216]
0	1.02257	0.814	0.307	0	9	LFNG	LFNG O-fucosylpeptide 3-beta-N-acetylglucosaminyltransferase [Source:HGNC Symbol;Acc:HGNC:6560]
0	1.01587	0.892	0.388	0	9	ZBTB16	zinc finger and BTB domain containing 16 [Source:HGNC Symbol;Acc:HGNC:12930]
0	1.01489	0.936	0.548	0	9	MMD	monocyte to macrophage differentiation associated [Source:HGNC Symbol;Acc:HGNC:7153]
0	1.00646	0.909	0.439	0	9	CCDC160	coiled-coil domain containing 160 [Source:HGNC Symbol;Acc:HGNC:37286]
0	1.00103	0.995	0.89	0	9	QKI	QKI, KH domain containing RNA binding [Source:HGNC Symbol;Acc:HGNC:21100]
0	0.997112	0.991	0.766	0	9	FZD3	frizzled class receptor 3 [Source:HGNC Symbol;Acc:HGNC:4041]
1.14315e-263	0.997071	0.786	0.409	2.81775e-259	9	LRATD2	LRAT domain containing 2 [Source:HGNC Symbol;Acc:HGNC:24166]
0	0.993814	0.787	0.341	0	9	DUSP4	dual specificity phosphatase 4 [Source:HGNC Symbol;Acc:HGNC:3070]
0	0.991882	0.916	0.39	0	9	SALL4	spalt like transcription factor 4 [Source:HGNC Symbol;Acc:HGNC:15924]
0	0.980668	0.998	0.815	0	9	CENPV	centromere protein V [Source:HGNC Symbol;Acc:HGNC:29920]
2.45575e-294	0.97603	0.969	0.709	6.05317e-290	9	GABPB1-AS1	GABPB1 antisense RNA 1 [Source:HGNC Symbol;Acc:HGNC:44157]
0	0.975961	0.789	0.319	0	9	FILIP1	filamin A interacting protein 1 [Source:HGNC Symbol;Acc:HGNC:21015]
0	0.97204	0.628	0.074	0	9	SOX1	SRY-box transcription factor 1 [Source:HGNC Symbol;Acc:HGNC:11189]
0	0.964839	0.661	0.161	0	9	SOX2-OT	SOX2 overlapping transcript [Source:HGNC Symbol;Acc:HGNC:20209]
0	0.96364	0.999	0.912	0	9	SOX11	SRY-box transcription factor 11 [Source:HGNC Symbol;Acc:HGNC:11191]
0	0.953396	0.781	0.278	0	9	FZD8	frizzled class receptor 8 [Source:HGNC Symbol;Acc:HGNC:4046]
0	0.947063	0.778	0.246	0	9	SOX21	SRY-box transcription factor 21 [Source:HGNC Symbol;Acc:HGNC:11197]
2.0745e-274	0.932397	0.952	0.76	5.11343e-270	9	ZNF462	zinc finger protein 462 [Source:HGNC Symbol;Acc:HGNC:21684]
9.38592e-281	0.930094	0.75	0.366	2.31354e-276	9	CROT	carnitine O-octanoyltransferase [Source:HGNC Symbol;Acc:HGNC:2366]
5.37413e-247	0.920984	0.798	0.48	1.32467e-242	9	TPT1-AS1	TPT1 antisense RNA 1 [Source:HGNC Symbol;Acc:HGNC:43686]
0	0.909242	0.67	0.193	0	9	ABCC4	ATP binding cassette subfamily C member 4 [Source:HGNC Symbol;Acc:HGNC:55]
7.96201e-248	0.904178	0.915	0.65	1.96256e-243	9	TMEM161B-AS1	NA
4.2592e-205	0.90411	0.846	0.572	1.04985e-200	9	RRM1	ribonucleotide reductase catalytic subunit M1 [Source:HGNC Symbol;Acc:HGNC:10451]
3.64515e-278	0.902615	0.624	0.235	8.98492e-274	9	CAPN6	calpain 6 [Source:HGNC Symbol;Acc:HGNC:1483]
3.0605e-269	0.897488	0.887	0.565	7.54383e-265	9	CELF2	CUGBP Elav-like family member 2 [Source:HGNC Symbol;Acc:HGNC:2550]
9.74831e-227	0.894701	0.99	0.829	2.40286e-222	9	ARL4C	ADP ribosylation factor like GTPase 4C [Source:HGNC Symbol;Acc:HGNC:698]
0	0.893097	0.657	0.144	0	9	SCUBE1	signal peptide, CUB domain and EGF like domain containing 1 [Source:HGNC Symbol;Acc:HGNC:13441]
0	0.889554	0.843	0.393	0	9	ZEB1	zinc finger E-box binding homeobox 1 [Source:HGNC Symbol;Acc:HGNC:11642]
0	0.887087	0.626	0.189	0	9	LMO3	LIM domain only 3 [Source:HGNC Symbol;Acc:HGNC:6643]
6.86099e-270	0.882321	0.499	0.152	1.69116e-265	9	AL139246.5	NA
0	0.865351	0.62	0.148	0	9	DRD4	dopamine receptor D4 [Source:HGNC Symbol;Acc:HGNC:3025]
0	0.863244	0.822	0.385	0	9	CRB2	crumbs cell polarity complex component 2 [Source:HGNC Symbol;Acc:HGNC:18688]
0	0.857024	0.405	0.032	0	9	VCAM1	vascular cell adhesion molecule 1 [Source:HGNC Symbol;Acc:HGNC:12663]
0	0.856672	0.975	0.828	0	9	PUF60	poly(U) binding splicing factor 60 [Source:HGNC Symbol;Acc:HGNC:17042]
2.66899e-150	0.854812	0.937	0.815	6.57879e-146	9	ARMCX3	armadillo repeat containing X-linked 3 [Source:HGNC Symbol;Acc:HGNC:24065]
5.21714e-264	0.850421	0.942	0.614	1.28597e-259	9	BCAT1	branched chain amino acid transaminase 1 [Source:HGNC Symbol;Acc:HGNC:976]
3.31362e-189	0.833402	0.572	0.234	8.16775e-185	9	FEZF2	FEZ family zinc finger 2 [Source:HGNC Symbol;Acc:HGNC:13506]
0	0.833224	0.854	0.37	0	9	CDH11	cadherin 11 [Source:HGNC Symbol;Acc:HGNC:1750]
5.51907e-269	0.831545	0.986	0.579	1.3604e-264	9	LHX2	LIM homeobox 2 [Source:HGNC Symbol;Acc:HGNC:6594]
0	0.829151	0.59	0.11	0	9	NAV3	neuron navigator 3 [Source:HGNC Symbol;Acc:HGNC:15998]
2.01999e-266	0.82237	0.956	0.684	4.97908e-262	9	TMEM47	transmembrane protein 47 [Source:HGNC Symbol;Acc:HGNC:18515]
7.60231e-307	0.820935	0.637	0.222	1.87389e-302	9	TMEM88	transmembrane protein 88 [Source:HGNC Symbol;Acc:HGNC:32371]
4.92774e-244	0.814585	0.801	0.464	1.21464e-239	9	TSPYL4	TSPY like 4 [Source:HGNC Symbol;Acc:HGNC:21559]
0	0.810909	0.998	0.897	0	9	SLC39A10	solute carrier family 39 member 10 [Source:HGNC Symbol;Acc:HGNC:20861]
1.46688e-216	0.806811	0.994	0.856	3.61571e-212	9	CRABP2	cellular retinoic acid binding protein 2 [Source:HGNC Symbol;Acc:HGNC:2339]
6.95285e-165	0.804417	0.71	0.411	1.71381e-160	9	JAG1	jagged canonical Notch ligand 1 [Source:HGNC Symbol;Acc:HGNC:6188]
2.07379e-207	0.801806	0.832	0.537	5.11168e-203	9	RAI14	retinoic acid induced 14 [Source:HGNC Symbol;Acc:HGNC:14873]
1.47495e-170	0.799597	0.903	0.672	3.6356e-166	9	ARL4A	ADP ribosylation factor like GTPase 4A [Source:HGNC Symbol;Acc:HGNC:695]
0	0.799292	0.645	0.152	0	9	KLHDC8A	kelch domain containing 8A [Source:HGNC Symbol;Acc:HGNC:25573]
0	0.795438	0.665	0.25	0	9	MLLT3	MLLT3 super elongation complex subunit [Source:HGNC Symbol;Acc:HGNC:7136]
1.44945e-242	0.794513	0.839	0.409	3.57274e-238	9	OTX2	orthodenticle homeobox 2 [Source:HGNC Symbol;Acc:HGNC:8522]
1.42064e-282	0.79189	0.76	0.328	3.50172e-278	9	SOX5	SRY-box transcription factor 5 [Source:HGNC Symbol;Acc:HGNC:11201]
2.22886e-306	0.791868	0.763	0.321	5.49392e-302	9	DTX4	deltex E3 ubiquitin ligase 4 [Source:HGNC Symbol;Acc:HGNC:29151]
0	0.789481	0.619	0.189	0	9	EPHA7	EPH receptor A7 [Source:HGNC Symbol;Acc:HGNC:3390]
1.70799e-260	0.789309	0.753	0.368	4.21002e-256	9	CDO1	cysteine dioxygenase type 1 [Source:HGNC Symbol;Acc:HGNC:1795]
5.35657e-292	0.788036	0.527	0.16	1.32034e-287	9	CRYGD	crystallin gamma D [Source:HGNC Symbol;Acc:HGNC:2411]
9.23139e-304	0.786048	1	0.993	2.27545e-299	9	IGFBP2	insulin like growth factor binding protein 2 [Source:HGNC Symbol;Acc:HGNC:5471]
2.41895e-258	0.775259	0.784	0.378	5.96248e-254	9	SKIDA1	SKI/DACH domain containing 1 [Source:HGNC Symbol;Acc:HGNC:32697]
1.4015e-181	0.77167	0.831	0.575	3.45456e-177	9	ALDH2	aldehyde dehydrogenase 2 family member [Source:HGNC Symbol;Acc:HGNC:404]
3.07587e-195	0.765721	0.904	0.648	7.58172e-191	9	COL4A5	collagen type IV alpha 5 chain [Source:HGNC Symbol;Acc:HGNC:2207]
8.96509e-272	0.762016	0.965	0.803	2.20981e-267	9	GNG10	G protein subunit gamma 10 [Source:HGNC Symbol;Acc:HGNC:4402]
5.52155e-209	0.755063	0.878	0.626	1.36101e-204	9	AL627171.2	NA
1.59833e-208	0.749211	0.927	0.712	3.93973e-204	9	CASK	calcium/calmodulin dependent serine protein kinase [Source:HGNC Symbol;Acc:HGNC:1497]
0	0.749042	0.808	0.326	0	9	MAP6	microtubule associated protein 6 [Source:HGNC Symbol;Acc:HGNC:6868]
8.87311e-206	0.74476	0.888	0.655	2.18713e-201	9	FNDC3A	fibronectin type III domain containing 3A [Source:HGNC Symbol;Acc:HGNC:20296]
2.7015e-194	0.73831	0.787	0.494	6.65894e-190	9	PPIP5K2	diphosphoinositol pentakisphosphate kinase 2 [Source:HGNC Symbol;Acc:HGNC:29035]
4.38619e-220	0.7377	0.712	0.366	1.08115e-215	9	NHSL1	NHS like 1 [Source:HGNC Symbol;Acc:HGNC:21021]
1.0894e-159	0.732916	0.657	0.38	2.68525e-155	9	MOSMO	modulator of smoothened [Source:HGNC Symbol;Acc:HGNC:27087]
5.50532e-221	0.729983	0.756	0.42	1.35701e-216	9	RAB8B	RAB8B, member RAS oncogene family [Source:HGNC Symbol;Acc:HGNC:30273]
9.43638e-265	0.72911	0.785	0.374	2.32597e-260	9	DPYSL5	dihydropyrimidinase like 5 [Source:HGNC Symbol;Acc:HGNC:20637]
3.34185e-217	0.725724	0.745	0.346	8.23732e-213	9	AL035425.3	NA
0	0.721636	0.538	0.091	0	9	PRDM16	PR/SET domain 16 [Source:HGNC Symbol;Acc:HGNC:14000]
1.53622e-210	0.716052	0.973	0.789	3.78663e-206	9	IGF2BP1	insulin like growth factor 2 mRNA binding protein 1 [Source:HGNC Symbol;Acc:HGNC:28866]
8.49748e-193	0.709181	0.654	0.315	2.09454e-188	9	DLL1	delta like canonical Notch ligand 1 [Source:HGNC Symbol;Acc:HGNC:2908]
3.00412e-206	0.705059	0.774	0.413	7.40485e-202	9	TSHZ2	teashirt zinc finger homeobox 2 [Source:HGNC Symbol;Acc:HGNC:13010]
1.2407e-186	0.704947	0.774	0.436	3.05821e-182	9	ZNF436-AS1	ZNF436 antisense RNA 1 [Source:HGNC Symbol;Acc:HGNC:25122]
9.72998e-201	0.704771	0.8	0.461	2.39834e-196	9	SDK2	sidekick cell adhesion molecule 2 [Source:HGNC Symbol;Acc:HGNC:19308]
3.15697e-249	0.702083	0.966	0.744	7.78162e-245	9	PEG10	paternally expressed 10 [Source:HGNC Symbol;Acc:HGNC:14005]
2.75416e-259	0.699334	0.999	0.96	6.78873e-255	9	LUC7L3	LUC7 like 3 pre-mRNA splicing factor [Source:HGNC Symbol;Acc:HGNC:24309]
4.00137e-120	0.681169	0.825	0.654	9.86299e-116	9	ARMCX6	armadillo repeat containing X-linked 6 [Source:HGNC Symbol;Acc:HGNC:26094]
3.18887e-203	0.678688	0.842	0.492	7.86023e-199	9	SALL2	spalt like transcription factor 2 [Source:HGNC Symbol;Acc:HGNC:10526]
0	0.675695	0.439	0.037	0	9	EMX2OS	EMX2 opposite strand/antisense RNA [Source:HGNC Symbol;Acc:HGNC:18511]
2.87613e-208	0.672359	0.939	0.742	7.08937e-204	9	RNF130	ring finger protein 130 [Source:HGNC Symbol;Acc:HGNC:18280]
2.08708e-213	0.670761	0.864	0.457	5.14443e-209	9	SHISA2	shisa family member 2 [Source:HGNC Symbol;Acc:HGNC:20366]
7.38563e-198	0.668723	0.927	0.57	1.82048e-193	9	PRSS23	serine protease 23 [Source:HGNC Symbol;Acc:HGNC:14370]
0	0.667291	0.356	0.038	0	9	GSX2	GS homeobox 2 [Source:HGNC Symbol;Acc:HGNC:24959]
9.94113e-190	0.667254	0.834	0.463	2.45039e-185	9	LIN28B	lin-28 homolog B [Source:HGNC Symbol;Acc:HGNC:32207]
1.20319e-235	0.666954	0.995	0.896	2.96575e-231	9	PHF6	PHD finger protein 6 [Source:HGNC Symbol;Acc:HGNC:18145]
1.33999e-267	0.664424	0.973	0.727	3.30293e-263	9	NOVA1	NOVA alternative splicing regulator 1 [Source:HGNC Symbol;Acc:HGNC:7886]
1.62093e-234	0.663868	0.891	0.524	3.99543e-230	9	MAP2	microtubule associated protein 2 [Source:HGNC Symbol;Acc:HGNC:6839]
9.98366e-173	0.66331	0.988	0.672	2.46087e-168	9	GPC3	glypican 3 [Source:HGNC Symbol;Acc:HGNC:4451]
1.40616e-160	0.662408	0.773	0.493	3.46605e-156	9	C12orf75	chromosome 12 open reading frame 75 [Source:HGNC Symbol;Acc:HGNC:35164]
1.42277e-228	0.660984	0.989	0.863	3.50698e-224	9	H2AFY	NA
0	0.660215	1	0.999	0	9	NAP1L1	nucleosome assembly protein 1 like 1 [Source:HGNC Symbol;Acc:HGNC:7637]
4.57399e-159	0.657865	0.321	0.094	1.12744e-154	9	LINC00461	long intergenic non-protein coding RNA 461 [Source:HGNC Symbol;Acc:HGNC:42810]
4.30063e-153	0.656748	0.779	0.483	1.06006e-148	9	FZD7	frizzled class receptor 7 [Source:HGNC Symbol;Acc:HGNC:4045]
6.07488e-179	0.654728	0.758	0.44	1.4974e-174	9	NECTIN3	nectin cell adhesion molecule 3 [Source:HGNC Symbol;Acc:HGNC:17664]
1.03563e-174	0.653273	0.911	0.637	2.55272e-170	9	HMGA2	high mobility group AT-hook 2 [Source:HGNC Symbol;Acc:HGNC:5009]
0	0.653044	0.306	0.017	0	9	TKTL1	transketolase like 1 [Source:HGNC Symbol;Acc:HGNC:11835]
4.22249e-167	0.652881	0.812	0.488	1.0408e-162	9	SOX9	SRY-box transcription factor 9 [Source:HGNC Symbol;Acc:HGNC:11204]
8.04932e-147	0.652049	0.76	0.481	1.98408e-142	9	EFNB1	ephrin B1 [Source:HGNC Symbol;Acc:HGNC:3226]
2.03783e-195	0.650152	0.706	0.349	5.02304e-191	9	SORBS2	sorbin and SH3 domain containing 2 [Source:HGNC Symbol;Acc:HGNC:24098]
0	0.649485	0.794	0.246	0	9	FEZF1	FEZ family zinc finger 1 [Source:HGNC Symbol;Acc:HGNC:22788]
2.49621e-173	0.64808	0.795	0.51	6.15291e-169	9	WASF1	WASP family member 1 [Source:HGNC Symbol;Acc:HGNC:12732]
0	0.646509	1	0.831	0	9	MAP1B	microtubule associated protein 1B [Source:HGNC Symbol;Acc:HGNC:6836]
2.12623e-218	0.642782	1	0.982	5.24094e-214	9	MDK	midkine [Source:HGNC Symbol;Acc:HGNC:6972]
4.50409e-242	0.638459	0.609	0.236	1.11021e-237	9	LPAR4	lysophosphatidic acid receptor 4 [Source:HGNC Symbol;Acc:HGNC:4478]
4.40027e-186	0.635885	0.714	0.377	1.08462e-181	9	SIPA1L2	signal induced proliferation associated 1 like 2 [Source:HGNC Symbol;Acc:HGNC:23800]
2.84657e-20	0.635427	0.319	0.223	7.0165e-16	9	MEG3	maternally expressed 3 [Source:HGNC Symbol;Acc:HGNC:14575]
4.64773e-205	0.632568	0.996	0.956	1.14562e-200	9	ARGLU1	arginine and glutamate rich 1 [Source:HGNC Symbol;Acc:HGNC:25482]
3.38384e-171	0.632127	0.699	0.375	8.34083e-167	9	FAM171B	family with sequence similarity 171 member B [Source:HGNC Symbol;Acc:HGNC:29412]
3.69304e-238	0.631191	0.965	0.516	9.10299e-234	9	PRTG	protogenin [Source:HGNC Symbol;Acc:HGNC:26373]
1.17816e-136	0.627486	0.891	0.652	2.90405e-132	9	VCAN	versican [Source:HGNC Symbol;Acc:HGNC:2464]
1.3921e-169	0.623068	0.934	0.782	3.43138e-165	9	MAGED1	MAGE family member D1 [Source:HGNC Symbol;Acc:HGNC:6813]
4.99218e-161	0.621628	0.89	0.671	1.23052e-156	9	IFI27L2	interferon alpha inducible protein 27 like 2 [Source:HGNC Symbol;Acc:HGNC:19753]
4.55355e-177	0.620449	0.912	0.543	1.1224e-172	9	LRP2	LDL receptor related protein 2 [Source:HGNC Symbol;Acc:HGNC:6694]
1.56175e-139	0.618758	0.807	0.549	3.84955e-135	9	ACSL4	acyl-CoA synthetase long chain family member 4 [Source:HGNC Symbol;Acc:HGNC:3571]
3.25816e-186	0.618332	0.761	0.443	8.03104e-182	9	VANGL2	VANGL planar cell polarity protein 2 [Source:HGNC Symbol;Acc:HGNC:15511]
2.88474e-164	0.615209	0.694	0.371	7.1106e-160	9	FUT8	fucosyltransferase 8 [Source:HGNC Symbol;Acc:HGNC:4019]
3.28847e-173	0.614437	0.744	0.427	8.10576e-169	9	CELSR2	cadherin EGF LAG seven-pass G-type receptor 2 [Source:HGNC Symbol;Acc:HGNC:3231]
1.18135e-222	0.614433	0.692	0.291	2.9119e-218	9	WNT5B	Wnt family member 5B [Source:HGNC Symbol;Acc:HGNC:16265]
2.38541e-159	0.61251	0.754	0.442	5.87978e-155	9	MAP2K6	mitogen-activated protein kinase kinase 6 [Source:HGNC Symbol;Acc:HGNC:6846]
2.71795e-200	0.611934	0.968	0.551	6.69947e-196	9	COL2A1	collagen type II alpha 1 chain [Source:HGNC Symbol;Acc:HGNC:2200]
0	0.609347	0.475	0.114	0	9	XYLT1	xylosyltransferase 1 [Source:HGNC Symbol;Acc:HGNC:15516]
4.65209e-107	0.607164	0.891	0.746	1.14669e-102	9	H1F0	NA
2.56026e-180	0.606939	0.775	0.451	6.31077e-176	9	PTBP2	polypyrimidine tract binding protein 2 [Source:HGNC Symbol;Acc:HGNC:17662]
0	0.603652	0.408	0.055	0	9	POU3F2	POU class 3 homeobox 2 [Source:HGNC Symbol;Acc:HGNC:9215]
4.05219e-155	0.602902	0.798	0.495	9.98825e-151	9	GDF11	growth differentiation factor 11 [Source:HGNC Symbol;Acc:HGNC:4216]
4.56513e-156	0.599782	0.865	0.509	1.12526e-151	9	NES	nestin [Source:HGNC Symbol;Acc:HGNC:7756]
2.38473e-197	0.594215	1	0.942	5.87812e-193	9	CNN3	calponin 3 [Source:HGNC Symbol;Acc:HGNC:2157]
2.82331e-151	0.593959	0.987	0.916	6.95917e-147	9	PBX1	PBX homeobox 1 [Source:HGNC Symbol;Acc:HGNC:8632]
4.74383e-167	0.590628	0.822	0.508	1.16931e-162	9	MSI1	musashi RNA binding protein 1 [Source:HGNC Symbol;Acc:HGNC:7330]
3.03594e-183	0.590393	0.758	0.396	7.48328e-179	9	CNTFR	ciliary neurotrophic factor receptor [Source:HGNC Symbol;Acc:HGNC:2170]
2.19781e-153	0.589478	0.606	0.31	5.41738e-149	9	DDAH1	dimethylarginine dimethylaminohydrolase 1 [Source:HGNC Symbol;Acc:HGNC:2715]
1.14196e-200	0.587741	1	0.978	2.81482e-196	9	HNRNPR	heterogeneous nuclear ribonucleoprotein R [Source:HGNC Symbol;Acc:HGNC:5047]
2.48666e-150	0.58669	0.86	0.637	6.12937e-146	9	PHC2	polyhomeotic homolog 2 [Source:HGNC Symbol;Acc:HGNC:3183]
1.37504e-189	0.582186	0.471	0.166	3.38933e-185	9	CREB5	cAMP responsive element binding protein 5 [Source:HGNC Symbol;Acc:HGNC:16844]
0	0.578757	0.344	0.028	0	9	PANTR1	POU3F3 adjacent non-coding transcript 1 [Source:HGNC Symbol;Acc:HGNC:49513]
2.94819e-101	0.576088	0.492	0.256	7.26699e-97	9	SLIT2	slit guidance ligand 2 [Source:HGNC Symbol;Acc:HGNC:11086]
8.26795e-200	0.575903	0.56	0.229	2.03797e-195	9	MYCL	MYCL proto-oncogene, bHLH transcription factor [Source:HGNC Symbol;Acc:HGNC:7555]
1.82895e-162	0.5754	0.773	0.444	4.50819e-158	9	ADAMTS6	ADAM metallopeptidase with thrombospondin type 1 motif 6 [Source:HGNC Symbol;Acc:HGNC:222]
2.33923e-138	0.573725	0.884	0.682	5.76598e-134	9	HIPK2	homeodomain interacting protein kinase 2 [Source:HGNC Symbol;Acc:HGNC:14402]
5.31043e-173	0.571433	0.987	0.911	1.30897e-168	9	IGF2BP2	insulin like growth factor 2 mRNA binding protein 2 [Source:HGNC Symbol;Acc:HGNC:28867]
5.39433e-183	0.570644	0.397	0.13	1.32965e-178	9	RASGRP1	RAS guanyl releasing protein 1 [Source:HGNC Symbol;Acc:HGNC:9878]
7.08646e-90	0.565819	0.664	0.426	1.74674e-85	9	PURPL	p53 upregulated regulator of p53 levels [Source:HGNC Symbol;Acc:HGNC:48995]
3.21541e-131	0.564333	0.927	0.719	7.92567e-127	9	PALLD	palladin, cytoskeletal associated protein [Source:HGNC Symbol;Acc:HGNC:17068]
6.17085e-133	0.561375	0.979	0.88	1.52105e-128	9	PHIP	pleckstrin homology domain interacting protein [Source:HGNC Symbol;Acc:HGNC:15673]
[truncated: 3,009 more rows]

## Sheet: sample identity
p_val	avg_log2FC	pct.1	pct.2	p_val_adj	cluster	gene	description
0	3.77462	0.927	0.038	0	WK0	POU5F1	POU class 5 homeobox 1 [Source:HGNC Symbol;Acc:HGNC:9221]
0	3.70276	0.988	0.06	0	WK0	MIR302CHG	miR-302/367 cluster host gene [Source:HGNC Symbol;Acc:HGNC:41070]
0	2.89815	0.942	0.649	0	WK0	UGP2	UDP-glucose pyrophosphorylase 2 [Source:HGNC Symbol;Acc:HGNC:12527]
0	2.69101	0.958	0.733	0	WK0	TERF1	telomeric repeat binding factor 1 [Source:HGNC Symbol;Acc:HGNC:11728]
0	2.61634	0.769	0.018	0	WK0	ESRG	embryonic stem cell related [Source:HGNC Symbol;Acc:HGNC:39079]
0	2.33254	0.956	0.207	0	WK0	DPPA4	developmental pluripotency associated 4 [Source:HGNC Symbol;Acc:HGNC:19200]
0	2.29112	0.514	0.005	0	WK0	TDGF1	teratocarcinoma-derived growth factor 1 [Source:HGNC Symbol;Acc:HGNC:11701]
0	2.21353	0.944	0.206	0	WK0	DNMT3B	DNA methyltransferase 3 beta [Source:HGNC Symbol;Acc:HGNC:2979]
0	2.20112	0.988	0.818	0	WK0	CD24	CD24 molecule [Source:HGNC Symbol;Acc:HGNC:1645]
0	2.08699	0.98	0.605	0	WK0	MFGE8	milk fat globule EGF and factor V/VIII domain containing [Source:HGNC Symbol;Acc:HGNC:7036]
0	2.01902	0.913	0.308	0	WK0	L1TD1	LINE1 type transposase domain containing 1 [Source:HGNC Symbol;Acc:HGNC:25595]
0	2.00877	0.999	0.485	0	WK0	MGST1	microsomal glutathione S-transferase 1 [Source:HGNC Symbol;Acc:HGNC:7061]
0	1.99963	1	0.914	0	WK0	HMGA1	high mobility group AT-hook 1 [Source:HGNC Symbol;Acc:HGNC:5010]
0	1.9756	1	0.825	0	WK0	APOE	apolipoprotein E [Source:HGNC Symbol;Acc:HGNC:613]
0	1.87213	0.815	0.285	0	WK0	PODXL	podocalyxin like [Source:HGNC Symbol;Acc:HGNC:9171]
0	1.82633	0.502	0.089	0	WK0	CYP26A1	cytochrome P450 family 26 subfamily A member 1 [Source:HGNC Symbol;Acc:HGNC:2603]
0	1.80718	1	0.972	0	WK0	SNRPN	small nuclear ribonucleoprotein polypeptide N [Source:HGNC Symbol;Acc:HGNC:11164]
0	1.78294	0.864	0.541	0	WK0	SEPHS1	selenophosphate synthetase 1 [Source:HGNC Symbol;Acc:HGNC:19685]
0	1.76332	0.571	0.077	0	WK0	HESX1	HESX homeobox 1 [Source:HGNC Symbol;Acc:HGNC:4877]
0	1.75453	0.951	0.396	0	WK0	DPYSL3	dihydropyrimidinase like 3 [Source:HGNC Symbol;Acc:HGNC:3015]
0	1.74751	0.966	0.215	0	WK0	CLDN6	claudin 6 [Source:HGNC Symbol;Acc:HGNC:2048]
0	1.72499	1	0.99	0	WK0	PRDX1	peroxiredoxin 1 [Source:HGNC Symbol;Acc:HGNC:9352]
0	1.71172	0.808	0.018	0	WK0	FOXH1	forkhead box H1 [Source:HGNC Symbol;Acc:HGNC:3814]
0	1.68129	0.999	0.814	0	WK0	PGAM1	phosphoglycerate mutase 1 [Source:HGNC Symbol;Acc:HGNC:8888]
0	1.63571	0.731	0.078	0	WK0	CNMD	chondromodulin [Source:HGNC Symbol;Acc:HGNC:17005]
0	1.62544	0.707	0.144	0	WK0	OLFML3	olfactomedin like 3 [Source:HGNC Symbol;Acc:HGNC:24956]
0	1.61814	0.993	0.629	0	WK0	TUBA1C	tubulin alpha 1c [Source:HGNC Symbol;Acc:HGNC:20768]
0	1.60459	0.895	0.665	0	WK0	USP9X	ubiquitin specific peptidase 9 X-linked [Source:HGNC Symbol;Acc:HGNC:12632]
0	1.58341	0.509	0.095	0	WK0	LHX5-AS1	LHX5 antisense RNA 1 [Source:HGNC Symbol;Acc:HGNC:49570]
0	1.57435	0.586	0.048	0	WK0	APELA	apelin receptor early endogenous ligand [Source:HGNC Symbol;Acc:HGNC:48925]
0	1.55924	0.999	0.906	0	WK0	HSPA8	heat shock protein family A (Hsp70) member 8 [Source:HGNC Symbol;Acc:HGNC:5241]
0	1.55644	0.944	0.411	0	WK0	BST2	bone marrow stromal cell antigen 2 [Source:HGNC Symbol;Acc:HGNC:1119]
0	1.54969	1	0.988	0	WK0	PFN1	profilin 1 [Source:HGNC Symbol;Acc:HGNC:8881]
0	1.54677	1	0.89	0	WK0	SELENOW	selenoprotein W [Source:HGNC Symbol;Acc:HGNC:10752]
0	1.50179	0.905	0.27	0	WK0	USP44	ubiquitin specific peptidase 44 [Source:HGNC Symbol;Acc:HGNC:20064]
0	1.49676	0.655	0.038	0	WK0	GAL	galanin and GMAP prepropeptide [Source:HGNC Symbol;Acc:HGNC:4114]
0	1.4515	0.839	0.342	0	WK0	EPCAM	epithelial cell adhesion molecule [Source:HGNC Symbol;Acc:HGNC:11529]
0	1.44766	0.998	0.836	0	WK0	APRT	adenine phosphoribosyltransferase [Source:HGNC Symbol;Acc:HGNC:626]
0	1.44115	0.995	0.67	0	WK0	UCHL1	ubiquitin C-terminal hydrolase L1 [Source:HGNC Symbol;Acc:HGNC:12513]
0	1.41687	0.898	0.587	0	WK0	TRIM24	tripartite motif containing 24 [Source:HGNC Symbol;Acc:HGNC:11812]
0	1.39796	0.998	0.902	0	WK0	NASP	nuclear autoantigenic sperm protein [Source:HGNC Symbol;Acc:HGNC:7644]
0	1.37942	0.996	0.906	0	WK0	SNHG14	small nucleolar RNA host gene 14 [Source:HGNC Symbol;Acc:HGNC:37462]
0	1.37261	0.813	0.375	0	WK0	RARRES2	retinoic acid receptor responder 2 [Source:HGNC Symbol;Acc:HGNC:9868]
0	1.36894	0.738	0.246	0	WK0	THY1	Thy-1 cell surface antigen [Source:HGNC Symbol;Acc:HGNC:11801]
0	1.36703	0.922	0.445	0	WK0	ACAT2	acetyl-CoA acetyltransferase 2 [Source:HGNC Symbol;Acc:HGNC:94]
0	1.36026	0.513	0.148	0	WK0	HIST1H1B	NA
0	1.35569	0.972	0.629	0	WK0	FGFR1	fibroblast growth factor receptor 1 [Source:HGNC Symbol;Acc:HGNC:3688]
0	1.35128	1	0.973	0	WK0	TUBA1B	tubulin alpha 1b [Source:HGNC Symbol;Acc:HGNC:18809]
0	1.33606	0.522	0.004	0	WK0	AC009446.1	NA
0	1.3339	0.994	0.712	0	WK0	PAICS	phosphoribosylaminoimidazole carboxylase and phosphoribosylaminoimidazolesuccinocarboxamide synthase [Source:HGNC Symbol;Acc:HGNC:8587]
0	1.33312	0.698	0.268	0	WK0	FST	follistatin [Source:HGNC Symbol;Acc:HGNC:3971]
0	1.33302	0.995	0.356	0	WK0	LIN28A	lin-28 homolog A [Source:HGNC Symbol;Acc:HGNC:15986]
0	1.33085	0.963	0.41	0	WK0	NR6A1	nuclear receptor subfamily 6 group A member 1 [Source:HGNC Symbol;Acc:HGNC:7985]
0	1.31468	0.512	0.257	0	WK0	HIST1H1D	NA
0	1.31197	0.991	0.589	0	WK0	SOX2	SRY-box transcription factor 2 [Source:HGNC Symbol;Acc:HGNC:11195]
0	1.30959	0.999	0.856	0	WK0	HMGB3	high mobility group box 3 [Source:HGNC Symbol;Acc:HGNC:5004]
0	1.29595	0.963	0.53	0	WK0	CTSC	cathepsin C [Source:HGNC Symbol;Acc:HGNC:2528]
0	1.29118	0.998	0.897	0	WK0	PRELID1	PRELI domain containing 1 [Source:HGNC Symbol;Acc:HGNC:30255]
0	1.28992	0.397	0.007	0	WK0	FOXD3-AS1	FOXD3 antisense RNA 1 [Source:HGNC Symbol;Acc:HGNC:40241]
0	1.28302	0.989	0.796	0	WK0	TALDO1	transaldolase 1 [Source:HGNC Symbol;Acc:HGNC:11559]
0	1.23839	0.999	0.973	0	WK0	XRCC5	X-ray repair cross complementing 5 [Source:HGNC Symbol;Acc:HGNC:12833]
0	1.23713	1	0.997	0	WK0	RAN	RAN, member RAS oncogene family [Source:HGNC Symbol;Acc:HGNC:9846]
0	1.22814	0.837	0.438	0	WK0	PHC1	polyhomeotic homolog 1 [Source:HGNC Symbol;Acc:HGNC:3182]
0	1.21847	0.99	0.807	0	WK0	TXNDC17	thioredoxin domain containing 17 [Source:HGNC Symbol;Acc:HGNC:28218]
0	1.218	0.999	0.906	0	WK0	C1QBP	complement C1q binding protein [Source:HGNC Symbol;Acc:HGNC:1243]
0	1.21432	0.997	0.813	0	WK0	PHGDH	phosphoglycerate dehydrogenase [Source:HGNC Symbol;Acc:HGNC:8923]
0	1.21277	0.999	0.888	0	WK0	GCSH	glycine cleavage system protein H [Source:HGNC Symbol;Acc:HGNC:4208]
0	1.20998	0.995	0.876	0	WK0	TPM3	tropomyosin 3 [Source:HGNC Symbol;Acc:HGNC:12012]
0	1.20681	0.725	0.348	0	WK0	IRX2	iroquois homeobox 2 [Source:HGNC Symbol;Acc:HGNC:14359]
0	1.19366	0.998	0.85	0	WK0	PARP1	poly(ADP-ribose) polymerase 1 [Source:HGNC Symbol;Acc:HGNC:270]
0	1.18941	1	0.992	0	WK0	H2AFZ	NA
0	1.18372	0.981	0.697	0	WK0	NT5DC2	5'-nucleotidase domain containing 2 [Source:HGNC Symbol;Acc:HGNC:25717]
0	1.181	0.73	0.234	0	WK0	FRAT2	FRAT regulator of WNT signaling pathway 2 [Source:HGNC Symbol;Acc:HGNC:16048]
0	1.18015	0.959	0.438	0	WK0	PCLAF	PCNA clamp associated factor [Source:HGNC Symbol;Acc:HGNC:28961]
0	1.1785	0.871	0.596	0	WK0	TARS	NA
0	1.17709	0.985	0.67	0	WK0	RPA3	replication protein A3 [Source:HGNC Symbol;Acc:HGNC:10291]
0	1.17676	0.911	0.596	0	WK0	EIF4EBP1	eukaryotic translation initiation factor 4E binding protein 1 [Source:HGNC Symbol;Acc:HGNC:3288]
0	1.17389	1	0.997	0	WK0	HSPD1	heat shock protein family D (Hsp60) member 1 [Source:HGNC Symbol;Acc:HGNC:5261]
0	1.17156	0.656	0.03	0	WK0	VRTN	vertebrae development associated [Source:HGNC Symbol;Acc:HGNC:20223]
0	1.17078	1	0.997	0	WK0	EIF4A1	eukaryotic translation initiation factor 4A1 [Source:HGNC Symbol;Acc:HGNC:3282]
0	1.16824	0.991	0.872	0	WK0	MDH1	malate dehydrogenase 1 [Source:HGNC Symbol;Acc:HGNC:6970]
0	1.1591	0.969	0.63	0	WK0	SRM	spermidine synthase [Source:HGNC Symbol;Acc:HGNC:11296]
0	1.15431	0.899	0.325	0	WK0	CENPU	centromere protein U [Source:HGNC Symbol;Acc:HGNC:21348]
0	1.15224	0.945	0.494	0	WK0	MCM3	minichromosome maintenance complex component 3 [Source:HGNC Symbol;Acc:HGNC:6945]
0	1.14464	0.854	0.477	0	WK0	AASS	aminoadipate-semialdehyde synthase [Source:HGNC Symbol;Acc:HGNC:17366]
0	1.1446	0.613	0.208	0	WK0	FGFBP3	fibroblast growth factor binding protein 3 [Source:HGNC Symbol;Acc:HGNC:23428]
0	1.14244	0.998	0.721	0	WK0	SFRP1	secreted frizzled related protein 1 [Source:HGNC Symbol;Acc:HGNC:10776]
0	1.13439	0.997	0.886	0	WK0	CARHSP1	calcium regulated heat stable protein 1 [Source:HGNC Symbol;Acc:HGNC:17150]
0	1.13324	0.968	0.513	0	WK0	DMKN	dermokine [Source:HGNC Symbol;Acc:HGNC:25063]
0	1.12797	0.703	0.197	0	WK0	DLGAP5	DLG associated protein 5 [Source:HGNC Symbol;Acc:HGNC:16864]
0	1.12598	0.741	0.158	0	WK0	CLDN7	claudin 7 [Source:HGNC Symbol;Acc:HGNC:2049]
0	1.12442	0.904	0.37	0	WK0	TRIM71	tripartite motif containing 71 [Source:HGNC Symbol;Acc:HGNC:32669]
0	1.12196	0.885	0.314	0	WK0	LGALS1	galectin 1 [Source:HGNC Symbol;Acc:HGNC:6561]
0	1.12118	0.987	0.809	0	WK0	AP1S2	adaptor related protein complex 1 subunit sigma 2 [Source:HGNC Symbol;Acc:HGNC:560]
0	1.11996	0.656	0.106	0	WK0	SYT6	synaptotagmin 6 [Source:HGNC Symbol;Acc:HGNC:18638]
0	1.11781	1	0.958	0	WK0	RANBP1	RAN binding protein 1 [Source:HGNC Symbol;Acc:HGNC:9847]
0	1.1166	0.996	0.906	0	WK0	CCT5	chaperonin containing TCP1 subunit 5 [Source:HGNC Symbol;Acc:HGNC:1618]
0	1.11555	0.998	0.901	0	WK0	CCT3	chaperonin containing TCP1 subunit 3 [Source:HGNC Symbol;Acc:HGNC:1616]
0	1.11491	0.935	0.652	0	WK0	SLC16A1	solute carrier family 16 member 1 [Source:HGNC Symbol;Acc:HGNC:10922]
0	1.11378	0.562	0.1	0	WK0	POLR3G	RNA polymerase III subunit G [Source:HGNC Symbol;Acc:HGNC:30075]
0	1.11316	0.931	0.656	0	WK0	PLS3	plastin 3 [Source:HGNC Symbol;Acc:HGNC:9091]
0	1.11212	0.93	0.635	0	WK0	FDFT1	farnesyl-diphosphate farnesyltransferase 1 [Source:HGNC Symbol;Acc:HGNC:3629]
0	1.11212	0.93	0.635	0	WK0	FDFT1	farnesyl-diphosphate farnesyltransferase 1 [Source:NCBI gene (formerly Entrezgene);Acc:2222]
0	1.10849	0.998	0.888	0	WK0	PHB	prohibitin [Source:HGNC Symbol;Acc:HGNC:8912]
0	1.1068	0.898	0.466	0	WK0	RND2	Rho family GTPase 2 [Source:HGNC Symbol;Acc:HGNC:18315]
0	1.10458	0.998	0.937	0	WK0	PPP1R14B	protein phosphatase 1 regulatory inhibitor subunit 14B [Source:HGNC Symbol;Acc:HGNC:9057]
0	1.09923	0.402	0.075	0	WK0	HIST1H1A	NA
0	1.09434	0.994	0.892	0	WK0	EIF5A	eukaryotic translation initiation factor 5A [Source:HGNC Symbol;Acc:HGNC:3300]
0	1.09114	0.799	0.383	0	WK0	CNTNAP2	contactin associated protein 2 [Source:HGNC Symbol;Acc:HGNC:13830]
0	1.08997	0.812	0.36	0	WK0	FGF2	fibroblast growth factor 2 [Source:HGNC Symbol;Acc:HGNC:3676]
0	1.08716	0.975	0.738	0	WK0	DDT	D-dopachrome tautomerase [Source:HGNC Symbol;Acc:HGNC:2732]
0	1.08692	0.743	0.162	0	WK0	AP1M2	adaptor related protein complex 1 subunit mu 2 [Source:HGNC Symbol;Acc:HGNC:558]
0	1.08593	0.917	0.538	0	WK0	MAD2L2	mitotic arrest deficient 2 like 2 [Source:HGNC Symbol;Acc:HGNC:6764]
0	1.08571	0.988	0.759	0	WK0	MRPL11	mitochondrial ribosomal protein L11 [Source:HGNC Symbol;Acc:HGNC:14042]
0	1.08486	0.926	0.485	0	WK0	TNNT1	troponin T1, slow skeletal type [Source:HGNC Symbol;Acc:HGNC:11948]
0	1.07817	0.957	0.574	0	WK0	NUDT1	nudix hydrolase 1 [Source:HGNC Symbol;Acc:HGNC:8048]
0	1.07795	0.805	0.207	0	WK0	ALPL	alkaline phosphatase, biomineralization associated [Source:HGNC Symbol;Acc:HGNC:438]
0	1.07553	0.882	0.695	0	WK0	LITAF	lipopolysaccharide induced TNF factor [Source:HGNC Symbol;Acc:HGNC:16841]
0	1.07547	0.633	0.165	0	WK0	CAVIN3	caveolae associated protein 3 [Source:HGNC Symbol;Acc:HGNC:9400]
0	1.07321	0.656	0.161	0	WK0	BUB1	BUB1 mitotic checkpoint serine/threonine kinase [Source:HGNC Symbol;Acc:HGNC:1148]
0	1.07125	0.997	0.918	0	WK0	SNRPD1	small nuclear ribonucleoprotein D1 polypeptide [Source:HGNC Symbol;Acc:HGNC:11158]
0	1.06704	0.769	0.271	0	WK0	COL1A1	collagen type I alpha 1 chain [Source:HGNC Symbol;Acc:HGNC:2197]
0	1.06525	0.628	0.185	0	WK0	HMMR	hyaluronan mediated motility receptor [Source:HGNC Symbol;Acc:HGNC:5012]
0	1.06133	1	1	0	WK0	PTMA	prothymosin alpha [Source:HGNC Symbol;Acc:HGNC:9623]
0	1.05932	0.971	0.739	0	WK0	NME1	NME/NM23 nucleoside diphosphate kinase 1 [Source:HGNC Symbol;Acc:HGNC:7849]
0	1.05256	0.998	0.957	0	WK0	PSMA2	proteasome 20S subunit alpha 2 [Source:HGNC Symbol;Acc:HGNC:9531]
0	1.04698	0.789	0.599	0	WK0	FEZ1	fasciculation and elongation protein zeta 1 [Source:HGNC Symbol;Acc:HGNC:3659]
0	1.04448	0.995	0.9	0	WK0	GADD45GIP1	GADD45G interacting protein 1 [Source:HGNC Symbol;Acc:HGNC:29996]
0	1.04344	0.721	0.373	0	WK0	PMAIP1	phorbol-12-myristate-13-acetate-induced protein 1 [Source:HGNC Symbol;Acc:HGNC:9108]
0	1.0433	1	1	0	WK0	NPM1	nucleophosmin 1 [Source:HGNC Symbol;Acc:HGNC:7910]
0	1.04014	0.969	0.746	0	WK0	UBE2S	ubiquitin conjugating enzyme E2 S [Source:HGNC Symbol;Acc:HGNC:17895]
0	1.03461	0.872	0.535	0	WK0	MTA3	metastasis associated 1 family member 3 [Source:HGNC Symbol;Acc:HGNC:23784]
0	1.03454	0.996	0.943	0	WK0	PSMB6	proteasome 20S subunit beta 6 [Source:HGNC Symbol;Acc:HGNC:9543]
0	1.03303	0.941	0.537	0	WK0	RBPMS	RNA binding protein, mRNA processing factor [Source:HGNC Symbol;Acc:HGNC:19097]
0	1.03177	1	0.915	0	WK0	LSM4	LSM4 homolog, U6 small nuclear RNA and mRNA degradation associated [Source:HGNC Symbol;Acc:HGNC:17259]
0	1.02634	0.996	0.906	0	WK0	AURKAIP1	aurora kinase A interacting protein 1 [Source:HGNC Symbol;Acc:HGNC:24114]
0	1.02595	0.896	0.432	0	WK0	RPL39L	ribosomal protein L39 like [Source:HGNC Symbol;Acc:HGNC:17094]
0	1.02337	0.483	0.228	0	WK0	FEZF1	FEZ family zinc finger 1 [Source:HGNC Symbol;Acc:HGNC:22788]
0	1.02279	0.971	0.709	0	WK0	MRPS15	mitochondrial ribosomal protein S15 [Source:HGNC Symbol;Acc:HGNC:14504]
0	1.02209	1	0.994	0	WK0	LDHB	lactate dehydrogenase B [Source:HGNC Symbol;Acc:HGNC:6541]
0	1.02081	0.996	0.951	0	WK0	NDUFV2	NADH:ubiquinone oxidoreductase core subunit V2 [Source:HGNC Symbol;Acc:HGNC:7717]
0	1.01983	0.882	0.496	0	WK0	SCD	stearoyl-CoA desaturase [Source:HGNC Symbol;Acc:HGNC:10571]
0	1.0165	0.717	0.193	0	WK0	RBPMS2	RNA binding protein, mRNA processing factor 2 [Source:HGNC Symbol;Acc:HGNC:19098]
0	1.0129	0.758	0.167	0	WK0	MYBL2	MYB proto-oncogene like 2 [Source:HGNC Symbol;Acc:HGNC:7548]
0	1.01177	0.988	0.867	0	WK0	PSMA3	proteasome 20S subunit alpha 3 [Source:HGNC Symbol;Acc:HGNC:9532]
0	1.0113	0.972	0.71	0	WK0	AHCY	adenosylhomocysteinase [Source:HGNC Symbol;Acc:HGNC:343]
0	1.00933	0.318	0.002	0	WK0	LINC00678	long intergenic non-protein coding RNA 678 [Source:HGNC Symbol;Acc:HGNC:44413]
0	1.00744	0.881	0.321	0	WK0	SALL4	spalt like transcription factor 4 [Source:HGNC Symbol;Acc:HGNC:15924]
0	1.00639	1	0.999	0	WK0	SET	SET nuclear proto-oncogene [Source:HGNC Symbol;Acc:HGNC:10760]
0	1.00267	0.99	0.874	0	WK0	DANCR	differentiation antagonizing non-protein coding RNA [Source:HGNC Symbol;Acc:HGNC:28964]
0	1.00262	0.921	0.583	0	WK0	PTTG1	PTTG1 regulator of sister chromatid separation, securin [Source:HGNC Symbol;Acc:HGNC:9690]
0	1.00251	0.971	0.756	0	WK0	CYBA	cytochrome b-245 alpha chain [Source:HGNC Symbol;Acc:HGNC:2577]
0	0.999568	0.895	0.563	0	WK0	ZIC2	Zic family member 2 [Source:HGNC Symbol;Acc:HGNC:12873]
0	0.990956	0.658	0.099	0	WK0	CYP2S1	cytochrome P450 family 2 subfamily S member 1 [Source:HGNC Symbol;Acc:HGNC:15654]
0	0.988938	0.767	0.344	0	WK0	MTHFD2	methylenetetrahydrofolate dehydrogenase (NADP+ dependent) 2, methenyltetrahydrofolate cyclohydrolase [Source:HGNC Symbol;Acc:HGNC:7434]
0	0.988187	0.967	0.754	0	WK0	FDPS	farnesyl diphosphate synthase [Source:HGNC Symbol;Acc:HGNC:3631]
0	0.98701	1	0.977	0	WK0	EIF3K	eukaryotic translation initiation factor 3 subunit K [Source:HGNC Symbol;Acc:HGNC:24656]
0	0.983661	0.464	0.063	0	WK0	LHX5	LIM homeobox 5 [Source:HGNC Symbol;Acc:HGNC:14216]
0	0.983382	0.821	0.325	0	WK0	GINS2	GINS complex subunit 2 [Source:HGNC Symbol;Acc:HGNC:24575]
0	0.982293	0.993	0.894	0	WK0	PSMB2	proteasome 20S subunit beta 2 [Source:HGNC Symbol;Acc:HGNC:9539]
0	0.980825	0.997	0.957	0	WK0	SRSF7	serine and arginine rich splicing factor 7 [Source:HGNC Symbol;Acc:HGNC:10789]
0	0.975769	0.81	0.353	0	WK0	MCM4	minichromosome maintenance complex component 4 [Source:HGNC Symbol;Acc:HGNC:6947]
0	0.97524	1	0.989	0	WK0	TPI1	triosephosphate isomerase 1 [Source:HGNC Symbol;Acc:HGNC:12009]
0	0.973237	0.799	0.379	0	WK0	GPC4	glypican 4 [Source:HGNC Symbol;Acc:HGNC:4452]
0	0.971957	1	0.957	0	WK0	SNRPB	small nuclear ribonucleoprotein polypeptides B and B1 [Source:HGNC Symbol;Acc:HGNC:11153]
0	0.971533	0.987	0.866	0	WK0	SRSF2	serine and arginine rich splicing factor 2 [Source:HGNC Symbol;Acc:HGNC:10783]
0	0.970787	0.996	0.943	0	WK0	SSBP1	single stranded DNA binding protein 1 [Source:HGNC Symbol;Acc:HGNC:11317]
0	0.969377	0.916	0.448	0	WK0	NES	nestin [Source:HGNC Symbol;Acc:HGNC:7756]
0	0.964983	0.992	0.858	0	WK0	XRCC6	X-ray repair cross complementing 6 [Source:HGNC Symbol;Acc:HGNC:4055]
0	0.964477	0.924	0.55	0	WK0	MCM7	minichromosome maintenance complex component 7 [Source:HGNC Symbol;Acc:HGNC:6950]
0	0.962102	0.984	0.728	0	WK0	CKS1B	CDC28 protein kinase regulatory subunit 1B [Source:HGNC Symbol;Acc:HGNC:19083]
0	0.962014	1	0.999	0	WK0	NME2	NME/NM23 nucleoside diphosphate kinase 2 [Source:HGNC Symbol;Acc:HGNC:7850]
0	0.95836	0.776	0.419	0	WK0	PLAAT3	phospholipase A and acyltransferase 3 [Source:HGNC Symbol;Acc:HGNC:17825]
0	0.954381	1	0.952	0	WK0	PSIP1	PC4 and SFRS1 interacting protein 1 [Source:HGNC Symbol;Acc:HGNC:9527]
0	0.9506	1	0.998	0	WK0	TUBB	tubulin beta class I [Source:HGNC Symbol;Acc:HGNC:20778]
0	0.948191	0.997	0.908	0	WK0	ARL2	ADP ribosylation factor like GTPase 2 [Source:HGNC Symbol;Acc:HGNC:693]
0	0.945151	0.296	0	0	WK0	CUZD1	CUB and zona pellucida like domains 1 [Source:HGNC Symbol;Acc:HGNC:17937]
0	0.944578	1	0.999	0	WK0	SLC25A5	solute carrier family 25 member 5 [Source:HGNC Symbol;Acc:HGNC:10991]
0	0.939877	1	1	0	WK0	HSP90AB1	heat shock protein 90 alpha family class B member 1 [Source:HGNC Symbol;Acc:HGNC:5258]
0	0.93963	0.982	0.758	0	WK0	MYH10	myosin heavy chain 10 [Source:HGNC Symbol;Acc:HGNC:7568]
0	0.938888	0.739	0.257	0	WK0	MCM5	minichromosome maintenance complex component 5 [Source:HGNC Symbol;Acc:HGNC:6948]
0	0.938323	0.998	0.913	0	WK0	PRKDC	protein kinase, DNA-activated, catalytic subunit [Source:HGNC Symbol;Acc:HGNC:9413]
0	0.937822	1	0.971	0	WK0	RTRAF	RNA transcription, translation and transport factor [Source:HGNC Symbol;Acc:HGNC:23169]
0	0.936046	0.811	0.417	0	WK0	SLC1A5	solute carrier family 1 member 5 [Source:HGNC Symbol;Acc:HGNC:10943]
0	0.935935	1	1	0	WK0	HSP90AA1	heat shock protein 90 alpha family class A member 1 [Source:HGNC Symbol;Acc:HGNC:5253]
0	0.934227	0.931	0.611	0	WK0	KPNA2	karyopherin subunit alpha 2 [Source:HGNC Symbol;Acc:HGNC:6395]
0	0.934066	0.998	0.988	0	WK0	PSMB1	proteasome 20S subunit beta 1 [Source:HGNC Symbol;Acc:HGNC:9537]
0	0.933567	1	1	0	WK0	GAPDH	glyceraldehyde-3-phosphate dehydrogenase [Source:HGNC Symbol;Acc:HGNC:4141]
0	0.925547	1	0.992	0	WK0	HSPE1	heat shock protein family E (Hsp10) member 1 [Source:HGNC Symbol;Acc:HGNC:5269]
0	0.923031	0.606	0.091	0	WK0	GPR176	G protein-coupled receptor 176 [Source:HGNC Symbol;Acc:HGNC:32370]
0	0.922837	0.6	0.037	0	WK0	ZSCAN10	zinc finger and SCAN domain containing 10 [Source:HGNC Symbol;Acc:HGNC:12997]
0	0.92061	0.993	0.888	0	WK0	ADH5	alcohol dehydrogenase 5 (class III), chi polypeptide [Source:HGNC Symbol;Acc:HGNC:253]
0	0.913768	1	0.992	0	WK0	PSMA7	proteasome 20S subunit alpha 7 [Source:HGNC Symbol;Acc:HGNC:9536]
0	0.913235	0.806	0.313	0	WK0	CDT1	chromatin licensing and DNA replication factor 1 [Source:HGNC Symbol;Acc:HGNC:24576]
0	0.912258	1	0.981	0	WK0	BSG	basigin (Ok blood group) [Source:HGNC Symbol;Acc:HGNC:1116]
0	0.911676	0.999	0.968	0	WK0	COX5A	cytochrome c oxidase subunit 5A [Source:HGNC Symbol;Acc:HGNC:2267]
0	0.910832	0.875	0.444	0	WK0	TNNI3	troponin I3, cardiac type [Source:HGNC Symbol;Acc:HGNC:11947]
0	0.909208	0.913	0.545	0	WK0	FIBP	FGF1 intracellular binding protein [Source:HGNC Symbol;Acc:HGNC:3705]
0	0.906621	0.935	0.729	0	WK0	FKBP4	FKBP prolyl isomerase 4 [Source:HGNC Symbol;Acc:HGNC:3720]
0	0.906458	0.959	0.711	0	WK0	PSAT1	phosphoserine aminotransferase 1 [Source:HGNC Symbol;Acc:HGNC:19129]
0	0.90443	0.965	0.753	0	WK0	FABP5	fatty acid binding protein 5 [Source:HGNC Symbol;Acc:HGNC:3560]
0	3.08587	0.953	0.479	0	WK1	DLK1	delta like non-canonical Notch ligand 1 [Source:HGNC Symbol;Acc:HGNC:2907]
0	2.25359	0.977	0.453	0	WK1	PRTG	protogenin [Source:HGNC Symbol;Acc:HGNC:26373]
0	1.79615	0.873	0.528	0	WK1	TPBG	trophoblast glycoprotein [Source:HGNC Symbol;Acc:HGNC:12004]
0	1.77256	0.993	0.629	0	WK1	GPC3	glypican 3 [Source:HGNC Symbol;Acc:HGNC:4451]
0	1.66615	0.818	0.542	0	WK1	PRSS23	serine protease 23 [Source:HGNC Symbol;Acc:HGNC:14370]
0	1.65878	0.997	0.361	0	WK1	LIN28A	lin-28 homolog A [Source:HGNC Symbol;Acc:HGNC:15986]
0	1.55896	0.85	0.32	0	WK1	LIX1	limb and CNS expressed 1 [Source:HGNC Symbol;Acc:HGNC:18581]
0	1.46391	0.513	0.07	0	WK1	FGF8	fibroblast growth factor 8 [Source:HGNC Symbol;Acc:HGNC:3686]
0	1.44604	0.801	0.483	0	WK1	NNAT	neuronatin [Source:HGNC Symbol;Acc:HGNC:7860]
0	1.43894	0.977	0.727	0	WK1	SFRP1	secreted frizzled related protein 1 [Source:HGNC Symbol;Acc:HGNC:10776]
0	1.43233	0.953	0.599	0	WK1	SOX2	SRY-box transcription factor 2 [Source:HGNC Symbol;Acc:HGNC:11195]
0	1.34089	0.966	0.662	0	WK1	TMSB15A	thymosin beta 15A [Source:HGNC Symbol;Acc:HGNC:30744]
0	1.30135	0.792	0.284	0	WK1	AL035425.3	NA
0	1.29848	0.848	0.484	0	WK1	FZD5	frizzled class receptor 5 [Source:HGNC Symbol;Acc:HGNC:4043]
0	1.22447	0.695	0.336	0	WK1	FABP7	fatty acid binding protein 7 [Source:HGNC Symbol;Acc:HGNC:3562]
0	1.21191	0.951	0.417	0	WK1	NR6A1	nuclear receptor subfamily 6 group A member 1 [Source:HGNC Symbol;Acc:HGNC:7985]
0	1.20965	0.721	0.219	0	WK1	IL17RD	interleukin 17 receptor D [Source:HGNC Symbol;Acc:HGNC:17616]
0	1.199	0.775	0.243	0	WK1	FRZB	frizzled related protein [Source:HGNC Symbol;Acc:HGNC:3959]
0	1.12877	0.78	0.333	0	WK1	SPRY1	sprouty RTK signaling antagonist 1 [Source:HGNC Symbol;Acc:HGNC:11269]
0	1.12082	0.774	0.176	0	WK1	FEZF1	FEZ family zinc finger 1 [Source:HGNC Symbol;Acc:HGNC:22788]
0	1.11479	0.924	0.37	0	WK1	TRIM71	tripartite motif containing 71 [Source:HGNC Symbol;Acc:HGNC:32669]
0	1.10292	0.717	0.232	0	WK1	WNT5B	Wnt family member 5B [Source:HGNC Symbol;Acc:HGNC:16265]
0	1.08995	0.827	0.583	0	WK1	CTNNBIP1	catenin beta interacting protein 1 [Source:HGNC Symbol;Acc:HGNC:16913]
0	1.05967	0.859	0.442	0	WK1	SALL2	spalt like transcription factor 2 [Source:HGNC Symbol;Acc:HGNC:10526]
0	1.05869	0.622	0.15	0	WK1	NRG1	neuregulin 1 [Source:HGNC Symbol;Acc:HGNC:7997]
0	1.05703	0.899	0.401	0	WK1	LIN28B	lin-28 homolog B [Source:HGNC Symbol;Acc:HGNC:32207]
0	1.0365	0.921	0.749	0	WK1	FZD3	frizzled class receptor 3 [Source:HGNC Symbol;Acc:HGNC:4041]
0	1.03202	0.876	0.427	0	WK1	BST2	bone marrow stromal cell antigen 2 [Source:HGNC Symbol;Acc:HGNC:1119]
0	1.0285	0.918	0.65	0	WK1	ATP2B1	ATPase plasma membrane Ca2+ transporting 1 [Source:HGNC Symbol;Acc:HGNC:814]
0	1.019	0.858	0.451	0	WK1	FIRRE	firre intergenic repeating RNA element [Source:HGNC Symbol;Acc:HGNC:49627]
0	1.00672	0.744	0.245	0	WK1	GREB1L	GREB1 like retinoic acid receptor coactivator [Source:HGNC Symbol;Acc:HGNC:31042]
0	1.00423	0.695	0.181	0	WK1	FEZF1-AS1	FEZF1 antisense RNA 1 [Source:HGNC Symbol;Acc:HGNC:41001]
0	0.986738	0.83	0.58	0	WK1	PTPRZ1	protein tyrosine phosphatase receptor type Z1 [Source:HGNC Symbol;Acc:HGNC:9685]
0	0.967481	0.845	0.528	0	WK1	NAV1	neuron navigator 1 [Source:HGNC Symbol;Acc:HGNC:15989]
0	0.967335	0.66	0.196	0	WK1	SOX21	SRY-box transcription factor 21 [Source:HGNC Symbol;Acc:HGNC:11197]
0	0.962362	0.883	0.325	0	WK1	SALL4	spalt like transcription factor 4 [Source:HGNC Symbol;Acc:HGNC:15924]
0	0.952132	0.68	0.338	0	WK1	CDH11	cadherin 11 [Source:HGNC Symbol;Acc:HGNC:1750]
0	0.944922	0.601	0.103	0	WK1	PAMR1	peptidase domain containing associated with muscle regeneration 1 [Source:HGNC Symbol;Acc:HGNC:24554]
0	0.941279	0.91	0.492	0	WK1	TNNT1	troponin T1, slow skeletal type [Source:HGNC Symbol;Acc:HGNC:11948]
0	0.94058	0.982	0.85	0	WK1	CSRP2	cysteine and glycine rich protein 2 [Source:HGNC Symbol;Acc:HGNC:2470]
0	0.925134	0.989	0.792	0	WK1	CENPV	centromere protein V [Source:HGNC Symbol;Acc:HGNC:29920]
0	0.908016	0.994	0.838	0	WK1	CRABP2	cellular retinoic acid binding protein 2 [Source:HGNC Symbol;Acc:HGNC:2339]
0	0.905312	0.497	0.177	0	WK1	MEG3	maternally expressed 3 [Source:HGNC Symbol;Acc:HGNC:14575]
0	0.891831	0.676	0.228	0	WK1	PPP2R2B	protein phosphatase 2 regulatory subunit Bbeta [Source:HGNC Symbol;Acc:HGNC:9305]
0	0.8882	0.988	0.952	0	WK1	ARGLU1	arginine and glutamate rich 1 [Source:HGNC Symbol;Acc:HGNC:25482]
0	0.880888	0.912	0.664	0	WK1	SIX3	SIX homeobox 3 [Source:HGNC Symbol;Acc:HGNC:10889]
0	0.880416	0.935	0.783	0	WK1	METRN	meteorin, glial cell differentiation regulator [Source:HGNC Symbol;Acc:HGNC:14151]
0	0.874167	0.925	0.638	0	WK1	FZD2	frizzled class receptor 2 [Source:HGNC Symbol;Acc:HGNC:4040]
0	0.871092	0.924	0.573	0	WK1	BCAT1	branched chain amino acid transaminase 1 [Source:HGNC Symbol;Acc:HGNC:976]
0	0.868639	0.756	0.29	0	WK1	PLP1	proteolipid protein 1 [Source:HGNC Symbol;Acc:HGNC:9086]
0	0.867904	0.906	0.55	0	WK1	HELLS	helicase, lymphoid specific [Source:HGNC Symbol;Acc:HGNC:4861]
0	0.855941	0.706	0.386	0	WK1	PURPL	p53 upregulated regulator of p53 levels [Source:HGNC Symbol;Acc:HGNC:48995]
0	0.855108	0.667	0.287	0	WK1	SOX5	SRY-box transcription factor 5 [Source:HGNC Symbol;Acc:HGNC:11201]
0	0.835466	0.547	0.194	0	WK1	SULF1	sulfatase 1 [Source:HGNC Symbol;Acc:HGNC:20391]
0	0.82834	1	0.959	0	WK1	SINHCAF	SIN3-HDAC complex associated factor [Source:HGNC Symbol;Acc:HGNC:30702]
0	0.826593	0.727	0.384	0	WK1	LTBP1	latent transforming growth factor beta binding protein 1 [Source:HGNC Symbol;Acc:HGNC:6714]
0	0.826481	0.959	0.864	0	WK1	MEST	mesoderm specific transcript [Source:HGNC Symbol;Acc:HGNC:7028]
0	0.821666	0.949	0.815	0	WK1	ARL4C	ADP ribosylation factor like GTPase 4C [Source:HGNC Symbol;Acc:HGNC:698]
0	0.821468	0.781	0.399	0	WK1	EPHA4	EPH receptor A4 [Source:HGNC Symbol;Acc:HGNC:3388]
0	0.818577	0.989	0.83	0	WK1	ODC1	ornithine decarboxylase 1 [Source:HGNC Symbol;Acc:HGNC:8109]
0	0.812227	0.552	0.094	0	WK1	SCUBE1	signal peptide, CUB domain and EGF like domain containing 1 [Source:HGNC Symbol;Acc:HGNC:13441]
0	0.808296	0.406	0.177	0	WK1	TFPI	tissue factor pathway inhibitor [Source:HGNC Symbol;Acc:HGNC:11760]
0	0.805595	0.544	0.11	0	WK1	BLACAT1	bladder cancer associated transcript 1 [Source:HGNC Symbol;Acc:HGNC:48597]
0	0.804463	0.809	0.469	0	WK1	CECR2	CECR2 histone acetyl-lysine reader [Source:HGNC Symbol;Acc:HGNC:1840]
0	0.796726	0.623	0.275	0	WK1	LFNG	LFNG O-fucosylpeptide 3-beta-N-acetylglucosaminyltransferase [Source:HGNC Symbol;Acc:HGNC:6560]
0	0.786769	1	0.914	0	WK1	HMGA1	high mobility group AT-hook 1 [Source:HGNC Symbol;Acc:HGNC:5010]
0	0.781044	0.826	0.329	0	WK1	L1TD1	LINE1 type transposase domain containing 1 [Source:HGNC Symbol;Acc:HGNC:25595]
0	0.777716	0.979	0.869	0	WK1	SFPQ	splicing factor proline and glutamine rich [Source:HGNC Symbol;Acc:HGNC:10774]
0	0.777399	0.779	0.485	0	WK1	MAPK10	mitogen-activated protein kinase 10 [Source:HGNC Symbol;Acc:HGNC:6872]
0	0.773024	0.56	0.11	0	WK1	SP8	Sp8 transcription factor [Source:HGNC Symbol;Acc:HGNC:19196]
0	0.77268	0.775	0.401	0	WK1	CCDC160	coiled-coil domain containing 160 [Source:HGNC Symbol;Acc:HGNC:37286]
0	0.77175	0.701	0.41	0	WK1	MAP2K6	mitogen-activated protein kinase kinase 6 [Source:HGNC Symbol;Acc:HGNC:6846]
0	0.768931	0.949	0.642	0	WK1	TPM2	tropomyosin 2 [Source:HGNC Symbol;Acc:HGNC:12011]
0	0.76625	0.982	0.904	0	WK1	SOX11	SRY-box transcription factor 11 [Source:HGNC Symbol;Acc:HGNC:11191]
0	0.764721	0.498	0.099	0	WK1	ZNF385B	zinc finger protein 385B [Source:HGNC Symbol;Acc:HGNC:26332]
0	0.760451	0.574	0.165	0	WK1	ETV5	ETS variant transcription factor 5 [Source:HGNC Symbol;Acc:HGNC:3494]
0	0.753622	0.868	0.692	0	WK1	GABPB1-AS1	GABPB1 antisense RNA 1 [Source:HGNC Symbol;Acc:HGNC:44157]
0	0.745844	0.964	0.634	0	WK1	FGFR1	fibroblast growth factor receptor 1 [Source:HGNC Symbol;Acc:HGNC:3688]
0	0.741559	0.741	0.54	0	WK1	MIAT	myocardial infarction associated transcript [Source:HGNC Symbol;Acc:HGNC:33425]
0	0.734629	0.976	0.781	0	WK1	IPO5	importin 5 [Source:HGNC Symbol;Acc:HGNC:6402]
0	0.732325	0.997	0.961	0	WK1	PNN	pinin, desmosome associated protein [Source:HGNC Symbol;Acc:HGNC:9162]
0	0.730392	0.69	0.341	0	WK1	SKIDA1	SKI/DACH domain containing 1 [Source:HGNC Symbol;Acc:HGNC:32697]
0	0.726188	0.701	0.404	0	WK1	ZNF436-AS1	ZNF436 antisense RNA 1 [Source:HGNC Symbol;Acc:HGNC:25122]
0	0.716754	0.751	0.417	0	WK1	RAX	retina and anterior neural fold homeobox [Source:HGNC Symbol;Acc:HGNC:18662]
0	0.715991	0.544	0.267	0	WK1	DUSP6	dual specificity phosphatase 6 [Source:HGNC Symbol;Acc:HGNC:3072]
0	0.715798	0.99	0.885	0	WK1	SLC39A10	solute carrier family 39 member 10 [Source:HGNC Symbol;Acc:HGNC:20861]
0	0.712246	0.723	0.328	0	WK1	ENO3	enolase 3 [Source:HGNC Symbol;Acc:HGNC:3354]
0	0.711899	0.885	0.568	0	WK1	ZIC2	Zic family member 2 [Source:HGNC Symbol;Acc:HGNC:12873]
0	0.708115	0.591	0.262	0	WK1	SMOC1	SPARC related modular calcium binding 1 [Source:HGNC Symbol;Acc:HGNC:20318]
0	0.707733	0.437	0.041	0	WK1	HPSE2	heparanase 2 (inactive) [Source:HGNC Symbol;Acc:HGNC:18374]
0	0.706628	0.991	0.833	0	WK1	IGF2BP3	insulin like growth factor 2 mRNA binding protein 3 [Source:HGNC Symbol;Acc:HGNC:28868]
0	0.704444	0.799	0.461	0	WK1	PTN	pleiotrophin [Source:HGNC Symbol;Acc:HGNC:9630]
0	0.70279	0.488	0.115	0	WK1	KLHDC8A	kelch domain containing 8A [Source:HGNC Symbol;Acc:HGNC:25573]
0	0.690698	0.981	0.848	0	WK1	ENAH	ENAH actin regulator [Source:HGNC Symbol;Acc:HGNC:18271]
0	0.68166	0.993	0.945	0	WK1	CBX5	chromobox 5 [Source:HGNC Symbol;Acc:HGNC:1555]
0	0.681323	0.865	0.598	0	WK1	MYO10	myosin X [Source:HGNC Symbol;Acc:HGNC:7593]
0	0.677643	0.837	0.653	0	WK1	SLC5A3	solute carrier family 5 member 3 [Source:HGNC Symbol;Acc:HGNC:11038]
0	0.675128	0.57	0.179	0	WK1	TMEM88	transmembrane protein 88 [Source:HGNC Symbol;Acc:HGNC:32371]
0	0.672744	0.976	0.886	0	WK1	PHF6	PHD finger protein 6 [Source:HGNC Symbol;Acc:HGNC:18145]
0	0.670126	0.964	0.776	0	WK1	SEPTIN11	septin 11 [Source:HGNC Symbol;Acc:HGNC:25589]
0	0.66932	0.638	0.361	0	WK1	ZNF521	zinc finger protein 521 [Source:HGNC Symbol;Acc:HGNC:24605]
0	0.669119	0.787	0.554	0	WK1	ZFHX4	zinc finger homeobox 4 [Source:HGNC Symbol;Acc:HGNC:30939]
0	0.663877	0.591	0.228	0	WK1	ITGB5	integrin subunit beta 5 [Source:HGNC Symbol;Acc:HGNC:6160]
0	0.663367	0.997	0.963	0	WK1	TPM1	tropomyosin 1 [Source:HGNC Symbol;Acc:HGNC:12010]
0	0.659376	0.8	0.522	0	WK1	MMD	monocyte to macrophage differentiation associated [Source:HGNC Symbol;Acc:HGNC:7153]
0	0.659142	0.998	0.915	0	WK1	LSM4	LSM4 homolog, U6 small nuclear RNA and mRNA degradation associated [Source:HGNC Symbol;Acc:HGNC:17259]
0	0.655182	0.817	0.383	0	WK1	CNTNAP2	contactin associated protein 2 [Source:HGNC Symbol;Acc:HGNC:13830]
0	0.654354	0.776	0.363	0	WK1	OTX2	orthodenticle homeobox 2 [Source:HGNC Symbol;Acc:HGNC:8522]
0	0.652474	0.465	0.14	0	WK1	ADAMTS9	ADAM metallopeptidase with thrombospondin type 1 motif 9 [Source:HGNC Symbol;Acc:HGNC:13202]
0	0.650579	1	1	0	WK1	RPSA	ribosomal protein SA [Source:HGNC Symbol;Acc:HGNC:6502]
0	0.644561	0.361	0.035	0	WK1	CA4	carbonic anhydrase 4 [Source:HGNC Symbol;Acc:HGNC:1375]
0	0.636543	0.42	0.115	0	WK1	KCNK12	potassium two pore domain channel subfamily K member 12 [Source:HGNC Symbol;Acc:HGNC:6274]
0	0.630117	0.872	0.732	0	WK1	FBLN1	fibulin 1 [Source:HGNC Symbol;Acc:HGNC:3600]
0	0.626445	0.942	0.811	0	WK1	TLE4	TLE family member 4, transcriptional corepressor [Source:HGNC Symbol;Acc:HGNC:11840]
0	0.625058	0.8	0.473	0	WK1	NES	nestin [Source:HGNC Symbol;Acc:HGNC:7756]
0	0.623279	0.887	0.641	0	WK1	SEMA6A	semaphorin 6A [Source:HGNC Symbol;Acc:HGNC:10738]
0	0.621697	0.968	0.765	0	WK1	IGF2BP1	insulin like growth factor 2 mRNA binding protein 1 [Source:HGNC Symbol;Acc:HGNC:28866]
0	0.618099	0.436	0.077	0	WK1	TMEM74	transmembrane protein 74 [Source:HGNC Symbol;Acc:HGNC:26409]
0	0.616139	0.686	0.418	0	WK1	ATAD5	ATPase family AAA domain containing 5 [Source:HGNC Symbol;Acc:HGNC:25752]
0	0.615564	1	1	0	WK1	RPL13A	ribosomal protein L13a [Source:HGNC Symbol;Acc:HGNC:10304]
0	0.61529	0.658	0.316	0	WK1	HS6ST2	heparan sulfate 6-O-sulfotransferase 2 [Source:HGNC Symbol;Acc:HGNC:19133]
0	0.614939	0.455	0.1	0	WK1	IRS4	insulin receptor substrate 4 [Source:HGNC Symbol;Acc:HGNC:6128]
0	0.61362	0.982	0.974	0	WK1	LMAN1	lectin, mannose binding 1 [Source:HGNC Symbol;Acc:HGNC:6631]
0	0.60851	0.901	0.766	0	WK1	MACF1	microtubule actin crosslinking factor 1 [Source:HGNC Symbol;Acc:HGNC:13664]
0	0.605147	0.726	0.308	0	WK1	USP44	ubiquitin specific peptidase 44 [Source:HGNC Symbol;Acc:HGNC:20064]
0	0.60441	0.866	0.561	0	WK1	CENPH	centromere protein H [Source:HGNC Symbol;Acc:HGNC:17268]
0	0.602403	0.569	0.255	0	WK1	PCDH11X	protocadherin 11 X-linked [Source:HGNC Symbol;Acc:HGNC:8656]
0	0.601216	0.998	0.95	0	WK1	DDX39B	DExD-box helicase 39B [Source:HGNC Symbol;Acc:HGNC:13917]
0	0.600053	0.762	0.508	0	WK1	UGDH	UDP-glucose 6-dehydrogenase [Source:HGNC Symbol;Acc:HGNC:12525]
0	0.599204	0.944	0.715	0	WK1	PTGR1	prostaglandin reductase 1 [Source:HGNC Symbol;Acc:HGNC:18429]
0	0.596632	0.752	0.465	0	WK1	WNK3	WNK lysine deficient protein kinase 3 [Source:HGNC Symbol;Acc:HGNC:14543]
0	0.59631	0.709	0.406	0	WK1	TOX3	TOX high mobility group box family member 3 [Source:HGNC Symbol;Acc:HGNC:11972]
0	0.595937	0.438	0.094	0	WK1	PRRX2	paired related homeobox 2 [Source:HGNC Symbol;Acc:HGNC:21338]
0	0.595534	0.655	0.397	0	WK1	LRIG1	leucine rich repeats and immunoglobulin like domains 1 [Source:HGNC Symbol;Acc:HGNC:17360]
0	0.595343	0.527	0.177	0	WK1	AC002407.1	NA
0	0.594413	0.482	0.221	0	WK1	CD82	CD82 molecule [Source:HGNC Symbol;Acc:HGNC:6210]
0	0.593273	0.688	0.279	0	WK1	SOX3	SRY-box transcription factor 3 [Source:HGNC Symbol;Acc:HGNC:11199]
0	0.593247	0.997	0.976	0	WK1	DEK	DEK proto-oncogene [Source:HGNC Symbol;Acc:HGNC:2768]
0	0.593023	1	0.977	0	WK1	HMGN2	high mobility group nucleosomal binding domain 2 [Source:HGNC Symbol;Acc:HGNC:4986]
0	0.583734	0.639	0.367	0	WK1	ZBTB16	zinc finger and BTB domain containing 16 [Source:HGNC Symbol;Acc:HGNC:12930]
0	0.582884	0.992	0.922	0	WK1	ANP32A	acidic nuclear phosphoprotein 32 family member A [Source:HGNC Symbol;Acc:HGNC:13233]
0	0.579963	0.67	0.327	0	WK1	TSPAN18	tetraspanin 18 [Source:HGNC Symbol;Acc:HGNC:20660]
0	0.578871	1	1	0	WK1	HNRNPA1	heterogeneous nuclear ribonucleoprotein A1 [Source:HGNC Symbol;Acc:HGNC:5031]
0	0.578817	0.993	0.956	0	WK1	LUC7L3	LUC7 like 3 pre-mRNA splicing factor [Source:HGNC Symbol;Acc:HGNC:24309]
0	0.578398	0.986	0.896	0	WK1	HDGF	heparin binding growth factor [Source:HGNC Symbol;Acc:HGNC:4856]
0	0.577066	0.673	0.402	0	WK1	ROBO1	roundabout guidance receptor 1 [Source:HGNC Symbol;Acc:HGNC:10249]
0	0.576954	0.986	0.904	0	WK1	SMARCC1	SWI/SNF related, matrix associated, actin dependent regulator of chromatin subfamily c member 1 [Source:HGNC Symbol;Acc:HGNC:11104]
0	0.574413	0.683	0.394	0	WK1	GJC1	gap junction protein gamma 1 [Source:HGNC Symbol;Acc:HGNC:4280]
0	0.571596	0.839	0.552	0	WK1	GLI3	GLI family zinc finger 3 [Source:HGNC Symbol;Acc:HGNC:4319]
0	0.56883	0.469	0.184	0	WK1	MYLK	myosin light chain kinase [Source:HGNC Symbol;Acc:HGNC:7590]
0	0.567453	0.57	0.25	0	WK1	FZD8	frizzled class receptor 8 [Source:HGNC Symbol;Acc:HGNC:4046]
0	0.565062	0.476	0.158	0	WK1	LMO3	LIM domain only 3 [Source:HGNC Symbol;Acc:HGNC:6643]
0	0.562012	0.744	0.5	0	WK1	FJX1	four-jointed box kinase 1 [Source:HGNC Symbol;Acc:HGNC:17166]
0	0.55982	0.989	0.904	0	WK1	NASP	nuclear autoantigenic sperm protein [Source:HGNC Symbol;Acc:HGNC:7644]
0	0.559408	0.826	0.616	0	WK1	PLEKHA5	pleckstrin homology domain containing A5 [Source:HGNC Symbol;Acc:HGNC:30036]
1.48284e-265	0.559195	0.66	0.462	3.65505e-261	WK1	EFNB1	ephrin B1 [Source:HGNC Symbol;Acc:HGNC:3226]
0	0.558607	0.967	0.842	0	WK1	UPF3B	UPF3B regulator of nonsense mediated mRNA decay [Source:HGNC Symbol;Acc:HGNC:20439]
0	0.558401	0.899	0.744	0	WK1	TBL1X	transducin beta like 1 X-linked [Source:HGNC Symbol;Acc:HGNC:11585]
0	0.557663	1	1	0	WK1	RPS20	ribosomal protein S20 [Source:HGNC Symbol;Acc:HGNC:10405]
0	0.556999	0.923	0.763	0	WK1	SRSF1	serine and arginine rich splicing factor 1 [Source:HGNC Symbol;Acc:HGNC:10780]
0	0.550875	0.868	0.535	0	WK1	DMKN	dermokine [Source:HGNC Symbol;Acc:HGNC:25063]
0	0.549784	0.573	0.28	0	WK1	ETV1	ETS variant transcription factor 1 [Source:HGNC Symbol;Acc:HGNC:3490]
0	0.549761	0.66	0.363	0	WK1	TIMELESS	timeless circadian regulator [Source:HGNC Symbol;Acc:HGNC:11813]
0	0.548979	0.65	0.312	0	WK1	TYRO3	TYRO3 protein tyrosine kinase [Source:HGNC Symbol;Acc:HGNC:12446]
0	0.547675	0.974	0.838	0	WK1	NIPSNAP1	nipsnap homolog 1 [Source:HGNC Symbol;Acc:HGNC:7827]
0	0.547139	0.988	0.945	0	WK1	GNAI2	G protein subunit alpha i2 [Source:HGNC Symbol;Acc:HGNC:4385]
0	0.546692	0.954	0.791	0	WK1	COTL1	coactosin like F-actin binding protein 1 [Source:HGNC Symbol;Acc:HGNC:18304]
0	0.546508	0.615	0.342	0	WK1	FUT8	fucosyltransferase 8 [Source:HGNC Symbol;Acc:HGNC:4019]
0	0.543226	0.976	0.909	0	WK1	MRPS6	mitochondrial ribosomal protein S6 [Source:HGNC Symbol;Acc:HGNC:14051]
0	0.54305	0.828	0.625	0	WK1	SLC25A37	solute carrier family 25 member 37 [Source:HGNC Symbol;Acc:HGNC:29786]
0	0.542261	0.79	0.558	0	WK1	TTYH1	tweety family member 1 [Source:HGNC Symbol;Acc:HGNC:13476]
0	0.541346	0.488	0.221	0	WK1	STOM	stomatin [Source:HGNC Symbol;Acc:HGNC:3383]
0	0.541255	1	1	0	WK1	RPS2	ribosomal protein S2 [Source:HGNC Symbol;Acc:HGNC:10404]
0	0.540268	0.741	0.528	0	WK1	PGAP1	post-GPI attachment to proteins inositol deacylase 1 [Source:HGNC Symbol;Acc:HGNC:25712]
0	0.539448	0.879	0.718	0	WK1	LARP7	La ribonucleoprotein 7, transcriptional regulator [Source:HGNC Symbol;Acc:HGNC:24912]
0	0.534801	0.985	0.816	0	WK1	PHGDH	phosphoglycerate dehydrogenase [Source:HGNC Symbol;Acc:HGNC:8923]
0	0.532464	0.622	0.317	0	WK1	ATP1A2	ATPase Na+/K+ transporting subunit alpha 2 [Source:HGNC Symbol;Acc:HGNC:800]
0	0.532374	0.517	0.216	0	WK1	NID1	nidogen 1 [Source:HGNC Symbol;Acc:HGNC:7821]
4.41281e-304	0.528753	0.617	0.362	1.08771e-299	WK1	PALM2-AKAP2	NA
2.56883e-302	0.528469	0.868	0.714	6.33192e-298	WK1	HTATSF1	HIV-1 Tat specific factor 1 [Source:HGNC Symbol;Acc:HGNC:5276]
4.62536e-306	0.523909	0.8	0.525	1.14011e-301	WK1	MCM3	minichromosome maintenance complex component 3 [Source:HGNC Symbol;Acc:HGNC:6945]
0	0.522634	0.891	0.689	0	WK1	H2AFY2	NA
0	0.522613	0.41	0.09	0	WK1	SHISAL2B	shisa like 2B [Source:HGNC Symbol;Acc:HGNC:34236]
0	0.520884	0.999	0.987	0	WK1	PTMS	parathymosin [Source:HGNC Symbol;Acc:HGNC:9629]
0	0.52086	1	0.98	0	WK1	MDK	midkine [Source:HGNC Symbol;Acc:HGNC:6972]
1.00255e-230	0.520048	0.513	0.289	2.47118e-226	WK1	CLSPN	claspin [Source:HGNC Symbol;Acc:HGNC:19715]
0	0.519723	0.703	0.449	0	WK1	KAT7	lysine acetyltransferase 7 [Source:HGNC Symbol;Acc:HGNC:17016]
0	0.518882	0.901	0.72	0	WK1	TET1	tet methylcytosine dioxygenase 1 [Source:HGNC Symbol;Acc:HGNC:29484]
0	0.518128	0.934	0.732	0	WK1	CHD7	chromodomain helicase DNA binding protein 7 [Source:HGNC Symbol;Acc:HGNC:20626]
0	0.518084	1	0.999	0	WK1	SET	SET nuclear proto-oncogene [Source:HGNC Symbol;Acc:HGNC:10760]
1.79681e-251	0.517311	0.716	0.479	4.42895e-247	WK1	ORC6	origin recognition complex subunit 6 [Source:HGNC Symbol;Acc:HGNC:17151]
0	0.516967	0.374	0.106	0	WK1	ST6GALNAC5	ST6 N-acetylgalactosaminide alpha-2,6-sialyltransferase 5 [Source:HGNC Symbol;Acc:HGNC:19342]
0	0.516917	1	1	0	WK1	RPS11	ribosomal protein S11 [Source:HGNC Symbol;Acc:HGNC:10384]
0	0.516772	0.996	0.979	0	WK1	HNRNPU	heterogeneous nuclear ribonucleoprotein U [Source:HGNC Symbol;Acc:HGNC:5048]
0	0.516076	0.88	0.606	0	WK1	HMGA2	high mobility group AT-hook 2 [Source:HGNC Symbol;Acc:HGNC:5009]
0	0.513647	1	0.999	0	WK1	NUCKS1	nuclear casein kinase and cyclin dependent kinase substrate 1 [Source:HGNC Symbol;Acc:HGNC:29923]
0	0.509918	0.997	0.974	0	WK1	TUBA1B	tubulin alpha 1b [Source:HGNC Symbol;Acc:HGNC:18809]
1.84571e-269	0.509417	0.417	0.206	4.5495e-265	WK1	DMRTA1	DMRT like family A1 [Source:HGNC Symbol;Acc:HGNC:13826]
0	0.508828	0.736	0.479	0	WK1	NPM3	nucleophosmin/nucleoplasmin 3 [Source:HGNC Symbol;Acc:HGNC:7931]
1.84637e-292	0.507431	0.559	0.298	4.55112e-288	WK1	FILIP1	filamin A interacting protein 1 [Source:HGNC Symbol;Acc:HGNC:21015]
0	1.6868	0.539	0.277	0	WK2	LINC01551	long intergenic non-protein coding RNA 1551 [Source:HGNC Symbol;Acc:HGNC:19828]
7.5372e-253	1.62953	0.502	0.338	1.85784e-248	WK2	PLP1	proteolipid protein 1 [Source:HGNC Symbol;Acc:HGNC:9086]
0	1.60341	0.327	0.004	0	WK2	FOXE3	forkhead box E3 [Source:HGNC Symbol;Acc:HGNC:3808]
0	1.60022	0.905	0.426	0	WK2	IGDCC3	immunoglobulin superfamily DCC subclass member 3 [Source:HGNC Symbol;Acc:HGNC:9700]
0	1.57652	0.627	0.291	0	WK2	SOX3	SRY-box transcription factor 3 [Source:HGNC Symbol;Acc:HGNC:11199]
0	1.5759	0.427	0.196	0	WK2	CCL2	C-C motif chemokine ligand 2 [Source:HGNC Symbol;Acc:HGNC:10618]
2.29803e-12	1.49797	0.765	0.771	5.66442e-08	WK2	KRT18	keratin 18 [Source:HGNC Symbol;Acc:HGNC:6430]
0	1.4026	0.997	0.963	0	WK2	TPM1	tropomyosin 1 [Source:HGNC Symbol;Acc:HGNC:12010]
0	1.37613	0.315	0.023	0	WK2	NOS2	nitric oxide synthase 2 [Source:HGNC Symbol;Acc:HGNC:7873]
2.70587e-65	1.32665	0.843	0.798	6.66969e-61	WK2	KRT8	keratin 8 [Source:HGNC Symbol;Acc:HGNC:6446]
0	1.30392	0.609	0.33	0	WK2	FOXG1	forkhead box G1 [Source:HGNC Symbol;Acc:HGNC:3811]
0	1.29461	0.904	0.76	0	WK2	SYNE2	spectrin repeat containing nuclear envelope protein 2 [Source:HGNC Symbol;Acc:HGNC:17084]
0	1.28437	0.928	0.504	0	WK2	COL2A1	collagen type II alpha 1 chain [Source:HGNC Symbol;Acc:HGNC:2200]
0	1.26541	0.543	0.13	0	WK2	ENPP2	ectonucleotide pyrophosphatase/phosphodiesterase 2 [Source:HGNC Symbol;Acc:HGNC:3357]
1.04947e-132	1.26421	0.798	0.786	2.58683e-128	WK2	SFRP2	secreted frizzled related protein 2 [Source:HGNC Symbol;Acc:HGNC:10777]
0	1.18352	0.861	0.587	0	WK2	NR2F2	nuclear receptor subfamily 2 group F member 2 [Source:HGNC Symbol;Acc:HGNC:7976]
0	1.14583	1	0.98	0	WK2	MDK	midkine [Source:HGNC Symbol;Acc:HGNC:6972]
6.49991e-12	1.14147	0.566	0.572	1.60216e-07	WK2	SLC2A3	solute carrier family 2 member 3 [Source:HGNC Symbol;Acc:HGNC:11007]
0	1.10962	0.962	0.835	0	WK2	ODC1	ornithine decarboxylase 1 [Source:HGNC Symbol;Acc:HGNC:8109]
0	1.085	0.857	0.729	0	WK2	CDH2	cadherin 2 [Source:HGNC Symbol;Acc:HGNC:1759]
0	1.06554	0.254	0.06	0	WK2	HTR2C	5-hydroxytryptamine receptor 2C [Source:HGNC Symbol;Acc:HGNC:5295]
0	1.03387	0.962	0.778	0	WK2	METRN	meteorin, glial cell differentiation regulator [Source:HGNC Symbol;Acc:HGNC:14151]
0	1.03079	0.261	0.048	0	WK2	HAPLN1	hyaluronan and proteoglycan link protein 1 [Source:HGNC Symbol;Acc:HGNC:2380]
6.96805e-25	1.01329	0.415	0.357	1.71755e-20	WK2	TAGLN	transgelin [Source:HGNC Symbol;Acc:HGNC:11553]
0	0.997149	0.754	0.283	0	WK2	SCUBE3	signal peptide, CUB domain and EGF like domain containing 3 [Source:HGNC Symbol;Acc:HGNC:13655]
0	0.969176	0.95	0.815	0	WK2	ARL4C	ADP ribosylation factor like GTPase 4C [Source:HGNC Symbol;Acc:HGNC:698]
0	0.95374	0.757	0.611	0	WK2	CEMIP2	cell migration inducing hyaluronidase 2 [Source:HGNC Symbol;Acc:HGNC:11869]
0	0.935449	0.757	0.545	0	WK2	NAV1	neuron navigator 1 [Source:HGNC Symbol;Acc:HGNC:15989]
0	0.929138	0.735	0.368	0	WK2	LRATD2	LRAT domain containing 2 [Source:HGNC Symbol;Acc:HGNC:24166]
0	0.928415	0.822	0.556	0	WK2	GLI3	GLI family zinc finger 3 [Source:HGNC Symbol;Acc:HGNC:4319]
0	0.925487	0.73	0.328	0	WK2	ENO3	enolase 3 [Source:HGNC Symbol;Acc:HGNC:3354]
0	0.920201	0.9	0.675	0	WK2	TMSB15A	thymosin beta 15A [Source:HGNC Symbol;Acc:HGNC:30744]
5.76391e-229	0.920123	0.393	0.208	1.42075e-224	WK2	SPHK1	sphingosine kinase 1 [Source:HGNC Symbol;Acc:HGNC:11240]
0	0.909593	0.965	0.457	0	WK2	PRTG	protogenin [Source:HGNC Symbol;Acc:HGNC:26373]
6.40257e-220	0.908218	0.733	0.488	1.57817e-215	WK2	CENPF	centromere protein F [Source:HGNC Symbol;Acc:HGNC:1857]
0	0.902848	0.45	0.203	0	WK2	BMP4	bone morphogenetic protein 4 [Source:HGNC Symbol;Acc:HGNC:1071]
0	0.897242	0.323	0.058	0	WK2	POMC	proopiomelanocortin [Source:HGNC Symbol;Acc:HGNC:9201]
0	0.888144	0.318	0.036	0	WK2	EMX2	empty spiracles homeobox 2 [Source:HGNC Symbol;Acc:HGNC:3341]
1.35422e-111	0.887297	0.777	0.693	3.33802e-107	WK2	ARMCX2	armadillo repeat containing X-linked 2 [Source:HGNC Symbol;Acc:HGNC:16869]
1.4711e-39	0.871969	0.454	0.41	3.62613e-35	WK2	ALDH1A1	aldehyde dehydrogenase 1 family member A1 [Source:HGNC Symbol;Acc:HGNC:402]
0	0.85954	0.907	0.705	0	WK2	ID4	inhibitor of DNA binding 4, HLH protein [Source:HGNC Symbol;Acc:HGNC:5363]
0	0.845785	0.959	0.844	0	WK2	CRABP2	cellular retinoic acid binding protein 2 [Source:HGNC Symbol;Acc:HGNC:2339]
0	0.835225	0.894	0.604	0	WK2	HMGA2	high mobility group AT-hook 2 [Source:HGNC Symbol;Acc:HGNC:5009]
8.60763e-232	0.828454	0.402	0.217	2.1217e-227	WK2	FREM2	FRAS1 related extracellular matrix 2 [Source:HGNC Symbol;Acc:HGNC:25396]
1.81015e-302	0.816826	0.729	0.572	4.46184e-298	WK2	LHX2	LIM homeobox 2 [Source:HGNC Symbol;Acc:HGNC:6594]
0	0.804567	0.658	0.227	0	WK2	WFIKKN1	WAP, follistatin/kazal, immunoglobulin, kunitz and netrin domain containing 1 [Source:HGNC Symbol;Acc:HGNC:30912]
0	0.791346	0.589	0.294	0	WK2	FILIP1	filamin A interacting protein 1 [Source:HGNC Symbol;Acc:HGNC:21015]
0	0.782259	0.992	0.885	0	WK2	SLC39A10	solute carrier family 39 member 10 [Source:HGNC Symbol;Acc:HGNC:20861]
1.20258e-95	0.776454	0.449	0.312	2.96423e-91	WK2	ASPM	assembly factor for spindle microtubules [Source:HGNC Symbol;Acc:HGNC:19048]
0	0.77307	0.922	0.777	0	WK2	AFDN	afadin, adherens junction formation factor [Source:HGNC Symbol;Acc:HGNC:7137]
0	0.768417	0.468	0.223	0	WK2	FEZF1-AS1	FEZF1 antisense RNA 1 [Source:HGNC Symbol;Acc:HGNC:41001]
0	0.756283	0.958	0.798	0	WK2	CENPV	centromere protein V [Source:HGNC Symbol;Acc:HGNC:29920]
0	0.748694	0.446	0.127	0	WK2	KANK4	KN motif and ankyrin repeat domains 4 [Source:HGNC Symbol;Acc:HGNC:27263]
0	0.744842	0.705	0.356	0	WK2	ZBTB16	zinc finger and BTB domain containing 16 [Source:HGNC Symbol;Acc:HGNC:12930]
5.14025e-107	0.741954	0.342	0.217	1.26702e-102	WK2	ANXA3	annexin A3 [Source:HGNC Symbol;Acc:HGNC:541]
0	0.741837	0.777	0.508	0	WK2	RAI14	retinoic acid induced 14 [Source:HGNC Symbol;Acc:HGNC:14873]
0	0.723299	0.708	0.478	0	WK2	INTU	inturned planar cell polarity protein [Source:HGNC Symbol;Acc:HGNC:29239]
1.53608e-271	0.722081	0.319	0.127	3.78627e-267	WK2	GATA3	GATA binding protein 3 [Source:HGNC Symbol;Acc:HGNC:4172]
0	0.717231	0.777	0.548	0	WK2	RRM1	ribonucleotide reductase catalytic subunit M1 [Source:HGNC Symbol;Acc:HGNC:10451]
1.33071e-230	0.714503	0.797	0.666	3.28006e-226	WK2	ID2	inhibitor of DNA binding 2 [Source:HGNC Symbol;Acc:HGNC:5361]
0	0.708306	0.704	0.475	0	WK2	COL4A6	collagen type IV alpha 6 chain [Source:HGNC Symbol;Acc:HGNC:2208]
1.68063e-304	0.703963	0.825	0.624	4.14258e-300	WK2	HES4	hes family bHLH transcription factor 4 [Source:HGNC Symbol;Acc:HGNC:24149]
0	0.69648	0.62	0.337	0	WK2	TSPAN18	tetraspanin 18 [Source:HGNC Symbol;Acc:HGNC:20660]
3.77246e-123	0.676864	0.423	0.27	9.29874e-119	WK2	CENPE	centromere protein E [Source:HGNC Symbol;Acc:HGNC:1856]
0	0.676627	0.338	0.112	0	WK2	PTX3	pentraxin 3 [Source:HGNC Symbol;Acc:HGNC:9692]
8.30283e-114	0.671187	0.556	0.394	2.04657e-109	WK2	TOP2A	DNA topoisomerase II alpha [Source:HGNC Symbol;Acc:HGNC:11989]
0	0.668378	0.523	0.188	0	WK2	TMEM88	transmembrane protein 88 [Source:HGNC Symbol;Acc:HGNC:32371]
7.85837e-157	0.667222	0.735	0.6	1.93701e-152	WK2	WFDC2	WAP four-disulfide core domain 2 [Source:HGNC Symbol;Acc:HGNC:15939]
0	0.663058	0.747	0.488	0	WK2	COL11A1	collagen type XI alpha 1 chain [Source:HGNC Symbol;Acc:HGNC:2186]
0	0.662493	1	0.999	0	WK2	NAP1L1	nucleosome assembly protein 1 like 1 [Source:HGNC Symbol;Acc:HGNC:7637]
0	0.660197	0.828	0.606	0	WK2	ENTPD4	ectonucleoside triphosphate diphosphohydrolase 4 [Source:HGNC Symbol;Acc:HGNC:14573]
1.04471e-260	0.655224	0.703	0.482	2.57511e-256	WK2	ORC6	origin recognition complex subunit 6 [Source:HGNC Symbol;Acc:HGNC:17151]
0	0.655215	0.976	0.87	0	WK2	SFPQ	splicing factor proline and glutamine rich [Source:HGNC Symbol;Acc:HGNC:10774]
0	0.654231	0.864	0.585	0	WK2	BCAT1	branched chain amino acid transaminase 1 [Source:HGNC Symbol;Acc:HGNC:976]
4.08329e-121	0.653012	0.616	0.434	1.00649e-116	WK2	CENPW	centromere protein W [Source:HGNC Symbol;Acc:HGNC:21488]
0	0.651138	0.563	0.315	0	WK2	SYDE2	synapse defective Rho GTPase homolog 2 [Source:HGNC Symbol;Acc:HGNC:25841]
5.59473e-07	0.649251	0.483	0.449	0.0137904	WK2	CTSV	cathepsin V [Source:HGNC Symbol;Acc:HGNC:2538]
0	0.644444	0.672	0.345	0	WK2	SKIDA1	SKI/DACH domain containing 1 [Source:HGNC Symbol;Acc:HGNC:32697]
8.12508e-159	0.641936	0.597	0.413	2.00275e-154	WK2	COL5A2	collagen type V alpha 2 chain [Source:HGNC Symbol;Acc:HGNC:2210]
1.29114e-181	0.637207	0.727	0.521	3.18252e-177	WK2	DLK1	delta like non-canonical Notch ligand 1 [Source:HGNC Symbol;Acc:HGNC:2907]
3.14614e-161	0.635349	0.475	0.332	7.75492e-157	WK2	RGMA	repulsive guidance molecule BMP co-receptor a [Source:HGNC Symbol;Acc:HGNC:30308]
0	0.63445	0.826	0.603	0	WK2	TRIM24	tripartite motif containing 24 [Source:HGNC Symbol;Acc:HGNC:11812]
0	0.633345	0.995	0.955	0	WK2	ANP32B	acidic nuclear phosphoprotein 32 family member B [Source:HGNC Symbol;Acc:HGNC:16677]
0	0.629426	0.453	0.217	0	WK2	NEDD9	neural precursor cell expressed, developmentally down-regulated 9 [Source:HGNC Symbol;Acc:HGNC:7733]
1.24537e-153	0.627529	0.834	0.754	3.06971e-149	WK2	SFRP1	secreted frizzled related protein 1 [Source:HGNC Symbol;Acc:HGNC:10776]
0	0.623411	0.786	0.525	0	WK2	MMD	monocyte to macrophage differentiation associated [Source:HGNC Symbol;Acc:HGNC:7153]
0	0.619289	0.975	0.849	0	WK2	H2AFY	NA
0	0.614924	0.856	0.667	0	WK2	TMEM47	transmembrane protein 47 [Source:HGNC Symbol;Acc:HGNC:18515]
2.79028e-153	0.612423	0.669	0.503	6.87776e-149	WK2	SMC4	structural maintenance of chromosomes 4 [Source:HGNC Symbol;Acc:HGNC:14013]
0	0.6094	0.965	0.904	0	WK2	ISYNA1	inositol-3-phosphate synthase 1 [Source:HGNC Symbol;Acc:HGNC:29821]
1.49556e-87	0.6064	0.465	0.321	3.68641e-83	WK2	UBE2C	ubiquitin conjugating enzyme E2 C [Source:HGNC Symbol;Acc:HGNC:15937]
2.02921e-84	0.605919	0.424	0.293	5.0018e-80	WK2	MKI67	marker of proliferation Ki-67 [Source:HGNC Symbol;Acc:HGNC:7107]
1.59361e-250	0.603274	0.559	0.351	3.92809e-246	WK2	CROT	carnitine O-octanoyltransferase [Source:HGNC Symbol;Acc:HGNC:2366]
1.77511e-89	0.60296	0.841	0.736	4.37547e-85	WK2	HMGB2	high mobility group box 2 [Source:HGNC Symbol;Acc:HGNC:5000]
9.7852e-282	0.599293	0.6	0.342	2.41195e-277	WK2	HES5	hes family bHLH transcription factor 5 [Source:HGNC Symbol;Acc:HGNC:19764]
0	0.586723	0.803	0.419	0	WK2	LIN28B	lin-28 homolog B [Source:HGNC Symbol;Acc:HGNC:32207]
0	0.584849	0.932	0.788	0	WK2	GNG10	G protein subunit gamma 10 [Source:HGNC Symbol;Acc:HGNC:4402]
0	0.578344	0.639	0.346	0	WK2	CDH11	cadherin 11 [Source:HGNC Symbol;Acc:HGNC:1750]
9.35231e-178	0.577692	0.827	0.667	2.30525e-173	WK2	ATP2B1	ATPase plasma membrane Ca2+ transporting 1 [Source:HGNC Symbol;Acc:HGNC:814]
0	0.571026	0.335	0.077	0	WK2	VEPH1	ventricular zone expressed PH domain containing 1 [Source:HGNC Symbol;Acc:HGNC:25735]
1.73083e-84	0.571022	0.671	0.609	4.26633e-80	WK2	PTPRZ1	protein tyrosine phosphatase receptor type Z1 [Source:HGNC Symbol;Acc:HGNC:9685]
0	0.569137	0.406	0.125	0	WK2	DRD4	dopamine receptor D4 [Source:HGNC Symbol;Acc:HGNC:3025]
0	0.568908	0.95	0.884	0	WK2	QKI	QKI, KH domain containing RNA binding [Source:HGNC Symbol;Acc:HGNC:21100]
0	0.568609	0.692	0.41	0	WK2	NECTIN3	nectin cell adhesion molecule 3 [Source:HGNC Symbol;Acc:HGNC:17664]
0	0.56821	0.421	0.169	0	WK2	LMO3	LIM domain only 3 [Source:HGNC Symbol;Acc:HGNC:6643]
0	0.564441	0.957	0.768	0	WK2	IGF2BP1	insulin like growth factor 2 mRNA binding protein 1 [Source:HGNC Symbol;Acc:HGNC:28866]
0	0.562032	0.691	0.417	0	WK2	CCDC160	coiled-coil domain containing 160 [Source:HGNC Symbol;Acc:HGNC:37286]
1.284e-287	0.56044	0.882	0.655	3.16493e-283	WK2	TPM2	tropomyosin 2 [Source:HGNC Symbol;Acc:HGNC:12011]
1.54715e-170	0.56008	0.401	0.24	3.81356e-166	WK2	PKP2	plakophilin 2 [Source:HGNC Symbol;Acc:HGNC:9024]
5.03152e-175	0.557688	0.589	0.428	1.24022e-170	WK2	TOX3	TOX high mobility group box family member 3 [Source:HGNC Symbol;Acc:HGNC:11972]
1.5434e-283	0.557164	0.493	0.264	3.80433e-279	WK2	AFDN-DT	AFDN divergent transcript [Source:HGNC Symbol;Acc:HGNC:21236]
4.71222e-57	0.556585	0.548	0.495	1.16152e-52	WK2	SPOCK1	SPARC (osteonectin), cwcv and kazal like domains proteoglycan 1 [Source:HGNC Symbol;Acc:HGNC:11251]
4.2088e-213	0.552312	0.601	0.366	1.03743e-208	WK2	LIX1	limb and CNS expressed 1 [Source:HGNC Symbol;Acc:HGNC:18581]
0	0.551495	0.995	0.976	0	WK2	HNRNPR	heterogeneous nuclear ribonucleoprotein R [Source:HGNC Symbol;Acc:HGNC:5047]
1.68761e-243	0.551013	0.815	0.658	4.15978e-239	WK2	FZD2	frizzled class receptor 2 [Source:HGNC Symbol;Acc:HGNC:4040]
9.88958e-60	0.550316	0.915	0.902	2.43768e-55	WK2	ARL6IP1	ADP ribosylation factor like GTPase 6 interacting protein 1 [Source:HGNC Symbol;Acc:HGNC:697]
1.01524e-131	0.548477	0.804	0.638	2.50247e-127	WK2	KPNA2	karyopherin subunit alpha 2 [Source:HGNC Symbol;Acc:HGNC:6395]
0	0.543423	0.617	0.358	0	WK2	SEMA5A	semaphorin 5A [Source:HGNC Symbol;Acc:HGNC:10736]
8.47674e-227	0.542114	0.514	0.298	2.08943e-222	WK2	IQGAP2	IQ motif containing GTPase activating protein 2 [Source:HGNC Symbol;Acc:HGNC:6111]
2.16049e-219	0.541981	0.772	0.616	5.32538e-215	WK2	MYO10	myosin X [Source:HGNC Symbol;Acc:HGNC:7593]
3.56055e-261	0.541246	0.275	0.102	8.7764e-257	WK2	MSX2	msh homeobox 2 [Source:HGNC Symbol;Acc:HGNC:7392]
7.98165e-264	0.539638	0.884	0.756	1.9674e-259	WK2	FZD3	frizzled class receptor 3 [Source:HGNC Symbol;Acc:HGNC:4041]
0	0.534756	0.943	0.793	0	WK2	COTL1	coactosin like F-actin binding protein 1 [Source:HGNC Symbol;Acc:HGNC:18304]
0	0.532803	0.965	0.888	0	WK2	PHF6	PHD finger protein 6 [Source:HGNC Symbol;Acc:HGNC:18145]
0	0.531083	0.717	0.469	0	WK2	AMOTL2	angiomotin like 2 [Source:HGNC Symbol;Acc:HGNC:17812]
0	0.529097	0.649	0.36	0	WK2	WDR86	WD repeat domain 86 [Source:HGNC Symbol;Acc:HGNC:28020]
0	0.526648	0.991	0.952	0	WK2	ARGLU1	arginine and glutamate rich 1 [Source:HGNC Symbol;Acc:HGNC:25482]
0	0.5264	0.987	0.937	0	WK2	CNN3	calponin 3 [Source:HGNC Symbol;Acc:HGNC:2157]
8.88545e-208	0.525435	0.355	0.172	2.19017e-203	WK2	PBK	PDZ binding kinase [Source:HGNC Symbol;Acc:HGNC:18282]
0	0.524422	0.894	0.711	0	WK2	TJP1	tight junction protein 1 [Source:HGNC Symbol;Acc:HGNC:11827]
1.67025e-200	0.524286	0.762	0.564	4.117e-196	WK2	GAS1	growth arrest specific 1 [Source:HGNC Symbol;Acc:HGNC:4165]
5.49561e-283	0.524015	0.83	0.564	1.35461e-278	WK2	HELLS	helicase, lymphoid specific [Source:HGNC Symbol;Acc:HGNC:4861]
1.55274e-231	0.522657	0.971	0.943	3.82734e-227	WK2	H1FX	NA
4.6134e-258	0.520889	0.676	0.438	1.13716e-253	WK2	SHISA2	shisa family member 2 [Source:HGNC Symbol;Acc:HGNC:20366]
0	0.518659	0.915	0.721	0	WK2	PTGR1	prostaglandin reductase 1 [Source:HGNC Symbol;Acc:HGNC:18429]
0	0.518126	0.363	0.121	0	WK2	LMOD1	leiomodin 1 [Source:HGNC Symbol;Acc:HGNC:6647]
4.42782e-225	0.517061	0.357	0.173	1.09141e-220	WK2	CCKBR	cholecystokinin B receptor [Source:HGNC Symbol;Acc:HGNC:1571]
0	0.514269	0.256	0.032	0	WK2	ARX	aristaless related homeobox [Source:HGNC Symbol;Acc:HGNC:18060]
0	0.513597	0.72	0.486	0	WK2	WASF1	WASP family member 1 [Source:HGNC Symbol;Acc:HGNC:12732]
4.4823e-121	0.513336	0.637	0.494	1.10484e-116	WK2	PHACTR2	phosphatase and actin regulator 2 [Source:HGNC Symbol;Acc:HGNC:20956]
3.47527e-235	0.513048	0.664	0.477	8.56619e-231	WK2	C12orf75	chromosome 12 open reading frame 75 [Source:HGNC Symbol;Acc:HGNC:35164]
0	0.511786	0.984	0.817	0	WK2	PHGDH	phosphoglycerate dehydrogenase [Source:HGNC Symbol;Acc:HGNC:8923]
2.6887e-262	0.510945	0.996	0.978	6.62738e-258	WK2	HMGN2	high mobility group nucleosomal binding domain 2 [Source:HGNC Symbol;Acc:HGNC:4986]
0	0.506538	0.3	0.061	0	WK2	SOX1	SRY-box transcription factor 1 [Source:HGNC Symbol;Acc:HGNC:11189]
0	0.506146	0.953	0.695	0	WK2	MEIS2	Meis homeobox 2 [Source:HGNC Symbol;Acc:HGNC:7001]
2.80794e-257	0.505532	0.624	0.408	6.9213e-253	WK2	PLCH1	phospholipase C eta 1 [Source:HGNC Symbol;Acc:HGNC:29185]
0	0.504856	0.876	0.716	0	WK2	FARP1	FERM, ARH/RhoGEF and pleckstrin domain protein 1 [Source:HGNC Symbol;Acc:HGNC:3591]
2.65758e-65	0.504562	0.42	0.309	6.55066e-61	WK2	FRZB	frizzled related protein [Source:HGNC Symbol;Acc:HGNC:3959]
1.07667e-267	0.50433	0.383	0.171	2.65389e-263	WK2	MITF	melanocyte inducing transcription factor [Source:HGNC Symbol;Acc:HGNC:7105]
0	0.503713	0.513	0.252	0	WK2	SPA17	sperm autoantigenic protein 17 [Source:HGNC Symbol;Acc:HGNC:11210]
7.29831e-291	0.499795	0.8	0.607	1.79896e-286	WK2	AL627171.2	NA
1.4243e-199	0.498103	0.895	0.79	3.51075e-195	WK2	FSTL1	follistatin like 1 [Source:HGNC Symbol;Acc:HGNC:3972]
1.11451e-45	0.49758	0.43	0.338	2.74717e-41	WK2	TPX2	TPX2 microtubule nucleation factor [Source:HGNC Symbol;Acc:HGNC:1249]
3.10213e-284	0.496744	0.606	0.367	7.64644e-280	WK2	CRB2	crumbs cell polarity complex component 2 [Source:HGNC Symbol;Acc:HGNC:18688]
0	0.49431	1	0.988	0	WK2	HNRNPA3	heterogeneous nuclear ribonucleoprotein A3 [Source:HGNC Symbol;Acc:HGNC:24941]
5.28171e-298	0.494035	0.878	0.724	1.30189e-293	WK2	SKA2	spindle and kinetochore associated complex subunit 2 [Source:HGNC Symbol;Acc:HGNC:28006]
7.10789e-178	0.493884	0.583	0.388	1.75202e-173	WK2	LIMCH1	LIM and calponin homology domains 1 [Source:HGNC Symbol;Acc:HGNC:29191]
3.93378e-108	0.493417	0.376	0.236	9.69636e-104	WK2	NUF2	NUF2 component of NDC80 kinetochore complex [Source:HGNC Symbol;Acc:HGNC:14621]
7.85376e-128	0.492797	0.724	0.63	1.93587e-123	WK2	PRPSAP1	phosphoribosyl pyrophosphate synthetase associated protein 1 [Source:HGNC Symbol;Acc:HGNC:9466]
1.65732e-228	0.490434	0.647	0.426	4.08513e-224	WK2	ATAD5	ATPase family AAA domain containing 5 [Source:HGNC Symbol;Acc:HGNC:25752]
1.59333e-221	0.488841	0.723	0.504	3.9274e-217	WK2	LMNB1	lamin B1 [Source:HGNC Symbol;Acc:HGNC:6637]
0	0.485338	0.835	0.597	0	WK2	TMEM97	transmembrane protein 97 [Source:HGNC Symbol;Acc:HGNC:28106]
1.10201e-244	0.484527	0.642	0.399	2.71636e-240	WK2	PURPL	p53 upregulated regulator of p53 levels [Source:HGNC Symbol;Acc:HGNC:48995]
6.20708e-212	0.482523	0.869	0.75	1.52998e-207	WK2	ZNF462	zinc finger protein 462 [Source:HGNC Symbol;Acc:HGNC:21684]
3.44273e-241	0.481509	0.816	0.63	8.48597e-237	WK2	COL4A5	collagen type IV alpha 5 chain [Source:HGNC Symbol;Acc:HGNC:2207]
7.07392e-190	0.480214	0.731	0.555	1.74365e-185	WK2	LBR	lamin B receptor [Source:HGNC Symbol;Acc:HGNC:6518]
1.61913e-302	0.479968	0.898	0.764	3.991e-298	WK2	OSBPL8	oxysterol binding protein like 8 [Source:HGNC Symbol;Acc:HGNC:16396]
6.30283e-173	0.478131	0.798	0.661	1.55358e-168	WK2	SLC5A3	solute carrier family 5 member 3 [Source:HGNC Symbol;Acc:HGNC:11038]
4.49143e-296	0.476541	0.409	0.186	1.10709e-291	WK2	MAMDC2	MAM domain containing 2 [Source:HGNC Symbol;Acc:HGNC:23673]
0	0.475956	0.897	0.711	0	WK2	SRPK1	SRSF protein kinase 1 [Source:HGNC Symbol;Acc:HGNC:11305]
0	0.475746	0.99	0.957	0	WK2	LUC7L3	LUC7 like 3 pre-mRNA splicing factor [Source:HGNC Symbol;Acc:HGNC:24309]
3.69991e-82	0.474888	0.444	0.323	9.11991e-78	WK2	PRC1	protein regulator of cytokinesis 1 [Source:HGNC Symbol;Acc:HGNC:9341]
1.83712e-274	0.474691	0.677	0.439	4.52831e-270	WK2	SDK2	sidekick cell adhesion molecule 2 [Source:HGNC Symbol;Acc:HGNC:19308]
4.73904e-272	0.473992	0.612	0.375	1.16813e-267	WK2	CNTFR	ciliary neurotrophic factor receptor [Source:HGNC Symbol;Acc:HGNC:2170]
0	0.472767	0.554	0.263	0	WK2	WNT5B	Wnt family member 5B [Source:HGNC Symbol;Acc:HGNC:16265]
3.97709e-24	0.471589	0.398	0.332	9.80314e-20	WK2	CCNB1	cyclin B1 [Source:HGNC Symbol;Acc:HGNC:1579]
0	0.471551	0.981	0.836	0	WK2	IGF2BP3	insulin like growth factor 2 mRNA binding protein 3 [Source:HGNC Symbol;Acc:HGNC:28868]
3.49122e-212	0.470968	0.844	0.697	8.60552e-208	WK2	GABPB1-AS1	GABPB1 antisense RNA 1 [Source:HGNC Symbol;Acc:HGNC:44157]
3.16411e-228	0.470519	0.982	0.941	7.79922e-224	WK2	ITGB1	integrin subunit beta 1 [Source:HGNC Symbol;Acc:HGNC:6153]
6.26028e-269	0.470456	0.529	0.3	1.5431e-264	WK2	CRISPLD1	cysteine rich secretory protein LCCL domain containing 1 [Source:HGNC Symbol;Acc:HGNC:18206]
0	0.469455	0.991	0.97	0	WK2	PHPT1	phosphohistidine phosphatase 1 [Source:HGNC Symbol;Acc:HGNC:30033]
7.30599e-275	0.467894	0.79	0.516	1.80085e-270	WK2	LRP2	LDL receptor related protein 2 [Source:HGNC Symbol;Acc:HGNC:6694]
1.59268e-47	0.467823	0.471	0.373	3.9258e-43	WK2	NUSAP1	nucleolar and spindle associated protein 1 [Source:HGNC Symbol;Acc:HGNC:18538]
5.11461e-38	0.467604	0.704	0.626	1.2607e-33	WK2	PTTG1	PTTG1 regulator of sister chromatid separation, securin [Source:HGNC Symbol;Acc:HGNC:9690]
0	0.467595	0.973	0.903	0	WK2	IGF2BP2	insulin like growth factor 2 mRNA binding protein 2 [Source:HGNC Symbol;Acc:HGNC:28867]
2.66674e-105	0.467324	0.507	0.348	6.57325e-101	WK2	BIRC5	baculoviral IAP repeat containing 5 [Source:HGNC Symbol;Acc:HGNC:593]
0	0.465183	0.569	0.312	0	WK2	TSPAN2	tetraspanin 2 [Source:HGNC Symbol;Acc:HGNC:20659]
2.87793e-246	0.464376	0.866	0.693	7.09382e-242	WK2	FADS1	fatty acid desaturase 1 [Source:HGNC Symbol;Acc:HGNC:3574]
4.97736e-72	0.463788	0.368	0.25	1.22687e-67	WK2	SGO2	shugoshin 2 [Source:HGNC Symbol;Acc:HGNC:30812]
3.83843e-211	0.459762	0.662	0.447	9.46134e-207	WK2	SMC2	structural maintenance of chromosomes 2 [Source:HGNC Symbol;Acc:HGNC:14011]
6.0451e-207	0.459727	0.625	0.43	1.49006e-202	WK2	KIAA1217	KIAA1217 [Source:HGNC Symbol;Acc:HGNC:25428]
7.80078e-202	0.459082	0.929	0.822	1.92281e-197	WK2	ANP32E	acidic nuclear phosphoprotein 32 family member E [Source:HGNC Symbol;Acc:HGNC:16673]
1.32277e-177	0.458856	0.57	0.383	3.26049e-173	WK2	ZEB1	zinc finger E-box binding homeobox 1 [Source:HGNC Symbol;Acc:HGNC:11642]
2.15237e-89	0.458027	0.264	0.16	5.30538e-85	WK2	IRX3	iroquois homeobox 3 [Source:HGNC Symbol;Acc:HGNC:14360]
1.60587e-28	0.456043	0.409	0.342	3.9583e-24	WK2	COL1A1	collagen type I alpha 1 chain [Source:HGNC Symbol;Acc:HGNC:2197]
1.75517e-245	0.455595	0.819	0.571	4.32633e-241	WK2	CENPH	centromere protein H [Source:HGNC Symbol;Acc:HGNC:17268]
4.65865e-60	0.455232	0.4	0.295	1.14831e-55	WK2	CDK1	cyclin dependent kinase 1 [Source:HGNC Symbol;Acc:HGNC:1722]
7.63593e-133	0.45492	0.744	0.611	1.88218e-128	WK2	PCDH7	protocadherin 7 [Source:HGNC Symbol;Acc:HGNC:8659]
1.94809e-233	0.4537	0.764	0.586	4.80185e-229	WK2	TLN1	talin 1 [Source:HGNC Symbol;Acc:HGNC:11845]
0	0.453653	0.964	0.857	0	WK2	CD99	CD99 molecule (Xg blood group) [Source:HGNC Symbol;Acc:HGNC:7082]
9.55399e-238	1.88944	0.268	0.097	2.35496e-233	WK6	STMN2	stathmin 2 [Source:HGNC Symbol;Acc:HGNC:10577]
4.09085e-39	1.51981	0.451	0.374	1.00835e-34	WK6	HES6	hes family bHLH transcription factor 6 [Source:HGNC Symbol;Acc:HGNC:18254]
0	1.48985	0.916	0.765	0	WK6	CRABP1	cellular retinoic acid binding protein 1 [Source:HGNC Symbol;Acc:HGNC:2338]
6.32587e-61	1.4726	0.306	0.217	1.55926e-56	WK6	DCX	doublecortin [Source:HGNC Symbol;Acc:HGNC:2714]
0	1.3369	0.608	0.257	0	WK6	TRH	thyrotropin releasing hormone [Source:HGNC Symbol;Acc:HGNC:12298]
8.31916e-187	1.28063	0.742	0.587	2.05059e-182	WK6	TUBB3	tubulin beta 3 class III [Source:HGNC Symbol;Acc:HGNC:20772]
0	1.24241	0.485	0.218	0	WK6	PTH2	parathyroid hormone 2 [Source:HGNC Symbol;Acc:HGNC:30828]
0	1.24027	0.695	0.327	0	WK6	CYP1B1	cytochrome P450 family 1 subfamily B member 1 [Source:HGNC Symbol;Acc:HGNC:2597]
0	1.20236	0.812	0.417	0	WK6	DAPL1	death associated protein like 1 [Source:HGNC Symbol;Acc:HGNC:21490]
0	1.18156	0.942	0.773	0	WK6	RBP1	retinol binding protein 1 [Source:HGNC Symbol;Acc:HGNC:9919]
0	1.17178	0.742	0.401	0	WK6	PCDH9	protocadherin 9 [Source:HGNC Symbol;Acc:HGNC:8661]
0	1.10621	0.907	0.584	0	WK6	NR2F1	nuclear receptor subfamily 2 group F member 1 [Source:HGNC Symbol;Acc:HGNC:7975]
0	1.06311	0.763	0.388	0	WK6	PCSK1N	proprotein convertase subtilisin/kexin type 1 inhibitor [Source:HGNC Symbol;Acc:HGNC:17301]
5.6215e-51	1.04237	0.88	0.865	1.38564e-46	WK6	CKB	creatine kinase B [Source:HGNC Symbol;Acc:HGNC:1991]
0	1.01853	0.732	0.405	0	WK6	GPM6A	glycoprotein M6A [Source:HGNC Symbol;Acc:HGNC:4460]
4.14825e-117	0.98044	0.358	0.22	1.0225e-112	WK6	GAP43	growth associated protein 43 [Source:HGNC Symbol;Acc:HGNC:4140]
0	0.94838	0.679	0.377	0	WK6	ALDH1A1	aldehyde dehydrogenase 1 family member A1 [Source:HGNC Symbol;Acc:HGNC:402]
0	0.945152	0.879	0.575	0	WK6	LINC00632	long intergenic non-protein coding RNA 632 [Source:HGNC Symbol;Acc:HGNC:27865]
4.09571e-18	0.94411	0.568	0.544	1.00955e-13	WK6	TUBB2A	tubulin beta 2A class IIa [Source:HGNC Symbol;Acc:HGNC:12412]
0	0.9367	0.897	0.628	0	WK6	CPE	carboxypeptidase E [Source:HGNC Symbol;Acc:HGNC:2303]
0	0.913643	0.976	0.754	0	WK6	NEAT1	nuclear paraspeckle assembly transcript 1 [Source:HGNC Symbol;Acc:HGNC:30815]
4.31074e-274	0.87644	0.995	0.98	1.06255e-269	WK6	SOX4	SRY-box transcription factor 4 [Source:HGNC Symbol;Acc:HGNC:11200]
0	0.873503	0.716	0.326	0	WK6	MAB21L1	mab-21 like 1 [Source:HGNC Symbol;Acc:HGNC:6757]
0	0.847471	0.675	0.405	0	WK6	NCAM1	neural cell adhesion molecule 1 [Source:HGNC Symbol;Acc:HGNC:7656]
0	0.842072	1	1	0	WK6	MALAT1	metastasis associated lung adenocarcinoma transcript 1 [Source:HGNC Symbol;Acc:HGNC:29665]
0	0.84162	0.709	0.316	0	WK6	ABAT	4-aminobutyrate aminotransferase [Source:HGNC Symbol;Acc:HGNC:23]
0	0.830654	0.942	0.814	0	WK6	C4orf48	chromosome 4 open reading frame 48 [Source:HGNC Symbol;Acc:HGNC:34437]
0	0.815245	0.912	0.745	0	WK6	TERF2IP	TERF2 interacting protein [Source:HGNC Symbol;Acc:HGNC:19246]
0	0.811477	0.775	0.462	0	WK6	SPOCK1	SPARC (osteonectin), cwcv and kazal like domains proteoglycan 1 [Source:HGNC Symbol;Acc:HGNC:11251]
7.63312e-283	0.810145	0.514	0.263	1.88149e-278	WK6	AC092958.1	NA
4.00162e-163	0.797167	0.335	0.173	9.8636e-159	WK6	CELF4	CUGBP Elav-like family member 4 [Source:HGNC Symbol;Acc:HGNC:14015]
0	0.792291	1	0.999	0	WK6	MT-ND3	mitochondrially encoded NADH:ubiquinone oxidoreductase core subunit 3 [Source:HGNC Symbol;Acc:HGNC:7458]
0	0.776629	0.4	0.144	0	WK6	ATP6V1B1	ATPase H+ transporting V1 subunit B1 [Source:HGNC Symbol;Acc:HGNC:853]
7.29621e-273	0.774489	0.629	0.393	1.79844e-268	WK6	RAB31	RAB31, member RAS oncogene family [Source:HGNC Symbol;Acc:HGNC:9771]
1.03049e-60	0.771569	0.884	0.832	2.54007e-56	WK6	MAP1B	microtubule associated protein 1B [Source:HGNC Symbol;Acc:HGNC:6836]
4.43947e-29	0.744712	0.663	0.637	1.09428e-24	WK6	MLLT11	MLLT11 transcription factor 7 cofactor [Source:HGNC Symbol;Acc:HGNC:16997]
0	0.741904	0.444	0.164	0	WK6	DOC2B	double C2 domain beta [Source:HGNC Symbol;Acc:HGNC:2986]
6.56888e-308	0.739435	0.804	0.573	1.61916e-303	WK6	ZFHX3	zinc finger homeobox 3 [Source:HGNC Symbol;Acc:HGNC:777]
0	0.738996	0.876	0.581	0	WK6	NKAIN4	sodium/potassium transporting ATPase interacting 4 [Source:HGNC Symbol;Acc:HGNC:16191]
0	0.738621	0.88	0.489	0	WK6	DKK3	dickkopf WNT signaling pathway inhibitor 3 [Source:HGNC Symbol;Acc:HGNC:2893]
0	0.726297	0.684	0.315	0	WK6	HMX1	H6 family homeobox 1 [Source:HGNC Symbol;Acc:HGNC:5017]
7.25099e-126	0.707836	0.629	0.463	1.7873e-121	WK6	AUXG01000058.1	NA
1.33934e-154	0.706266	0.384	0.218	3.30133e-150	WK6	EEF1A2	eukaryotic translation elongation factor 1 alpha 2 [Source:HGNC Symbol;Acc:HGNC:3192]
0	0.702953	0.796	0.488	0	WK6	MEIS1	Meis homeobox 1 [Source:HGNC Symbol;Acc:HGNC:7000]
2.13465e-85	0.699964	0.422	0.267	5.2617e-81	WK6	DCT	dopachrome tautomerase [Source:HGNC Symbol;Acc:HGNC:2709]
0	0.69443	0.65	0.35	0	WK6	ERICH5	glutamate rich 5 [Source:HGNC Symbol;Acc:HGNC:26823]
0	0.692673	0.741	0.371	0	WK6	PHYHIPL	phytanoyl-CoA 2-hydroxylase interacting protein like [Source:HGNC Symbol;Acc:HGNC:29378]
1.13567e-266	0.691167	0.922	0.789	2.79931e-262	WK6	DPYSL2	dihydropyrimidinase like 2 [Source:HGNC Symbol;Acc:HGNC:3014]
1.10988e-208	0.689422	0.603	0.417	2.73575e-204	WK6	CDON	cell adhesion associated, oncogene regulated [Source:HGNC Symbol;Acc:HGNC:17104]
3.78776e-261	0.686924	0.437	0.21	9.33644e-257	WK6	BMPR1B	bone morphogenetic protein receptor type 1B [Source:HGNC Symbol;Acc:HGNC:1077]
1.59042e-104	0.685499	0.513	0.385	3.92023e-100	WK6	PKIA	cAMP-dependent protein kinase inhibitor alpha [Source:HGNC Symbol;Acc:HGNC:9017]
3.19811e-85	0.684367	0.827	0.723	7.88301e-81	WK6	NOVA1	NOVA alternative splicing regulator 1 [Source:HGNC Symbol;Acc:HGNC:7886]
4.15576e-99	0.678023	0.345	0.206	1.02435e-94	WK6	MT1X	metallothionein 1X [Source:HGNC Symbol;Acc:HGNC:7405]
4.33742e-72	0.67713	0.382	0.282	1.06913e-67	WK6	TAGLN3	transgelin 3 [Source:HGNC Symbol;Acc:HGNC:29868]
0	0.667626	0.992	0.893	0	WK6	TTC3	tetratricopeptide repeat domain 3 [Source:HGNC Symbol;Acc:HGNC:12393]
1.61698e-289	0.667444	0.752	0.522	3.9857e-285	WK6	SNCA	synuclein alpha [Source:HGNC Symbol;Acc:HGNC:11138]
4.75483e-74	0.662988	0.82	0.778	1.17202e-69	WK6	DCBLD2	discoidin, CUB and LCCL domain containing 2 [Source:HGNC Symbol;Acc:HGNC:24627]
8.07097e-47	0.660669	0.261	0.177	1.98941e-42	WK6	MT2A	metallothionein 2A [Source:HGNC Symbol;Acc:HGNC:7406]
3.97497e-09	0.654581	0.886	0.849	9.7979e-05	WK6	TUBB2B	tubulin beta 2B class IIb [Source:HGNC Symbol;Acc:HGNC:30829]
3.41871e-107	0.648403	0.657	0.561	8.42678e-103	WK6	ANK3	ankyrin 3 [Source:HGNC Symbol;Acc:HGNC:494]
1.05226e-260	0.646764	0.633	0.34	2.59371e-256	WK6	HSD17B2	hydroxysteroid 17-beta dehydrogenase 2 [Source:HGNC Symbol;Acc:HGNC:5211]
0	0.646004	0.898	0.694	0	WK6	NRIP1	nuclear receptor interacting protein 1 [Source:HGNC Symbol;Acc:HGNC:8001]
3.06626e-29	0.643291	0.586	0.533	7.55802e-25	WK6	MAP2	microtubule associated protein 2 [Source:HGNC Symbol;Acc:HGNC:6839]
0	0.640936	0.697	0.351	0	WK6	MGARP	mitochondria localized glutamic acid rich protein [Source:HGNC Symbol;Acc:HGNC:29969]
1.46636e-89	0.639566	0.747	0.665	3.61442e-85	WK6	EFNA5	ephrin A5 [Source:HGNC Symbol;Acc:HGNC:3225]
1.82486e-231	0.639447	0.76	0.568	4.4981e-227	WK6	CXXC4	CXXC finger protein 4 [Source:HGNC Symbol;Acc:HGNC:24593]
1.63889e-134	0.633527	0.89	0.711	4.03969e-130	WK6	MEIS2	Meis homeobox 2 [Source:HGNC Symbol;Acc:HGNC:7001]
4.10181e-235	0.63085	0.895	0.774	1.01105e-230	WK6	FOXP1	forkhead box P1 [Source:HGNC Symbol;Acc:HGNC:3823]
8.00399e-271	0.629234	0.281	0.096	1.9729e-266	WK6	DNER	delta/notch like EGF repeat containing [Source:HGNC Symbol;Acc:HGNC:24456]
1.95316e-242	0.628402	0.864	0.688	4.81434e-238	WK6	SYT1	synaptotagmin 1 [Source:HGNC Symbol;Acc:HGNC:11509]
1.32441e-156	0.627881	0.907	0.846	3.26454e-152	WK6	BEX2	brain expressed X-linked 2 [Source:HGNC Symbol;Acc:HGNC:30933]
0	0.626005	0.998	0.99	0	WK6	SNHG6	small nucleolar RNA host gene 6 [Source:HGNC Symbol;Acc:HGNC:32965]
1.55969e-152	0.619728	0.704	0.569	3.84447e-148	WK6	COL1A2	collagen type I alpha 2 chain [Source:HGNC Symbol;Acc:HGNC:2198]
2.92784e-225	0.61517	0.922	0.717	7.21683e-221	WK6	PAX6	paired box 6 [Source:HGNC Symbol;Acc:HGNC:8620]
1.08713e-51	0.613612	0.356	0.273	2.67966e-47	WK6	IGFBPL1	insulin like growth factor binding protein like 1 [Source:HGNC Symbol;Acc:HGNC:20081]
9.38332e-242	0.608883	0.408	0.195	2.31289e-237	WK6	CDH7	cadherin 7 [Source:HGNC Symbol;Acc:HGNC:1766]
9.05866e-255	0.608034	0.948	0.805	2.23287e-250	WK6	KCNQ1OT1	KCNQ1 opposite strand/antisense transcript 1 [Source:HGNC Symbol;Acc:HGNC:6295]
1.48836e-81	0.604244	0.499	0.373	3.66866e-77	WK6	AC093866.1	NA
2.45178e-187	0.600021	0.863	0.752	6.04338e-183	WK6	VAMP2	vesicle associated membrane protein 2 [Source:HGNC Symbol;Acc:HGNC:12643]
0.00104589	0.597151	0.722	0.759	1	WK6	PEG10	paternally expressed 10 [Source:HGNC Symbol;Acc:HGNC:14005]
2.97678e-255	0.596035	0.535	0.271	7.33746e-251	WK6	RELN	reelin [Source:HGNC Symbol;Acc:HGNC:9957]
8.46219e-164	0.595328	0.258	0.112	2.08584e-159	WK6	MAPT	microtubule associated protein tau [Source:HGNC Symbol;Acc:HGNC:6893]
2.36965e-120	0.594592	0.483	0.327	5.84095e-116	WK6	MAP6	microtubule associated protein 6 [Source:HGNC Symbol;Acc:HGNC:6868]
1.14597e-111	0.590699	0.773	0.679	2.82469e-107	WK6	KIDINS220	kinase D interacting substrate 220 [Source:HGNC Symbol;Acc:HGNC:29508]
0	0.589151	0.999	0.973	0	WK6	MT-ND4L	mitochondrially encoded NADH:ubiquinone oxidoreductase core subunit 4L [Source:HGNC Symbol;Acc:HGNC:7460]
3.2533e-121	0.585581	0.749	0.611	8.01905e-117	WK6	TCEAL7	transcription elongation factor A like 7 [Source:HGNC Symbol;Acc:HGNC:28336]
2.20068e-237	0.581949	0.493	0.259	5.42445e-233	WK6	LRRC17	leucine rich repeat containing 17 [Source:HGNC Symbol;Acc:HGNC:16895]
1.71166e-175	0.579774	0.918	0.867	4.21907e-171	WK6	NREP	neuronal regeneration related protein [Source:HGNC Symbol;Acc:HGNC:16834]
0	0.578147	0.702	0.352	0	WK6	MIR100HG	mir-100-let-7a-2-mir-125b-1 cluster host gene [Source:HGNC Symbol;Acc:HGNC:39522]
5.44292e-284	0.575984	0.583	0.331	1.34163e-279	WK6	LIN7A	lin-7 homolog A, crumbs cell polarity complex component [Source:HGNC Symbol;Acc:HGNC:17787]
1.46691e-215	0.575358	0.74	0.534	3.61578e-211	WK6	DACH1	dachshund family transcription factor 1 [Source:HGNC Symbol;Acc:HGNC:2663]
7.5072e-203	0.574554	0.793	0.628	1.85045e-198	WK6	NUDT4	nudix hydrolase 4 [Source:HGNC Symbol;Acc:HGNC:8051]
3.2752e-103	0.572	0.577	0.48	8.07303e-99	WK6	PLPP3	phospholipid phosphatase 3 [Source:HGNC Symbol;Acc:HGNC:9229]
1.07876e-209	0.570109	0.692	0.498	2.65904e-205	WK6	SELENOP	selenoprotein P [Source:HGNC Symbol;Acc:HGNC:10751]
2.21041e-05	0.568702	0.913	0.894	0.544845	WK6	BASP1	brain abundant membrane attached signal protein 1 [Source:HGNC Symbol;Acc:HGNC:957]
4.13208e-69	0.567025	0.707	0.614	1.01852e-64	WK6	CAMK2N1	calcium/calmodulin dependent protein kinase II inhibitor 1 [Source:HGNC Symbol;Acc:HGNC:24190]
1.05311e-142	0.566356	0.509	0.333	2.59581e-138	WK6	COLGALT2	collagen beta(1-O)galactosyltransferase 2 [Source:HGNC Symbol;Acc:HGNC:16790]
1.35839e-06	0.565726	0.345	0.36	0.0334828	WK6	SEZ6L2	seizure related 6 homolog like 2 [Source:HGNC Symbol;Acc:HGNC:30844]
2.45088e-200	0.563106	0.274	0.105	6.04118e-196	WK6	TRPM1	transient receptor potential cation channel subfamily M member 1 [Source:HGNC Symbol;Acc:HGNC:7146]
0	0.562567	0.472	0.198	0	WK6	FOXP2	forkhead box P2 [Source:HGNC Symbol;Acc:HGNC:13875]
2.59649e-168	0.562267	0.715	0.558	6.40008e-164	WK6	SEPTIN6	septin 6 [Source:HGNC Symbol;Acc:HGNC:15848]
3.29095e-117	0.561823	0.315	0.18	8.11187e-113	WK6	POU2F2	POU class 2 homeobox 2 [Source:HGNC Symbol;Acc:HGNC:9213]
0	0.557485	0.364	0.135	0	WK6	FGF19	fibroblast growth factor 19 [Source:HGNC Symbol;Acc:HGNC:3675]
7.74474e-06	0.554783	0.432	0.437	0.1909	WK6	PBX3	PBX homeobox 3 [Source:HGNC Symbol;Acc:HGNC:8634]
4.3342e-200	0.553917	0.577	0.339	1.06834e-195	WK6	CLDN1	claudin 1 [Source:HGNC Symbol;Acc:HGNC:2032]
0	0.543556	0.992	0.939	0	WK6	SEC62	SEC62 homolog, preprotein translocation factor [Source:HGNC Symbol;Acc:HGNC:11846]
7.51209e-92	0.536623	0.363	0.231	1.85166e-87	WK6	AC004540.2	NA
3.4057e-33	0.532981	0.365	0.306	8.39471e-29	WK6	PAK3	p21 (RAC1) activated kinase 3 [Source:HGNC Symbol;Acc:HGNC:8592]
5.03722e-155	0.531753	0.66	0.516	1.24162e-150	WK6	MOSPD2	motile sperm domain containing 2 [Source:HGNC Symbol;Acc:HGNC:28381]
0	0.530715	0.457	0.126	0	WK6	CPT1A	carnitine palmitoyltransferase 1A [Source:HGNC Symbol;Acc:HGNC:2328]
4.45745e-238	0.53041	0.692	0.448	1.09872e-233	WK6	HOMER2	homer scaffold protein 2 [Source:HGNC Symbol;Acc:HGNC:17513]
6.3146e-59	0.523358	0.741	0.673	1.55649e-54	WK6	ARL4A	ADP ribosylation factor like GTPase 4A [Source:HGNC Symbol;Acc:HGNC:695]
8.405e-209	0.521616	0.645	0.389	2.07175e-204	WK6	SIX6	SIX homeobox 6 [Source:HGNC Symbol;Acc:HGNC:10892]
0	0.521346	0.406	0.166	0	WK6	AKAP6	A-kinase anchoring protein 6 [Source:HGNC Symbol;Acc:HGNC:376]
8.00866e-245	0.520203	0.579	0.333	1.97406e-240	WK6	GRIA4	glutamate ionotropic receptor AMPA type subunit 4 [Source:HGNC Symbol;Acc:HGNC:4574]
2.15679e-192	0.520174	0.788	0.607	5.31627e-188	WK6	PCDH7	protocadherin 7 [Source:HGNC Symbol;Acc:HGNC:8659]
0	0.519074	0.979	0.895	0	WK6	SAT2	spermidine/spermine N1-acetyltransferase family member 2 [Source:HGNC Symbol;Acc:HGNC:23160]
1.38293e-228	0.515605	0.878	0.737	3.40878e-224	WK6	ATP1B1	ATPase Na+/K+ transporting subunit beta 1 [Source:HGNC Symbol;Acc:HGNC:804]
3.04346e-172	0.514389	0.621	0.436	7.50183e-168	WK6	EFHD2	EF-hand domain family member D2 [Source:HGNC Symbol;Acc:HGNC:28670]
1.19243e-233	0.512901	0.392	0.178	2.93922e-229	WK6	CLSTN2	calsyntenin 2 [Source:HGNC Symbol;Acc:HGNC:17448]
8.69765e-120	0.511693	0.803	0.689	2.14388e-115	WK6	DAAM1	dishevelled associated activator of morphogenesis 1 [Source:HGNC Symbol;Acc:HGNC:18142]
2.74039e-276	0.510986	0.301	0.106	6.7548e-272	WK6	VEGFD	vascular endothelial growth factor D [Source:HGNC Symbol;Acc:HGNC:3708]
1.39875e-94	0.509316	0.447	0.319	3.44778e-90	WK6	KIFAP3	kinesin associated protein 3 [Source:HGNC Symbol;Acc:HGNC:17060]
4.88302e-223	0.507864	0.447	0.228	1.20362e-218	WK6	SEMA3E	semaphorin 3E [Source:HGNC Symbol;Acc:HGNC:10727]
8.31928e-216	0.507733	0.42	0.205	2.05062e-211	WK6	VSX2	visual system homeobox 2 [Source:HGNC Symbol;Acc:HGNC:1975]
1.07076e-115	0.506718	0.374	0.23	2.63932e-111	WK6	CDKN2D	cyclin dependent kinase inhibitor 2D [Source:HGNC Symbol;Acc:HGNC:1790]
2.33332e-272	0.505687	0.856	0.666	5.75139e-268	WK6	COL6A1	collagen type VI alpha 1 chain [Source:HGNC Symbol;Acc:HGNC:2211]
8.10189e-167	0.505197	0.351	0.176	1.99704e-162	WK6	LY6H	lymphocyte antigen 6 family member H [Source:HGNC Symbol;Acc:HGNC:6728]
2.23587e-250	0.503855	0.737	0.528	5.51118e-246	WK6	SLC22A17	solute carrier family 22 member 17 [Source:HGNC Symbol;Acc:HGNC:23095]
1.1743e-205	0.500299	0.621	0.396	2.89453e-201	WK6	MAN1A1	mannosidase alpha class 1A member 1 [Source:HGNC Symbol;Acc:HGNC:6821]
1.01099e-105	0.499283	0.776	0.693	2.49198e-101	WK6	UTRN	utrophin [Source:HGNC Symbol;Acc:HGNC:12635]
1.76282e-18	0.497996	0.697	0.675	4.34517e-14	WK6	KIF5C	kinesin family member 5C [Source:HGNC Symbol;Acc:HGNC:6325]
6.19751e-240	0.49533	0.924	0.804	1.52762e-235	WK6	ARMCX3	armadillo repeat containing X-linked 3 [Source:HGNC Symbol;Acc:HGNC:24065]
0	0.493919	0.993	0.952	0	WK6	NDUFA1	NADH:ubiquinone oxidoreductase subunit A1 [Source:HGNC Symbol;Acc:HGNC:7683]
9.19172e-34	0.491957	0.679	0.649	2.26567e-29	WK6	KLC1	kinesin light chain 1 [Source:HGNC Symbol;Acc:HGNC:6387]
3.89298e-249	0.487027	0.944	0.828	9.5958e-245	WK6	MSI2	musashi RNA binding protein 2 [Source:HGNC Symbol;Acc:HGNC:18585]
2.35424e-138	0.484021	0.591	0.419	5.80298e-134	WK6	SYT11	synaptotagmin 11 [Source:HGNC Symbol;Acc:HGNC:19239]
1.38377e-212	0.480753	0.494	0.28	3.41086e-208	WK6	TUBB4A	tubulin beta 4A class IVa [Source:HGNC Symbol;Acc:HGNC:20774]
6.62414e-97	0.47999	0.284	0.16	1.63279e-92	WK6	TMEFF2	transmembrane protein with EGF like and two follistatin like domains 2 [Source:HGNC Symbol;Acc:HGNC:11867]
6.65101e-175	0.478813	0.813	0.68	1.63941e-170	WK6	SERINC1	serine incorporator 1 [Source:HGNC Symbol;Acc:HGNC:13464]
3.92351e-288	0.477567	0.928	0.749	9.67106e-284	WK6	SCARB2	scavenger receptor class B member 2 [Source:HGNC Symbol;Acc:HGNC:1665]
4.15689e-114	0.474102	0.272	0.139	1.02463e-109	WK6	LINC02500	long intergenic non-protein coding RNA 2500 [Source:HGNC Symbol;Acc:HGNC:53488]
7.78306e-218	0.473845	0.777	0.596	1.91845e-213	WK6	KLHL24	kelch like family member 24 [Source:HGNC Symbol;Acc:HGNC:25947]
2.59531e-05	0.473035	0.311	0.397	0.639717	WK6	BEX1	brain expressed X-linked 1 [Source:HGNC Symbol;Acc:HGNC:1036]
8.96654e-212	0.471303	0.921	0.838	2.21016e-207	WK6	C18orf32	chromosome 18 open reading frame 32 [Source:HGNC Symbol;Acc:HGNC:31690]
1.12798e-184	0.469806	0.371	0.171	2.78036e-180	WK6	MAL	mal, T cell differentiation protein [Source:HGNC Symbol;Acc:HGNC:6817]
1.83052e-189	0.469433	0.536	0.326	4.51205e-185	WK6	SYT7	synaptotagmin 7 [Source:HGNC Symbol;Acc:HGNC:11514]
7.32138e-207	0.468765	0.479	0.259	1.80465e-202	WK6	ACKR3	atypical chemokine receptor 3 [Source:HGNC Symbol;Acc:HGNC:23692]
1.18223e-191	0.468166	0.417	0.216	2.91409e-187	WK6	TSHZ1	teashirt zinc finger homeobox 1 [Source:HGNC Symbol;Acc:HGNC:10669]
1.18196e-234	0.455875	0.988	0.954	2.9134e-230	WK6	BTG1	BTG anti-proliferation factor 1 [Source:HGNC Symbol;Acc:HGNC:1130]
0	0.454715	1	0.999	0	WK6	MT-ND5	mitochondrially encoded NADH:ubiquinone oxidoreductase core subunit 5 [Source:HGNC Symbol;Acc:HGNC:7461]
2.56768e-261	0.452528	0.976	0.926	6.32908e-257	WK6	GABARAPL2	GABA type A receptor associated protein like 2 [Source:HGNC Symbol;Acc:HGNC:13291]
9.8162e-104	0.450513	0.476	0.337	2.41959e-99	WK6	MAP1LC3A	microtubule associated protein 1 light chain 3 alpha [Source:HGNC Symbol;Acc:HGNC:6838]
2.19414e-55	0.448923	0.384	0.296	5.40835e-51	WK6	TMEM35A	transmembrane protein 35A [Source:HGNC Symbol;Acc:HGNC:25864]
1.10416e-77	0.44865	0.338	0.224	2.72164e-73	WK6	DCLK1	doublecortin like kinase 1 [Source:HGNC Symbol;Acc:HGNC:2700]
9.6144e-149	0.446735	0.411	0.24	2.36985e-144	WK6	SULT1A1	sulfotransferase family 1A member 1 [Source:HGNC Symbol;Acc:HGNC:11453]
2.58552e-239	0.444721	0.93	0.803	6.37305e-235	WK6	MT-ATP8	mitochondrially encoded ATP synthase membrane subunit 8 [Source:HGNC Symbol;Acc:HGNC:7415]
2.59198e-260	0.44196	0.27	0.09	6.38897e-256	WK6	SPOCK3	SPARC (osteonectin), cwcv and kazal like domains proteoglycan 3 [Source:HGNC Symbol;Acc:HGNC:13565]
1.03289e-286	0.441333	0.999	0.985	2.54596e-282	WK6	ITM2B	integral membrane protein 2B [Source:HGNC Symbol;Acc:HGNC:6174]
1.47553e-260	0.439113	0.952	0.851	3.63704e-256	WK6	SNHG32	small nucleolar RNA host gene 32 [Source:HGNC Symbol;Acc:HGNC:19078]
7.21707e-95	0.436877	0.527	0.4	1.77893e-90	WK6	CSRNP3	cysteine and serine rich nuclear protein 3 [Source:HGNC Symbol;Acc:HGNC:30729]
8.05653e-164	0.436253	0.663	0.48	1.98585e-159	WK6	REV3L	REV3 like, DNA directed polymerase zeta catalytic subunit [Source:HGNC Symbol;Acc:HGNC:9968]
4.53516e-135	0.434894	0.711	0.571	1.11787e-130	WK6	KIF3A	kinesin family member 3A [Source:HGNC Symbol;Acc:HGNC:6319]
1.72995e-60	0.434721	0.661	0.568	4.26416e-56	WK6	MAF	MAF bZIP transcription factor [Source:HGNC Symbol;Acc:HGNC:6776]
2.06951e-138	0.430547	0.605	0.442	5.10114e-134	WK6	GYG1	glycogenin 1 [Source:HGNC Symbol;Acc:HGNC:4699]
2.74667e-173	0.430444	0.467	0.261	6.77026e-169	WK6	TPPP3	tubulin polymerization promoting protein family member 3 [Source:HGNC Symbol;Acc:HGNC:24162]
1.58143e-14	0.430413	0.341	0.314	3.89806e-10	WK6	PGM2L1	phosphoglucomutase 2 like 1 [Source:HGNC Symbol;Acc:HGNC:20898]
1.18883e-116	0.430388	0.96	0.935	2.93034e-112	WK6	TSC22D1	TSC22 domain family member 1 [Source:HGNC Symbol;Acc:HGNC:16826]
1.36849e-156	0.429929	1	0.995	3.3732e-152	WK6	CALM2	calmodulin 2 [Source:HGNC Symbol;Acc:HGNC:1445]
5.72777e-154	0.429331	0.767	0.63	1.41184e-149	WK6	GSTA4	glutathione S-transferase alpha 4 [Source:HGNC Symbol;Acc:HGNC:4629]
2.89852e-229	0.429312	0.528	0.297	7.14457e-225	WK6	BCHE	butyrylcholinesterase [Source:HGNC Symbol;Acc:HGNC:983]
4.95698e-172	0.426113	0.914	0.816	1.22185e-167	WK6	ZNF428	zinc finger protein 428 [Source:HGNC Symbol;Acc:HGNC:20804]
1.27e-167	0.42587	0.671	0.483	3.13043e-163	WK6	AC021504.1	NA
6.36025e-215	0.425598	0.902	0.782	1.56774e-210	WK6	2006-03-01	NA
1.39197e-122	0.425524	0.714	0.594	3.43107e-118	WK6	GDI1	GDP dissociation inhibitor 1 [Source:HGNC Symbol;Acc:HGNC:4226]
5.47629e-129	0.42503	0.608	0.458	1.34985e-124	WK6	GSE1	Gse1 coiled-coil protein [Source:HGNC Symbol;Acc:HGNC:28979]
7.87934e-62	0.423633	0.478	0.38	1.94218e-57	WK6	PRKACB	protein kinase cAMP-activated catalytic subunit beta [Source:HGNC Symbol;Acc:HGNC:9381]
3.12521e-102	0.423431	0.531	0.396	7.70332e-98	WK6	CLASP2	cytoplasmic linker associated protein 2 [Source:HGNC Symbol;Acc:HGNC:17078]
6.72096e-305	0.422504	0.373	0.14	1.65665e-300	WK6	CLRN1	clarin 1 [Source:HGNC Symbol;Acc:HGNC:12605]
6.84898e-132	0.420575	0.79	0.567	1.6882e-127	WK6	LHX2	LIM homeobox 2 [Source:HGNC Symbol;Acc:HGNC:6594]
4.77219e-272	0.419856	0.98	0.918	1.1763e-267	WK6	NDUFC1	NADH:ubiquinone oxidoreductase subunit C1 [Source:HGNC Symbol;Acc:HGNC:7705]
1.81055e-115	0.419498	0.48	0.311	4.46283e-111	WK6	SIX3-AS1	SIX3 antisense RNA 1 [Source:HGNC Symbol;Acc:HGNC:40532]
0	0.418349	1	0.999	0	WK6	ATP5F1E	ATP synthase F1 subunit epsilon [Source:HGNC Symbol;Acc:HGNC:838]
0	0.417699	0.338	0.086	0	WK6	PDK4	pyruvate dehydrogenase kinase 4 [Source:HGNC Symbol;Acc:HGNC:8812]
1.48153e-62	0.416775	0.496	0.393	3.65181e-58	WK6	APLP1	amyloid beta precursor like protein 1 [Source:HGNC Symbol;Acc:HGNC:597]
3.67198e-127	0.416107	0.947	0.881	9.05106e-123	WK6	MT-ND6	mitochondrially encoded NADH:ubiquinone oxidoreductase core subunit 6 [Source:HGNC Symbol;Acc:HGNC:7462]
1.93321e-262	0.41477	1	0.999	4.76517e-258	WK6	MT-ND2	mitochondrially encoded NADH:ubiquinone oxidoreductase core subunit 2 [Source:HGNC Symbol;Acc:HGNC:7456]
4.62084e-256	0.414627	0.626	0.363	1.13899e-251	WK6	CRYL1	crystallin lambda 1 [Source:HGNC Symbol;Acc:HGNC:18246]
0	0.412524	1	1	0	WK6	RPL39	ribosomal protein L39 [Source:HGNC Symbol;Acc:HGNC:10350]
2.14766e-114	0.412471	0.395	0.248	5.29377e-110	WK6	NRXN2	neurexin 2 [Source:HGNC Symbol;Acc:HGNC:8009]
2.11322e-247	0.411518	0.993	0.973	5.20889e-243	WK6	ATP5MD	NA
2.83806e-70	0.410782	0.993	0.989	6.99554e-66	WK6	APLP2	amyloid beta precursor like protein 2 [Source:HGNC Symbol;Acc:HGNC:598]
7.50981e-226	0.408571	0.416	0.188	1.85109e-221	WK6	CRB1	crumbs cell polarity complex component 1 [Source:HGNC Symbol;Acc:HGNC:2343]
4.34619e-128	0.408392	0.871	0.807	1.07129e-123	WK6	NDN	necdin, MAGE family member [Source:HGNC Symbol;Acc:HGNC:7675]
2.59919e-112	0.407951	0.736	0.631	6.40675e-108	WK6	RUFY3	RUN and FYVE domain containing 3 [Source:HGNC Symbol;Acc:HGNC:30285]
7.95793e-187	0.407861	0.89	0.784	1.96155e-182	WK6	NDFIP1	Nedd4 family interacting protein 1 [Source:HGNC Symbol;Acc:HGNC:17592]
2.44433e-180	0.407183	0.723	0.535	6.02503e-176	WK6	MSANTD4	Myb/SANT DNA binding domain containing 4 with coiled-coils [Source:HGNC Symbol;Acc:HGNC:29383]
1.10037e-184	0.407033	0.449	0.245	2.71229e-180	WK6	CRIP2	cysteine rich protein 2 [Source:HGNC Symbol;Acc:HGNC:2361]
1.09016e-55	0.406444	0.716	0.655	2.68714e-51	WK6	CEP170	centrosomal protein 170 [Source:HGNC Symbol;Acc:HGNC:28920]
7.49546e-86	0.405593	0.926	0.904	1.84756e-81	WK6	DDX24	DEAD-box helicase 24 [Source:HGNC Symbol;Acc:HGNC:13266]
1.09267e-165	1.53357	0.252	0.102	2.69332e-161	WK8	STMN2	stathmin 2 [Source:HGNC Symbol;Acc:HGNC:10577]
1.50581e-117	1.40675	0.446	0.266	3.71168e-113	WK8	DCT	dopachrome tautomerase [Source:HGNC Symbol;Acc:HGNC:2709]
0	1.25026	0.983	0.757	0	WK8	NEAT1	nuclear paraspeckle assembly transcript 1 [Source:HGNC Symbol;Acc:HGNC:30815]
1.70157e-25	1.15638	0.433	0.378	4.19421e-21	WK8	HES6	hes family bHLH transcription factor 6 [Source:HGNC Symbol;Acc:HGNC:18254]
0	1.13867	0.674	0.336	0	WK8	CYP1B1	cytochrome P450 family 1 subfamily B member 1 [Source:HGNC Symbol;Acc:HGNC:2597]
1.59101e-27	1.1321	0.279	0.222	3.92167e-23	WK8	DCX	doublecortin [Source:HGNC Symbol;Acc:HGNC:2714]
0	1.09744	0.771	0.429	0	WK8	DAPL1	death associated protein like 1 [Source:HGNC Symbol;Acc:HGNC:21490]
2.12455e-154	1.07792	0.333	0.16	5.2368e-150	WK8	PTGDS	prostaglandin D2 synthase [Source:HGNC Symbol;Acc:HGNC:9592]
0	1.00518	0.731	0.398	0	WK8	PCSK1N	proprotein convertase subtilisin/kexin type 1 inhibitor [Source:HGNC Symbol;Acc:HGNC:17301]
1.48359e-18	1.00241	0.592	0.585	3.65689e-14	WK8	CCN2	cellular communication network factor 2 [Source:HGNC Symbol;Acc:HGNC:2500]
1.04214e-98	0.997159	0.698	0.595	2.56877e-94	WK8	TUBB3	tubulin beta 3 class III [Source:HGNC Symbol;Acc:HGNC:20772]
6.03969e-274	0.991662	0.822	0.62	1.48872e-269	WK8	HERPUD1	homocysteine inducible ER protein with ubiquitin like domain 1 [Source:HGNC Symbol;Acc:HGNC:13744]
0	0.990341	0.906	0.78	0	WK8	RBP1	retinol binding protein 1 [Source:HGNC Symbol;Acc:HGNC:9919]
1.52725e-197	0.965141	0.822	0.78	3.76451e-193	WK8	CRABP1	cellular retinoic acid binding protein 1 [Source:HGNC Symbol;Acc:HGNC:2338]
0	0.934874	0.562	0.268	0	WK8	TRH	thyrotropin releasing hormone [Source:HGNC Symbol;Acc:HGNC:12298]
7.71361e-24	0.931365	0.592	0.541	1.90133e-19	WK8	TUBB2A	tubulin beta 2A class IIa [Source:HGNC Symbol;Acc:HGNC:12412]
0	0.929728	0.837	0.501	0	WK8	DKK3	dickkopf WNT signaling pathway inhibitor 3 [Source:HGNC Symbol;Acc:HGNC:2893]
8.15353e-110	0.921448	0.431	0.276	2.00976e-105	WK8	IGFBP7	insulin like growth factor binding protein 7 [Source:HGNC Symbol;Acc:HGNC:5476]
1.95345e-14	0.90974	0.831	0.872	4.81507e-10	WK8	CKB	creatine kinase B [Source:HGNC Symbol;Acc:HGNC:1991]
1.98727e-280	0.888089	0.703	0.412	4.89843e-276	WK8	PCDH9	protocadherin 9 [Source:HGNC Symbol;Acc:HGNC:8661]
3.05652e-154	0.845465	0.842	0.668	7.53403e-150	WK8	JUN	Jun proto-oncogene, AP-1 transcription factor subunit [Source:HGNC Symbol;Acc:HGNC:6204]
2.93326e-80	0.842006	0.345	0.224	7.23019e-76	WK8	GAP43	growth associated protein 43 [Source:HGNC Symbol;Acc:HGNC:4140]
2.48616e-215	0.839376	0.288	0.106	6.12814e-211	WK8	TRPM1	transient receptor potential cation channel subfamily M member 1 [Source:HGNC Symbol;Acc:HGNC:7146]
3.40351e-185	0.833263	0.44	0.228	8.38931e-181	WK8	PTH2	parathyroid hormone 2 [Source:HGNC Symbol;Acc:HGNC:30828]
0	0.83285	0.877	0.635	0	WK8	CPE	carboxypeptidase E [Source:HGNC Symbol;Acc:HGNC:2303]
0	0.828232	0.688	0.414	0	WK8	DDIT3	DNA damage inducible transcript 3 [Source:HGNC Symbol;Acc:HGNC:2726]
0	0.794678	0.854	0.589	0	WK8	NKAIN4	sodium/potassium transporting ATPase interacting 4 [Source:HGNC Symbol;Acc:HGNC:16191]
8.37038e-133	0.79459	0.751	0.605	2.06322e-128	WK8	GADD45A	growth arrest and DNA damage inducible alpha [Source:HGNC Symbol;Acc:HGNC:4095]
0.00212913	0.789795	0.265	0.252	1	WK8	IGFBP6	insulin like growth factor binding protein 6 [Source:HGNC Symbol;Acc:HGNC:5475]
5.69723e-144	0.783446	0.752	0.636	1.40431e-139	WK8	NUDT4	nudix hydrolase 4 [Source:HGNC Symbol;Acc:HGNC:8051]
1.06982e-263	0.76911	0.692	0.415	2.63701e-259	WK8	GPM6A	glycoprotein M6A [Source:HGNC Symbol;Acc:HGNC:4460]
2.63979e-27	0.760883	0.818	0.841	6.50681e-23	WK8	MAP1B	microtubule associated protein 1B [Source:HGNC Symbol;Acc:HGNC:6836]
7.20955e-300	0.759739	0.639	0.327	1.77708e-295	WK8	HMX1	H6 family homeobox 1 [Source:HGNC Symbol;Acc:HGNC:5017]
4.15792e-47	0.752147	0.71	0.662	1.02489e-42	WK8	SERPINF1	serpin family F member 1 [Source:HGNC Symbol;Acc:HGNC:8824]
5.58192e-308	0.745717	0.918	0.747	1.37589e-303	WK8	TERF2IP	TERF2 interacting protein [Source:HGNC Symbol;Acc:HGNC:19246]
1.29294e-231	0.741547	0.36	0.153	3.18697e-227	WK8	GCK	glucokinase [Source:HGNC Symbol;Acc:HGNC:4195]
0	0.733009	0.674	0.351	0	WK8	ERICH5	glutamate rich 5 [Source:HGNC Symbol;Acc:HGNC:26823]
0	0.721358	0.713	0.354	0	WK8	MGARP	mitochondria localized glutamic acid rich protein [Source:HGNC Symbol;Acc:HGNC:29969]
6.31776e-65	0.712111	0.705	0.616	1.55726e-60	WK8	CAMK2N1	calcium/calmodulin dependent protein kinase II inhibitor 1 [Source:HGNC Symbol;Acc:HGNC:24190]
9.14827e-80	0.711354	0.45	0.309	2.25496e-75	WK8	NCOA7	nuclear receptor coactivator 7 [Source:HGNC Symbol;Acc:HGNC:21081]
1.27697e-107	0.710724	0.67	0.575	3.14761e-103	WK8	COL1A2	collagen type I alpha 2 chain [Source:HGNC Symbol;Acc:HGNC:2198]
2.24285e-207	0.709025	0.774	0.594	5.5284e-203	WK8	LINC00632	long intergenic non-protein coding RNA 632 [Source:HGNC Symbol;Acc:HGNC:27865]
0.00302998	0.697238	0.369	0.41	1	WK8	CLDN4	claudin 4 [Source:HGNC Symbol;Acc:HGNC:2046]
9.88146e-167	0.695925	0.865	0.754	2.43568e-162	WK8	VAMP2	vesicle associated membrane protein 2 [Source:HGNC Symbol;Acc:HGNC:12643]
7.04695e-290	0.693338	0.384	0.15	1.737e-285	WK8	ATP6V1B1	ATPase H+ transporting V1 subunit B1 [Source:HGNC Symbol;Acc:HGNC:853]
7.32584e-203	0.689001	0.953	0.914	1.80575e-198	WK8	B2M	beta-2-microglobulin [Source:HGNC Symbol;Acc:HGNC:914]
1.35511e-163	0.688723	0.578	0.403	3.34021e-159	WK8	RAB31	RAB31, member RAS oncogene family [Source:HGNC Symbol;Acc:HGNC:9771]
9.99349e-130	0.686739	0.382	0.221	2.4633e-125	WK8	EEF1A2	eukaryotic translation elongation factor 1 alpha 2 [Source:HGNC Symbol;Acc:HGNC:3192]
1.1387e-108	0.686647	0.318	0.178	2.80677e-104	WK8	CELF4	CUGBP Elav-like family member 4 [Source:HGNC Symbol;Acc:HGNC:14015]
3.21326e-229	0.68554	0.836	0.611	7.92035e-225	WK8	S100A6	S100 calcium binding protein A6 [Source:HGNC Symbol;Acc:HGNC:10496]
1.08308e-279	0.680271	0.49	0.219	2.66969e-275	WK8	TMEM176A	transmembrane protein 176A [Source:HGNC Symbol;Acc:HGNC:24930]
8.10023e-226	0.677549	0.892	0.725	1.99662e-221	WK8	PAX6	paired box 6 [Source:HGNC Symbol;Acc:HGNC:8620]
2.88426e-110	0.673864	0.67	0.515	7.10941e-106	WK8	KLF6	Kruppel like factor 6 [Source:HGNC Symbol;Acc:HGNC:2235]
1.50485e-20	0.673431	0.449	0.392	3.7093e-16	WK8	ATF3	activating transcription factor 3 [Source:HGNC Symbol;Acc:HGNC:785]
4.44055e-178	0.670951	0.95	0.937	1.09455e-173	WK8	TSC22D1	TSC22 domain family member 1 [Source:HGNC Symbol;Acc:HGNC:16826]
2.94784e-251	0.670075	0.48	0.222	7.26612e-247	WK8	TMEM176B	transmembrane protein 176B [Source:HGNC Symbol;Acc:HGNC:29596]
5.20122e-29	0.668708	0.762	0.757	1.28205e-24	WK8	CCN1	cellular communication network factor 1 [Source:HGNC Symbol;Acc:HGNC:2654]
2.23553e-107	0.665492	0.61	0.457	5.51036e-103	WK8	NR4A1	nuclear receptor subfamily 4 group A member 1 [Source:HGNC Symbol;Acc:HGNC:7980]
0	0.665476	0.675	0.338	0	WK8	MAB21L1	mab-21 like 1 [Source:HGNC Symbol;Acc:HGNC:6757]
4.1129e-257	0.65856	1	0.996	1.01379e-252	WK8	UBC	ubiquitin C [Source:HGNC Symbol;Acc:HGNC:12468]
1.79886e-208	0.656211	0.62	0.347	4.43402e-204	WK8	HSD17B2	hydroxysteroid 17-beta dehydrogenase 2 [Source:HGNC Symbol;Acc:HGNC:5211]
8.78123e-286	0.645272	0.679	0.386	2.16449e-281	WK8	PHYHIPL	phytanoyl-CoA 2-hydroxylase interacting protein like [Source:HGNC Symbol;Acc:HGNC:29378]
5.02326e-143	0.63641	0.535	0.334	1.23818e-138	WK8	SNCG	synuclein gamma [Source:HGNC Symbol;Acc:HGNC:11141]
4.95919e-217	0.633211	0.872	0.74	1.22239e-212	WK8	ATP1B1	ATPase Na+/K+ transporting subunit beta 1 [Source:HGNC Symbol;Acc:HGNC:804]
6.2685e-246	0.62946	0.987	0.895	1.54512e-241	WK8	TTC3	tetratricopeptide repeat domain 3 [Source:HGNC Symbol;Acc:HGNC:12393]
0	0.623069	0.965	0.851	0	WK8	SNHG32	small nucleolar RNA host gene 32 [Source:HGNC Symbol;Acc:HGNC:19078]
1.2888e-156	0.621684	0.911	0.812	3.17677e-152	WK8	KCNQ1OT1	KCNQ1 opposite strand/antisense transcript 1 [Source:HGNC Symbol;Acc:HGNC:6295]
3.40765e-201	0.616824	0.386	0.172	8.39951e-197	WK8	MAL	mal, T cell differentiation protein [Source:HGNC Symbol;Acc:HGNC:6817]
3.02015e-48	0.616565	0.383	0.287	7.44437e-44	WK8	CEBPD	CCAAT enhancer binding protein delta [Source:HGNC Symbol;Acc:HGNC:1835]
2.20803e-83	0.616382	0.283	0.159	5.44258e-79	WK8	THRB	thyroid hormone receptor beta [Source:HGNC Symbol;Acc:HGNC:11799]
1.98649e-128	0.611696	0.56	0.376	4.89651e-124	WK8	ZFP36	ZFP36 ring finger protein [Source:HGNC Symbol;Acc:HGNC:12862]
9.28588e-144	0.611234	0.601	0.419	2.28888e-139	WK8	NCAM1	neural cell adhesion molecule 1 [Source:HGNC Symbol;Acc:HGNC:7656]
0	0.610852	0.991	0.955	0	WK8	BTG1	BTG anti-proliferation factor 1 [Source:HGNC Symbol;Acc:HGNC:1130]
1.17213e-110	0.607804	0.282	0.148	2.88919e-106	WK8	GNB3	G protein subunit beta 3 [Source:HGNC Symbol;Acc:HGNC:4400]
2.99433e-219	0.593192	0.875	0.678	7.38073e-215	WK8	BTG2	BTG anti-proliferation factor 2 [Source:HGNC Symbol;Acc:HGNC:1131]
9.33346e-43	0.59018	0.251	0.162	2.3006e-38	WK8	AQP3	aquaporin 3 (Gill blood group) [Source:HGNC Symbol;Acc:HGNC:636]
1.93389e-271	0.587434	0.856	0.572	4.76684e-267	WK8	JUNB	JunB proto-oncogene, AP-1 transcription factor subunit [Source:HGNC Symbol;Acc:HGNC:6205]
0	0.587032	0.998	0.985	0	WK8	ITM2B	integral membrane protein 2B [Source:HGNC Symbol;Acc:HGNC:6174]
1.15825e-158	0.582699	0.954	0.833	2.85496e-154	WK8	FOS	Fos proto-oncogene, AP-1 transcription factor subunit [Source:HGNC Symbol;Acc:HGNC:3796]
3.43241e-171	0.581615	0.9	0.756	8.46056e-167	WK8	EGR1	early growth response 1 [Source:HGNC Symbol;Acc:HGNC:3238]
4.10309e-16	0.57928	0.658	0.638	1.01137e-11	WK8	MLLT11	MLLT11 transcription factor 7 cofactor [Source:HGNC Symbol;Acc:HGNC:16997]
0.000139751	0.578877	0.23	0.299	1	WK8	CRMP1	collapsin response mediator protein 1 [Source:HGNC Symbol;Acc:HGNC:2365]
2.32617e-111	0.577591	0.681	0.52	5.73378e-107	WK8	DUSP1	dual specificity phosphatase 1 [Source:HGNC Symbol;Acc:HGNC:3064]
3.35442e-174	0.576635	0.441	0.239	8.26832e-170	WK8	EGR2	early growth response 2 [Source:HGNC Symbol;Acc:HGNC:3239]
4.07863e-117	0.571685	0.388	0.231	1.00534e-112	WK8	CDKN2D	cyclin dependent kinase inhibitor 2D [Source:HGNC Symbol;Acc:HGNC:1790]
9.91262e-197	0.567394	0.544	0.329	2.44336e-192	WK8	SYT7	synaptotagmin 7 [Source:HGNC Symbol;Acc:HGNC:11514]
1.2271e-52	0.566528	0.35	0.243	3.02469e-48	WK8	KLF5	Kruppel like factor 5 [Source:HGNC Symbol;Acc:HGNC:6349]
2.70991e-292	0.56581	0.419	0.172	6.67965e-288	WK8	DOC2B	double C2 domain beta [Source:HGNC Symbol;Acc:HGNC:2986]
4.33867e-43	0.562016	0.472	0.392	1.06944e-38	WK8	PKIA	cAMP-dependent protein kinase inhibitor alpha [Source:HGNC Symbol;Acc:HGNC:9017]
2.32629e-71	0.559991	0.716	0.617	5.73406e-67	WK8	TCEAL7	transcription elongation factor A like 7 [Source:HGNC Symbol;Acc:HGNC:28336]
9.12726e-219	0.554383	0.637	0.397	2.24978e-214	WK8	MAN1A1	mannosidase alpha class 1A member 1 [Source:HGNC Symbol;Acc:HGNC:6821]
0	0.549194	1	0.999	0	WK8	MT-ND5	mitochondrially encoded NADH:ubiquinone oxidoreductase core subunit 5 [Source:HGNC Symbol;Acc:HGNC:7461]
2.55592e-287	0.548519	0.624	0.334	6.30008e-283	WK8	ABAT	4-aminobutyrate aminotransferase [Source:HGNC Symbol;Acc:HGNC:23]
1.23672e-216	0.548344	0.665	0.384	3.04838e-212	WK8	ALDH1A1	aldehyde dehydrogenase 1 family member A1 [Source:HGNC Symbol;Acc:HGNC:402]
1.55197e-239	0.548185	0.836	0.658	3.82545e-235	WK8	CTSB	cathepsin B [Source:HGNC Symbol;Acc:HGNC:2527]
1.55197e-239	0.548185	0.836	0.658	3.82545e-235	WK8	CTSB	cathepsin B [Source:NCBI gene (formerly Entrezgene);Acc:1508]
1.91709e-217	0.542002	0.606	0.339	4.72543e-213	WK8	CLDN1	claudin 1 [Source:HGNC Symbol;Acc:HGNC:2032]
2.69561e-127	0.535429	0.606	0.413	6.64442e-123	WK8	GADD45B	growth arrest and DNA damage inducible beta [Source:HGNC Symbol;Acc:HGNC:4096]
3.6377e-116	0.534919	0.794	0.7	8.96656e-112	WK8	SYT1	synaptotagmin 1 [Source:HGNC Symbol;Acc:HGNC:11509]
8.32464e-31	0.533092	0.456	0.383	2.05194e-26	WK8	PCBP4	poly(rC) binding protein 4 [Source:HGNC Symbol;Acc:HGNC:8652]
7.06694e-119	0.531964	0.501	0.327	1.74193e-114	WK8	MAP6	microtubule associated protein 6 [Source:HGNC Symbol;Acc:HGNC:6868]
6.09696e-252	0.531472	0.612	0.333	1.50284e-247	WK8	AL391650.1	NA
1.42192e-09	0.526793	0.353	0.359	3.50489e-05	WK8	SEZ6L2	seizure related 6 homolog like 2 [Source:HGNC Symbol;Acc:HGNC:30844]
1.43271e-157	0.526767	0.613	0.397	3.53149e-153	WK8	SIX6	SIX homeobox 6 [Source:HGNC Symbol;Acc:HGNC:10892]
1.02413e-66	0.526077	0.562	0.484	2.52438e-62	WK8	PLPP3	phospholipid phosphatase 3 [Source:HGNC Symbol;Acc:HGNC:9229]
3.47986e-90	0.520983	0.61	0.449	8.57752e-86	WK8	TRPM3	transient receptor potential cation channel subfamily M member 3 [Source:HGNC Symbol;Acc:HGNC:17992]
1.91328e-170	0.519199	0.812	0.602	4.71604e-166	WK8	NR2F1	nuclear receptor subfamily 2 group F member 1 [Source:HGNC Symbol;Acc:HGNC:7975]
1.33396e-145	0.517539	0.709	0.542	3.28807e-141	WK8	DACH1	dachshund family transcription factor 1 [Source:HGNC Symbol;Acc:HGNC:2663]
5.50541e-153	0.51504	0.626	0.439	1.35703e-148	WK8	EFHD2	EF-hand domain family member D2 [Source:HGNC Symbol;Acc:HGNC:28670]
1.86979e-255	0.512738	0.562	0.271	4.60884e-251	WK8	RELN	reelin [Source:HGNC Symbol;Acc:HGNC:9957]
0	0.511406	1	0.999	0	WK8	MT-ND2	mitochondrially encoded NADH:ubiquinone oxidoreductase core subunit 2 [Source:HGNC Symbol;Acc:HGNC:7456]
6.10773e-124	0.507551	0.66	0.519	1.50549e-119	WK8	MOSPD2	motile sperm domain containing 2 [Source:HGNC Symbol;Acc:HGNC:28381]
2.89584e-166	0.507067	0.78	0.58	7.13795e-162	WK8	ZFHX3	zinc finger homeobox 3 [Source:HGNC Symbol;Acc:HGNC:777]
2.11092e-260	0.504327	0.502	0.251	5.2032e-256	WK8	STRA6	signaling receptor and transporter of retinol STRA6 [Source:HGNC Symbol;Acc:HGNC:30650]
5.90289e-136	0.502692	0.346	0.18	1.455e-131	WK8	LY6H	lymphocyte antigen 6 family member H [Source:HGNC Symbol;Acc:HGNC:6728]
2.17933e-39	0.500866	0.265	0.178	5.37182e-35	WK8	MT2A	metallothionein 2A [Source:HGNC Symbol;Acc:HGNC:7406]
2.20909e-179	0.500735	0.91	0.816	5.44519e-175	WK8	ANKRD12	ankyrin repeat domain 12 [Source:HGNC Symbol;Acc:HGNC:29135]
5.29216e-06	0.499929	0.324	0.317	0.130446	WK8	PGM2L1	phosphoglucomutase 2 like 1 [Source:HGNC Symbol;Acc:HGNC:20898]
2.19637e-228	0.496856	0.717	0.478	5.41382e-224	WK8	GCHFR	GTP cyclohydrolase I feedback regulator [Source:HGNC Symbol;Acc:HGNC:4194]
1.23015e-107	0.493913	0.874	0.778	3.0322e-103	WK8	FOXP1	forkhead box P1 [Source:HGNC Symbol;Acc:HGNC:3823]
2.4838e-34	0.49356	0.712	0.673	6.12232e-30	WK8	KIF5C	kinesin family member 5C [Source:HGNC Symbol;Acc:HGNC:6325]
9.76157e-53	0.493066	0.476	0.372	2.40613e-48	WK8	CTSH	cathepsin H [Source:HGNC Symbol;Acc:HGNC:2535]
3.23615e-73	0.492827	0.471	0.341	7.97678e-69	WK8	COLGALT2	collagen beta(1-O)galactosyltransferase 2 [Source:HGNC Symbol;Acc:HGNC:16790]
5.84027e-190	0.49083	0.33	0.143	1.43957e-185	WK8	FGF19	fibroblast growth factor 19 [Source:HGNC Symbol;Acc:HGNC:3675]
2.46037e-138	0.490641	0.378	0.203	6.06457e-134	WK8	MT1X	metallothionein 1X [Source:HGNC Symbol;Acc:HGNC:7405]
5.76944e-173	0.488726	0.729	0.561	1.42211e-168	WK8	SELENOM	selenoprotein M [Source:HGNC Symbol;Acc:HGNC:30397]
2.76229e-152	0.485596	0.512	0.323	6.80876e-148	WK8	CADM2	cell adhesion molecule 2 [Source:HGNC Symbol;Acc:HGNC:29849]
1.21544e-166	0.482744	0.62	0.412	2.99594e-162	WK8	SERTAD1	SERTA domain containing 1 [Source:HGNC Symbol;Acc:HGNC:17932]
1.21353e-238	0.482571	1	1	2.99122e-234	WK8	MALAT1	metastasis associated lung adenocarcinoma transcript 1 [Source:HGNC Symbol;Acc:HGNC:29665]
1.73978e-34	0.48249	0.444	0.358	4.28837e-30	WK8	TIMP3	TIMP metallopeptidase inhibitor 3 [Source:HGNC Symbol;Acc:HGNC:11822]
3.3823e-123	0.480893	0.586	0.422	8.33703e-119	WK8	CDON	cell adhesion associated, oncogene regulated [Source:HGNC Symbol;Acc:HGNC:17104]
7.86206e-29	0.477252	0.275	0.196	1.93792e-24	WK8	KRT5	keratin 5 [Source:HGNC Symbol;Acc:HGNC:6442]
0	0.475435	0.438	0.134	0	WK8	CPT1A	carnitine palmitoyltransferase 1A [Source:HGNC Symbol;Acc:HGNC:2328]
2.03558e-140	0.474644	0.684	0.502	5.01749e-136	WK8	SELENOP	selenoprotein P [Source:HGNC Symbol;Acc:HGNC:10751]
2.51009e-152	0.474346	0.404	0.219	6.18713e-148	WK8	BMPR1B	bone morphogenetic protein receptor type 1B [Source:HGNC Symbol;Acc:HGNC:1077]
8.83258e-217	0.474055	0.753	0.499	2.17714e-212	WK8	MEIS1	Meis homeobox 1 [Source:HGNC Symbol;Acc:HGNC:7000]
3.93748e-84	0.472504	0.46	0.31	9.7055e-80	WK8	CDKN1A	cyclin dependent kinase inhibitor 1A [Source:HGNC Symbol;Acc:HGNC:1784]
1.87388e-224	0.472249	0.915	0.754	4.61893e-220	WK8	SCARB2	scavenger receptor class B member 2 [Source:HGNC Symbol;Acc:HGNC:1665]
9.17874e-226	0.468888	0.577	0.334	2.26247e-221	WK8	PRNP	prion protein [Source:HGNC Symbol;Acc:HGNC:9449]
2.55133e-154	0.468788	0.676	0.502	6.28876e-150	WK8	MAGEH1	MAGE family member H1 [Source:HGNC Symbol;Acc:HGNC:24092]
1.43829e-303	0.466141	0.348	0.124	3.54524e-299	WK8	ANGPTL4	angiopoietin like 4 [Source:HGNC Symbol;Acc:HGNC:16039]
2.67279e-116	0.465205	0.9	0.891	6.58817e-112	WK8	SPARC	secreted protein acidic and cysteine rich [Source:HGNC Symbol;Acc:HGNC:11219]
2.83067e-96	0.464499	0.482	0.338	6.97732e-92	WK8	MAP1LC3A	microtubule associated protein 1 light chain 3 alpha [Source:HGNC Symbol;Acc:HGNC:6838]
7.21061e-53	0.462924	0.92	0.882	1.77734e-48	WK8	ID3	inhibitor of DNA binding 3, HLH protein [Source:HGNC Symbol;Acc:HGNC:5362]
2.8238e-205	0.462543	0.414	0.192	6.96038e-201	WK8	CRB1	crumbs cell polarity complex component 1 [Source:HGNC Symbol;Acc:HGNC:2343]
4.6054e-81	0.460878	0.771	0.7	1.13519e-76	WK8	PLIN2	perilipin 2 [Source:HGNC Symbol;Acc:HGNC:248]
1.41249e-165	0.458839	0.476	0.265	3.48163e-161	WK8	LRRC17	leucine rich repeat containing 17 [Source:HGNC Symbol;Acc:HGNC:16895]
8.23222e-46	0.457909	0.802	0.781	2.02916e-41	WK8	DCBLD2	discoidin, CUB and LCCL domain containing 2 [Source:HGNC Symbol;Acc:HGNC:24627]
3.96108e-57	0.455577	0.881	0.851	9.76367e-53	WK8	BEX2	brain expressed X-linked 2 [Source:HGNC Symbol;Acc:HGNC:30933]
4.72579e-77	0.454313	0.989	0.981	1.16486e-72	WK8	SOX4	SRY-box transcription factor 4 [Source:HGNC Symbol;Acc:HGNC:11200]
1.57327e-257	0.453026	0.635	0.365	3.87795e-253	WK8	CRYL1	crystallin lambda 1 [Source:HGNC Symbol;Acc:HGNC:18246]
2.08225e-11	0.450163	0.817	0.858	5.13253e-07	WK8	TUBB2B	tubulin beta 2B class IIb [Source:HGNC Symbol;Acc:HGNC:30829]
4.0198e-144	0.449869	0.723	0.53	9.90842e-140	WK8	SNCA	synuclein alpha [Source:HGNC Symbol;Acc:HGNC:11138]
1.3531e-243	0.449197	0.965	0.898	3.33525e-239	WK8	SAT2	spermidine/spermine N1-acetyltransferase family member 2 [Source:HGNC Symbol;Acc:HGNC:23160]
1.89883e-35	0.44847	0.41	0.338	4.68044e-31	WK8	TSPAN7	tetraspanin 7 [Source:HGNC Symbol;Acc:HGNC:11854]
2.7427e-184	0.44635	0.908	0.803	6.76049e-180	WK8	NDN	necdin, MAGE family member [Source:HGNC Symbol;Acc:HGNC:7675]
4.21968e-107	0.445862	0.992	0.983	1.04011e-102	WK8	RTN4	reticulon 4 [Source:HGNC Symbol;Acc:HGNC:14085]
1.46142e-119	0.444621	0.685	0.541	3.60225e-115	WK8	NCS1	neuronal calcium sensor 1 [Source:HGNC Symbol;Acc:HGNC:3953]
0.000147499	0.443419	0.208	0.259	1	WK8	TLCD3B	TLC domain containing 3B [Source:HGNC Symbol;Acc:HGNC:25295]
9.08275e-166	0.442755	0.482	0.285	2.23881e-161	WK8	TUBB4A	tubulin beta 4A class IVa [Source:HGNC Symbol;Acc:HGNC:20774]
2.31149e-173	0.442311	0.579	0.338	5.69759e-169	WK8	RDH10	retinol dehydrogenase 10 [Source:HGNC Symbol;Acc:HGNC:19975]
0	0.44227	1	0.999	0	WK8	MT-ND4	mitochondrially encoded NADH:ubiquinone oxidoreductase core subunit 4 [Source:HGNC Symbol;Acc:HGNC:7459]
2.60187e-78	0.440927	0.407	0.266	6.41335e-74	WK8	TCIM	transcriptional and immune response regulator [Source:HGNC Symbol;Acc:HGNC:1357]
4.72689e-308	0.440398	0.313	0.099	1.16513e-303	WK8	BIRC7	baculoviral IAP repeat containing 7 [Source:HGNC Symbol;Acc:HGNC:13702]
1.41681e-118	0.440204	0.593	0.447	3.49231e-114	WK8	HIF3A	hypoxia inducible factor 3 subunit alpha [Source:HGNC Symbol;Acc:HGNC:15825]
3.08569e-131	0.438695	0.25	0.111	7.60593e-127	WK8	AMER2	APC membrane recruitment protein 2 [Source:HGNC Symbol;Acc:HGNC:26360]
4.71084e-36	0.438636	0.721	0.669	1.16117e-31	WK8	EFNA5	ephrin A5 [Source:HGNC Symbol;Acc:HGNC:3225]
4.66086e-102	0.438435	0.821	0.704	1.14885e-97	WK8	CXXC5	CXXC finger protein 5 [Source:HGNC Symbol;Acc:HGNC:26943]
1.4033e-21	0.438164	0.353	0.302	3.45898e-17	WK8	TMEM35A	transmembrane protein 35A [Source:HGNC Symbol;Acc:HGNC:25864]
9.76985e-149	0.437721	0.954	0.91	2.40817e-144	WK8	SARAF	store-operated calcium entry associated regulatory factor [Source:HGNC Symbol;Acc:HGNC:28789]
7.4218e-99	0.437517	0.427	0.27	1.8294e-94	WK8	TPPP3	tubulin polymerization promoting protein family member 3 [Source:HGNC Symbol;Acc:HGNC:24162]
5.81743e-146	0.434766	0.396	0.211	1.43394e-141	WK8	VSX2	visual system homeobox 2 [Source:HGNC Symbol;Acc:HGNC:1975]
3.33808e-197	0.434685	0.44	0.219	8.22802e-193	WK8	FBXO32	F-box protein 32 [Source:HGNC Symbol;Acc:HGNC:16731]
5.33669e-164	0.434443	0.523	0.319	1.31544e-159	WK8	SMIM1	small integral membrane protein 1 (Vel blood group) [Source:HGNC Symbol;Acc:HGNC:44204]
3.21411e-200	0.433504	0.476	0.252	7.92246e-196	WK8	2003-03-01	NA
0	0.432941	0.338	0.09	0	WK8	PDK4	pyruvate dehydrogenase kinase 4 [Source:HGNC Symbol;Acc:HGNC:8812]
3.32782e-181	0.431605	0.799	0.604	8.20276e-177	WK8	IRF2BP2	interferon regulatory factor 2 binding protein 2 [Source:HGNC Symbol;Acc:HGNC:21729]
2.52731e-158	0.427822	0.698	0.477	6.22956e-154	WK8	SPOCK1	SPARC (osteonectin), cwcv and kazal like domains proteoglycan 1 [Source:HGNC Symbol;Acc:HGNC:11251]
2.14147e-145	0.425828	0.539	0.343	5.27851e-141	WK8	IFI6	interferon alpha inducible protein 6 [Source:HGNC Symbol;Acc:HGNC:4054]
1.09333e-151	0.424595	0.538	0.341	2.69495e-147	WK8	LIN7A	lin-7 homolog A, crumbs cell polarity complex component [Source:HGNC Symbol;Acc:HGNC:17787]
1.18133e-267	0.424487	0.902	0.638	2.91187e-263	WK8	RHOBTB3	Rho related BTB domain containing 3 [Source:HGNC Symbol;Acc:HGNC:18757]
5.76132e-86	0.423758	0.531	0.4	1.42011e-81	WK8	AEBP1	AE binding protein 1 [Source:HGNC Symbol;Acc:HGNC:303]
2.81847e-105	0.423376	0.72	0.598	6.94724e-101	WK8	BSCL2	BSCL2 lipid droplet biogenesis associated, seipin [Source:HGNC Symbol;Acc:HGNC:15832]
2.56468e-99	0.422934	0.259	0.135	6.32168e-95	WK8	DUSP8	dual specificity phosphatase 8 [Source:HGNC Symbol;Acc:HGNC:3074]
6.72855e-109	0.420974	0.508	0.334	1.65852e-104	WK8	DHRS3	dehydrogenase/reductase 3 [Source:HGNC Symbol;Acc:HGNC:17693]
1.6871e-169	0.420664	0.768	0.531	4.15853e-165	WK8	PLK2	polo like kinase 2 [Source:HGNC Symbol;Acc:HGNC:19699]
5.79292e-117	0.419313	0.621	0.461	1.4279e-112	WK8	KIF1A	kinesin family member 1A [Source:HGNC Symbol;Acc:HGNC:888]
8.27755e-179	0.419236	0.642	0.431	2.04033e-174	WK8	ZBTB38	zinc finger and BTB domain containing 38 [Source:HGNC Symbol;Acc:HGNC:26636]
1.44866e-102	0.415946	0.753	0.615	3.57079e-98	WK8	PCDH7	protocadherin 7 [Source:HGNC Symbol;Acc:HGNC:8659]
4.24808e-230	0.415304	0.447	0.206	1.04711e-225	WK8	FOXP2	forkhead box P2 [Source:HGNC Symbol;Acc:HGNC:13875]
6.81619e-74	0.414802	0.254	0.148	1.68012e-69	WK8	CDK5R1	cyclin dependent kinase 5 regulatory subunit 1 [Source:HGNC Symbol;Acc:HGNC:1775]
1.33208e-86	0.414739	0.616	0.48	3.28345e-82	WK8	CDKN2AIP	CDKN2A interacting protein [Source:HGNC Symbol;Acc:HGNC:24325]
6.2561e-156	0.414623	0.513	0.305	1.54207e-151	WK8	HSBP1L1	heat shock factor binding protein 1 like 1 [Source:HGNC Symbol;Acc:HGNC:37243]
6.94871e-124	0.414597	0.408	0.244	1.71279e-119	WK8	SULT1A1	sulfotransferase family 1A member 1 [Source:HGNC Symbol;Acc:HGNC:11453]
3.80126e-218	0.414452	0.985	0.925	9.36973e-214	WK8	GABARAPL2	GABA type A receptor associated protein like 2 [Source:HGNC Symbol;Acc:HGNC:13291]
9.12164e-224	0.413921	0.391	0.172	2.24839e-219	WK8	AKAP6	A-kinase anchoring protein 6 [Source:HGNC Symbol;Acc:HGNC:376]
4.92071e-90	0.413682	0.465	0.319	1.2129e-85	WK8	KIFAP3	kinesin associated protein 3 [Source:HGNC Symbol;Acc:HGNC:17060]
2.50781e-139	0.410958	0.673	0.481	6.18151e-135	WK8	KLF10	Kruppel like factor 10 [Source:HGNC Symbol;Acc:HGNC:11810]
5.24599e-147	0.410825	0.486	0.289	1.29308e-142	WK8	FRRS1L	ferric chelate reductase 1 like [Source:HGNC Symbol;Acc:HGNC:1362]
3.06549e-135	0.410218	0.814	0.674	7.55613e-131	WK8	COL6A1	collagen type VI alpha 1 chain [Source:HGNC Symbol;Acc:HGNC:2211]
3.5225e-36	0.409965	0.701	0.646	8.68261e-32	WK8	KLC1	kinesin light chain 1 [Source:HGNC Symbol;Acc:HGNC:6387]
0	1.90618	0.982	0.73	0	WK10	HES1	hes family bHLH transcription factor 1 [Source:HGNC Symbol;Acc:HGNC:5192]
0	1.58614	0.639	0.342	0	WK10	HES5	hes family bHLH transcription factor 5 [Source:HGNC Symbol;Acc:HGNC:19764]
0	1.43535	0.827	0.587	0	WK10	IGFBP5	insulin like growth factor binding protein 5 [Source:HGNC Symbol;Acc:HGNC:5474]
0	1.35376	0.758	0.223	0	WK10	KRT17	keratin 17 [Source:HGNC Symbol;Acc:HGNC:6427]
8.56754e-265	1.30525	0.381	0.166	2.11181e-260	WK10	S100A14	S100 calcium binding protein A14 [Source:HGNC Symbol;Acc:HGNC:18901]
0	1.28231	0.949	0.872	0	WK10	VIM	vimentin [Source:HGNC Symbol;Acc:HGNC:12692]
0	1.19394	0.944	0.712	0	WK10	SLC2A1	solute carrier family 2 member 1 [Source:HGNC Symbol;Acc:HGNC:11005]
4.65015e-294	1.18878	0.357	0.133	1.14622e-289	WK10	DCN	decorin [Source:HGNC Symbol;Acc:HGNC:2705]
0	1.16324	0.926	0.555	0	WK10	JUNB	JunB proto-oncogene, AP-1 transcription factor subunit [Source:HGNC Symbol;Acc:HGNC:6205]
0	1.16013	0.472	0.164	0	WK10	KRT5	keratin 5 [Source:HGNC Symbol;Acc:HGNC:6442]
0	1.11422	0.691	0.319	0	WK10	CXCL14	C-X-C motif chemokine ligand 14 [Source:HGNC Symbol;Acc:HGNC:10640]
1.15305e-168	1.09265	0.329	0.157	2.84215e-164	WK10	PTGDS	prostaglandin D2 synthase [Source:HGNC Symbol;Acc:HGNC:9592]
0.000371871	1.0874	0.721	0.733	1	WK10	KRT19	keratin 19 [Source:HGNC Symbol;Acc:HGNC:6436]
7.40753e-181	1.04746	0.321	0.149	1.82588e-176	WK10	AQP3	aquaporin 3 (Gill blood group) [Source:HGNC Symbol;Acc:HGNC:636]
9.20978e-268	1.03306	0.338	0.127	2.27012e-263	WK10	KRT15	keratin 15 [Source:HGNC Symbol;Acc:HGNC:6421]
0	1.02427	0.929	0.651	0	WK10	JUN	Jun proto-oncogene, AP-1 transcription factor subunit [Source:HGNC Symbol;Acc:HGNC:6204]
0	1.01539	0.934	0.665	0	WK10	BTG2	BTG anti-proliferation factor 2 [Source:HGNC Symbol;Acc:HGNC:1131]
2.3064e-80	1.01237	0.282	0.168	5.68505e-76	WK10	CRYAB	crystallin alpha B [Source:HGNC Symbol;Acc:HGNC:2389]
3.54099e-179	1.00793	0.365	0.186	8.72819e-175	WK10	SPP1	secreted phosphoprotein 1 [Source:HGNC Symbol;Acc:HGNC:11255]
0	1.00782	0.888	0.598	0	WK10	S100A6	S100 calcium binding protein A6 [Source:HGNC Symbol;Acc:HGNC:10496]
7.2581e-186	1.00474	0.502	0.279	1.78905e-181	WK10	ANXA1	annexin A1 [Source:HGNC Symbol;Acc:HGNC:533]
3.74577e-218	1.00092	0.586	0.369	9.23295e-214	WK10	ATF3	activating transcription factor 3 [Source:HGNC Symbol;Acc:HGNC:785]
3.27189e-266	0.980789	0.806	0.598	8.06487e-262	WK10	NR2F1	nuclear receptor subfamily 2 group F member 1 [Source:HGNC Symbol;Acc:HGNC:7975]
0	0.979301	0.441	0.168	0	WK10	HEY1	hes related family bHLH transcription factor with YRPW motif 1 [Source:HGNC Symbol;Acc:HGNC:4880]
0	0.968994	0.963	0.868	0	WK10	SAT1	spermidine/spermine N1-acetyltransferase 1 [Source:HGNC Symbol;Acc:HGNC:10540]
0	0.968923	0.994	0.751	0	WK10	NEAT1	nuclear paraspeckle assembly transcript 1 [Source:HGNC Symbol;Acc:HGNC:30815]
3.33712e-130	0.962683	0.532	0.369	8.22566e-126	WK10	S100A10	S100 calcium binding protein A10 [Source:HGNC Symbol;Acc:HGNC:10487]
2.15263e-119	0.954653	0.383	0.234	5.30603e-115	WK10	IGFBP6	insulin like growth factor binding protein 6 [Source:HGNC Symbol;Acc:HGNC:5475]
4.72394e-190	0.952358	0.323	0.147	1.1644e-185	WK10	SFN	stratifin [Source:HGNC Symbol;Acc:HGNC:10773]
0	0.927733	0.84	0.553	0	WK10	RND3	Rho family GTPase 3 [Source:HGNC Symbol;Acc:HGNC:671]
0	0.897526	0.812	0.52	0	WK10	PLK2	polo like kinase 2 [Source:HGNC Symbol;Acc:HGNC:19699]
4.28951e-303	0.889581	0.787	0.582	1.05732e-298	WK10	NFKBIA	NFKB inhibitor alpha [Source:HGNC Symbol;Acc:HGNC:7797]
0	0.886082	0.824	0.622	0	WK10	NUDT4	nudix hydrolase 4 [Source:HGNC Symbol;Acc:HGNC:8051]
0	0.885527	0.452	0.203	0	WK10	RORB	RAR related orphan receptor B [Source:HGNC Symbol;Acc:HGNC:10259]
0	0.86949	0.977	0.827	0	WK10	FOS	Fos proto-oncogene, AP-1 transcription factor subunit [Source:HGNC Symbol;Acc:HGNC:3796]
8.2689e-94	0.863418	0.533	0.385	2.0382e-89	WK10	CLDN4	claudin 4 [Source:HGNC Symbol;Acc:HGNC:2046]
0	0.861646	0.931	0.748	0	WK10	EGR1	early growth response 1 [Source:HGNC Symbol;Acc:HGNC:3238]
4.63739e-302	0.843506	0.633	0.361	1.14307e-297	WK10	ZFP36	ZFP36 ring finger protein [Source:HGNC Symbol;Acc:HGNC:12862]
4.13923e-95	0.840181	0.725	0.571	1.02028e-90	WK10	S100A11	S100 calcium binding protein A11 [Source:HGNC Symbol;Acc:HGNC:10488]
2.37593e-142	0.829991	0.35	0.188	5.85643e-138	WK10	EMP1	epithelial membrane protein 1 [Source:HGNC Symbol;Acc:HGNC:3333]
0	0.829976	0.783	0.502	0	WK10	DKK3	dickkopf WNT signaling pathway inhibitor 3 [Source:HGNC Symbol;Acc:HGNC:2893]
3.32418e-150	0.819561	0.412	0.242	8.19378e-146	WK10	LGALS3	galectin 3 [Source:HGNC Symbol;Acc:HGNC:6563]
1.52708e-263	0.817598	0.686	0.442	3.7641e-259	WK10	NR4A1	nuclear receptor subfamily 4 group A member 1 [Source:HGNC Symbol;Acc:HGNC:7980]
0	0.81678	0.648	0.335	0	WK10	MAB21L1	mab-21 like 1 [Source:HGNC Symbol;Acc:HGNC:6757]
1.98253e-232	0.81675	0.447	0.226	4.88673e-228	WK10	KLF5	Kruppel like factor 5 [Source:HGNC Symbol;Acc:HGNC:6349]
0	0.81416	0.496	0.193	0	WK10	CFI	complement factor I [Source:HGNC Symbol;Acc:HGNC:5394]
3.17476e-83	0.811953	0.395	0.281	7.82547e-79	WK10	ELF3	E74 like ETS transcription factor 3 [Source:HGNC Symbol;Acc:HGNC:3318]
0	0.807728	0.748	0.448	0	WK10	CD9	CD9 molecule [Source:HGNC Symbol;Acc:HGNC:1709]
2.13517e-307	0.807602	0.675	0.398	5.26297e-303	WK10	GADD45B	growth arrest and DNA damage inducible beta [Source:HGNC Symbol;Acc:HGNC:4096]
1.09549e-295	0.795699	0.908	0.833	2.70026e-291	WK10	MSI2	musashi RNA binding protein 2 [Source:HGNC Symbol;Acc:HGNC:18585]
0	0.791073	0.699	0.325	0	WK10	CYP1B1	cytochrome P450 family 1 subfamily B member 1 [Source:HGNC Symbol;Acc:HGNC:2597]
0	0.788332	0.651	0.319	0	WK10	HMX1	H6 family homeobox 1 [Source:HGNC Symbol;Acc:HGNC:5017]
0	0.779607	0.491	0.216	0	WK10	PTH2	parathyroid hormone 2 [Source:HGNC Symbol;Acc:HGNC:30828]
1.28443e-88	0.774715	0.434	0.309	3.16599e-84	WK10	NCOA7	nuclear receptor coactivator 7 [Source:HGNC Symbol;Acc:HGNC:21081]
0	0.771854	0.773	0.421	0	WK10	DAPL1	death associated protein like 1 [Source:HGNC Symbol;Acc:HGNC:21490]
2.98542e-140	0.771425	0.355	0.19	7.35876e-136	WK10	TACSTD2	tumor associated calcium signal transducer 2 [Source:HGNC Symbol;Acc:HGNC:11530]
0	0.771279	0.646	0.323	0	WK10	RDH10	retinol dehydrogenase 10 [Source:HGNC Symbol;Acc:HGNC:19975]
8.27641e-248	0.758704	0.686	0.482	2.04005e-243	WK10	VEGFA	vascular endothelial growth factor A [Source:HGNC Symbol;Acc:HGNC:12680]
0	0.756942	0.631	0.318	0	WK10	PLP2	proteolipid protein 2 [Source:HGNC Symbol;Acc:HGNC:9087]
1.16347e-105	0.753841	0.428	0.273	2.86783e-101	WK10	IGFBP7	insulin like growth factor binding protein 7 [Source:HGNC Symbol;Acc:HGNC:5476]
1.29363e-245	0.748576	0.677	0.474	3.18868e-241	WK10	SOX9	SRY-box transcription factor 9 [Source:HGNC Symbol;Acc:HGNC:11204]
6.30901e-184	0.747509	0.712	0.543	1.55511e-179	WK10	PPP1R15A	protein phosphatase 1 regulatory subunit 15A [Source:HGNC Symbol;Acc:HGNC:14375]
8.79321e-255	0.733176	0.89	0.68	2.16744e-250	WK10	ANXA2	annexin A2 [Source:HGNC Symbol;Acc:HGNC:537]
1.08099e-279	0.728755	0.913	0.77	2.66454e-275	WK10	ZFP36L2	ZFP36 ring finger protein like 2 [Source:HGNC Symbol;Acc:HGNC:1108]
0	0.72687	0.702	0.351	0	WK10	EGFR	epidermal growth factor receptor [Source:HGNC Symbol;Acc:HGNC:3236]
0	0.719932	0.985	0.908	0	WK10	B2M	beta-2-microglobulin [Source:HGNC Symbol;Acc:HGNC:914]
0	0.719222	0.989	0.954	0	WK10	BTG1	BTG anti-proliferation factor 1 [Source:HGNC Symbol;Acc:HGNC:1130]
0	0.71812	0.709	0.405	0	WK10	PCDH9	protocadherin 9 [Source:HGNC Symbol;Acc:HGNC:8661]
5.89495e-73	0.715936	0.456	0.33	1.45305e-68	WK10	MIR205HG	MIR205 host gene [Source:HGNC Symbol;Acc:HGNC:43562]
1.27494e-59	0.714178	0.321	0.225	3.14259e-55	WK10	CCK	cholecystokinin [Source:HGNC Symbol;Acc:HGNC:1569]
0	0.713424	0.784	0.467	0	WK10	CDC42EP5	CDC42 effector protein 5 [Source:HGNC Symbol;Acc:HGNC:17408]
0	0.712142	0.982	0.927	0	WK10	SNHG7	small nucleolar RNA host gene 7 [Source:HGNC Symbol;Acc:HGNC:28254]
0	0.706236	0.631	0.29	0	WK10	IGF2	insulin like growth factor 2 [Source:HGNC Symbol;Acc:HGNC:5466]
1.73252e-161	0.702694	0.926	0.861	4.27049e-157	WK10	HSPB1	heat shock protein family B (small) member 1 [Source:HGNC Symbol;Acc:HGNC:5246]
0	0.701478	0.71	0.347	0	WK10	MGARP	mitochondria localized glutamic acid rich protein [Source:HGNC Symbol;Acc:HGNC:29969]
1.95321e-249	0.693721	0.389	0.167	4.81447e-245	WK10	MAL	mal, T cell differentiation protein [Source:HGNC Symbol;Acc:HGNC:6817]
1.51824e-150	0.679198	0.617	0.482	3.74231e-146	WK10	NRARP	NOTCH regulated ankyrin repeat protein [Source:HGNC Symbol;Acc:HGNC:33843]
6.5433e-196	0.677676	0.475	0.271	1.61286e-191	WK10	CEBPD	CCAAT enhancer binding protein delta [Source:HGNC Symbol;Acc:HGNC:1835]
2.62169e-161	0.674839	0.382	0.211	6.46221e-157	WK10	DSC3	desmocollin 3 [Source:HGNC Symbol;Acc:HGNC:3037]
0	0.674387	0.573	0.264	0	WK10	RELN	reelin [Source:HGNC Symbol;Acc:HGNC:9957]
0	0.670924	0.496	0.213	0	WK10	TMEM176A	transmembrane protein 176A [Source:HGNC Symbol;Acc:HGNC:24930]
1.16965e-105	0.669136	0.323	0.193	2.88308e-101	WK10	KREMEN2	kringle containing transmembrane protein 2 [Source:HGNC Symbol;Acc:HGNC:18797]
0	0.668858	0.683	0.353	0	WK10	MIR100HG	mir-100-let-7a-2-mir-125b-1 cluster host gene [Source:HGNC Symbol;Acc:HGNC:39522]
0	0.66844	0.549	0.259	0	WK10	TGFB2	transforming growth factor beta 2 [Source:HGNC Symbol;Acc:HGNC:11768]
1.96672e-286	0.644378	0.803	0.632	4.84778e-282	WK10	P4HA1	prolyl 4-hydroxylase subunit alpha 1 [Source:HGNC Symbol;Acc:HGNC:8546]
0	0.64119	0.483	0.216	0	WK10	TMEM176B	transmembrane protein 176B [Source:HGNC Symbol;Acc:HGNC:29596]
2.4967e-289	0.640979	0.977	0.918	6.15412e-285	WK10	ZFP36L1	ZFP36 ring finger protein like 1 [Source:HGNC Symbol;Acc:HGNC:1107]
6.15987e-216	0.639028	0.345	0.15	1.51835e-211	WK10	FXYD3	FXYD domain containing ion transport regulator 3 [Source:HGNC Symbol;Acc:HGNC:4027]
1.10843e-113	0.638905	0.318	0.177	2.73217e-109	WK10	WNT6	Wnt family member 6 [Source:HGNC Symbol;Acc:HGNC:12785]
0	0.63572	0.495	0.204	0	WK10	BHLHE40	basic helix-loop-helix family member e40 [Source:HGNC Symbol;Acc:HGNC:1046]
2.92355e-238	0.635387	0.258	0.089	7.20626e-234	WK10	BHLHE22	basic helix-loop-helix family member e22 [Source:HGNC Symbol;Acc:HGNC:11963]
0	0.634808	0.996	0.956	0	WK10	JUND	JunD proto-oncogene, AP-1 transcription factor subunit [Source:HGNC Symbol;Acc:HGNC:6206]
3.4865e-260	0.626418	0.855	0.696	8.59387e-256	WK10	DDIT4	DNA damage inducible transcript 4 [Source:HGNC Symbol;Acc:HGNC:24944]
4.22922e-91	0.621615	0.649	0.515	1.04246e-86	WK10	KLF6	Kruppel like factor 6 [Source:HGNC Symbol;Acc:HGNC:2235]
6.59086e-132	0.609121	0.254	0.12	1.62458e-127	WK10	PLAT	plasminogen activator, tissue type [Source:HGNC Symbol;Acc:HGNC:9051]
2.13285e-101	0.599279	0.625	0.522	5.25727e-97	WK10	LMNA	lamin A/C [Source:HGNC Symbol;Acc:HGNC:6636]
7.27672e-191	0.598522	0.531	0.335	1.79364e-186	WK10	SOCS3	suppressor of cytokine signaling 3 [Source:HGNC Symbol;Acc:HGNC:19391]
1.50862e-152	0.596991	0.956	0.878	3.71861e-148	WK10	IER2	immediate early response 2 [Source:HGNC Symbol;Acc:HGNC:28871]
9.86305e-92	0.594446	0.471	0.34	2.43114e-87	WK10	SNCG	synuclein gamma [Source:HGNC Symbol;Acc:HGNC:11141]
3.15096e-18	0.593645	0.672	0.667	7.7668e-14	WK10	SERPINF1	serpin family F member 1 [Source:HGNC Symbol;Acc:HGNC:8824]
3.43641e-281	0.59019	0.616	0.377	8.47041e-277	WK10	IER5	immediate early response 5 [Source:HGNC Symbol;Acc:HGNC:5393]
0	0.589231	0.909	0.752	0	WK10	SCARB2	scavenger receptor class B member 2 [Source:HGNC Symbol;Acc:HGNC:1665]
1.50676e-296	0.588322	0.622	0.347	3.71401e-292	WK10	MIR99AHG	mir-99a-let-7c cluster host gene [Source:HGNC Symbol;Acc:HGNC:1274]
1.07951e-77	0.587647	0.654	0.561	2.66089e-73	WK10	BCAM	basal cell adhesion molecule (Lutheran blood group) [Source:HGNC Symbol;Acc:HGNC:6722]
5.83958e-187	0.582367	0.642	0.455	1.4394e-182	WK10	HOMER2	homer scaffold protein 2 [Source:HGNC Symbol;Acc:HGNC:17513]
2.60988e-25	0.57975	0.355	0.277	6.4331e-21	WK10	DCT	dopachrome tautomerase [Source:HGNC Symbol;Acc:HGNC:2709]
0	0.579086	0.964	0.835	0	WK10	PNRC1	proline rich nuclear receptor coactivator 1 [Source:HGNC Symbol;Acc:HGNC:17278]
5.91146e-137	0.578133	0.804	0.69	1.45712e-132	WK10	CDKN1C	cyclin dependent kinase inhibitor 1C [Source:HGNC Symbol;Acc:HGNC:1786]
4.08336e-148	0.578036	0.555	0.378	1.00651e-143	WK10	IER3	immediate early response 3 [Source:HGNC Symbol;Acc:HGNC:5392]
5.37816e-130	0.576672	0.692	0.515	1.32566e-125	WK10	DUSP1	dual specificity phosphatase 1 [Source:HGNC Symbol;Acc:HGNC:3064]
1.35022e-159	0.568524	0.641	0.441	3.32817e-155	WK10	TRPM3	transient receptor potential cation channel subfamily M member 3 [Source:HGNC Symbol;Acc:HGNC:17992]
3.29441e-48	0.561738	0.307	0.224	8.12038e-44	WK10	PLAU	plasminogen activator, urokinase [Source:HGNC Symbol;Acc:HGNC:9052]
1.84442e-277	0.557001	0.814	0.59	4.5463e-273	WK10	NKAIN4	sodium/potassium transporting ATPase interacting 4 [Source:HGNC Symbol;Acc:HGNC:16191]
6.05546e-197	0.55663	0.401	0.205	1.49261e-192	WK10	NFIB	nuclear factor I B [Source:HGNC Symbol;Acc:HGNC:7785]
6.93541e-96	0.553348	0.533	0.407	1.70951e-91	WK10	HTRA1	HtrA serine peptidase 1 [Source:HGNC Symbol;Acc:HGNC:9476]
8.48279e-189	0.550947	0.703	0.513	2.09092e-184	WK10	ARL4D	ADP ribosylation factor like GTPase 4D [Source:HGNC Symbol;Acc:HGNC:656]
3.60129e-117	0.55006	0.507	0.346	8.87681e-113	WK10	TIMP3	TIMP metallopeptidase inhibitor 3 [Source:HGNC Symbol;Acc:HGNC:11822]
1.23706e-218	0.547307	0.357	0.159	3.04922e-214	WK10	ZIC1	Zic family member 1 [Source:HGNC Symbol;Acc:HGNC:12872]
1.03917e-287	0.546358	0.821	0.627	2.56144e-283	WK10	TSPO	translocator protein [Source:HGNC Symbol;Acc:HGNC:1158]
1.80044e-107	0.546026	0.695	0.542	4.4379e-103	WK10	FOSB	FosB proto-oncogene, AP-1 transcription factor subunit [Source:HGNC Symbol;Acc:HGNC:3797]
6.52327e-07	0.545172	0.26	0.237	0.0160792	WK10	IGFBP3	insulin like growth factor binding protein 3 [Source:HGNC Symbol;Acc:HGNC:5472]
3.64671e-170	0.544975	0.907	0.842	8.98877e-166	WK10	CLU	clusterin [Source:HGNC Symbol;Acc:HGNC:2095]
1.27474e-201	0.543799	0.445	0.235	3.14211e-197	WK10	ALDH1A3	aldehyde dehydrogenase 1 family member A3 [Source:HGNC Symbol;Acc:HGNC:409]
7.30653e-101	0.542083	0.587	0.405	1.80099e-96	WK10	PMAIP1	phorbol-12-myristate-13-acetate-induced protein 1 [Source:HGNC Symbol;Acc:HGNC:9108]
2.28738e-196	0.538952	0.607	0.412	5.63817e-192	WK10	DSEL	dermatan sulfate epimerase like [Source:HGNC Symbol;Acc:HGNC:18144]
1.6216e-202	0.535288	0.427	0.22	3.99709e-198	WK10	FEZF2	FEZ family zinc finger 2 [Source:HGNC Symbol;Acc:HGNC:13506]
7.46262e-279	0.534742	0.651	0.403	1.83946e-274	WK10	SERTAD1	SERTA domain containing 1 [Source:HGNC Symbol;Acc:HGNC:17932]
1.28928e-258	0.534731	0.829	0.669	3.17794e-254	WK10	COL6A1	collagen type VI alpha 1 chain [Source:HGNC Symbol;Acc:HGNC:2211]
2.70972e-98	0.533932	0.552	0.421	6.67919e-94	WK10	SPATS2L	spermatogenesis associated serine rich 2 like [Source:HGNC Symbol;Acc:HGNC:24574]
2.88461e-69	0.533664	0.429	0.589	7.11029e-65	WK10	PMEL	premelanosome protein [Source:HGNC Symbol;Acc:HGNC:10880]
2.56361e-100	0.533423	0.32	0.186	6.31905e-96	WK10	DUSP5	dual specificity phosphatase 5 [Source:HGNC Symbol;Acc:HGNC:3071]
4.61918e-196	0.532891	0.886	0.722	1.13858e-191	WK10	PAX6	paired box 6 [Source:HGNC Symbol;Acc:HGNC:8620]
4.59088e-270	0.528207	0.614	0.333	1.13161e-265	WK10	CLDN1	claudin 1 [Source:HGNC Symbol;Acc:HGNC:2032]
2.84972e-199	0.526909	0.26	0.1	7.02426e-195	WK10	LAMB3	laminin subunit beta 3 [Source:HGNC Symbol;Acc:HGNC:6490]
2.9864e-198	0.526729	0.388	0.194	7.36117e-194	WK10	NFIA	nuclear factor I A [Source:HGNC Symbol;Acc:HGNC:7784]
2.67634e-211	0.526055	0.882	0.77	6.5969e-207	WK10	CCNL1	cyclin L1 [Source:HGNC Symbol;Acc:HGNC:20569]
3.43135e-208	0.523913	0.955	0.883	8.45795e-204	WK10	SPARC	secreted protein acidic and cysteine rich [Source:HGNC Symbol;Acc:HGNC:11219]
3.20456e-91	0.520355	0.419	0.291	7.89891e-87	WK10	RGS16	regulator of G protein signaling 16 [Source:HGNC Symbol;Acc:HGNC:9997]
3.72713e-09	0.518474	0.68	0.721	9.187e-05	WK10	PERP	p53 apoptosis effector related to PMP22 [Source:HGNC Symbol;Acc:HGNC:17637]
4.02157e-234	0.51406	0.403	0.189	9.91276e-230	WK10	CRB1	crumbs cell polarity complex component 1 [Source:HGNC Symbol;Acc:HGNC:2343]
1.68269e-192	0.513062	0.802	0.619	4.14767e-188	WK10	HERPUD1	homocysteine inducible ER protein with ubiquitin like domain 1 [Source:HGNC Symbol;Acc:HGNC:13744]
1.54583e-232	0.511021	0.68	0.436	3.81031e-228	WK10	TPD52L1	TPD52 like 1 [Source:HGNC Symbol;Acc:HGNC:12006]
3.53073e-228	0.508377	0.479	0.247	8.70289e-224	WK10	FILIP1L	filamin A interacting protein 1 like [Source:HGNC Symbol;Acc:HGNC:24589]
1.47893e-141	0.507438	0.744	0.625	3.64542e-137	WK10	DNAJB1	DnaJ heat shock protein family (Hsp40) member B1 [Source:HGNC Symbol;Acc:HGNC:5270]
3.06742e-86	0.507099	0.511	0.394	7.56088e-82	WK10	S100A16	S100 calcium binding protein A16 [Source:HGNC Symbol;Acc:HGNC:20441]
2.08733e-75	0.503521	0.667	0.574	5.14505e-71	WK10	COL1A2	collagen type I alpha 2 chain [Source:HGNC Symbol;Acc:HGNC:2198]
5.50065e-219	0.503374	0.432	0.218	1.35585e-214	WK10	CPXM2	carboxypeptidase X, M14 family member 2 [Source:HGNC Symbol;Acc:HGNC:26977]
4.27556e-72	0.502272	0.585	0.496	1.05388e-67	WK10	LIMA1	LIM domain and actin binding 1 [Source:HGNC Symbol;Acc:HGNC:24636]
7.87489e-185	0.501293	0.594	0.345	1.94108e-180	WK10	HSD17B2	hydroxysteroid 17-beta dehydrogenase 2 [Source:HGNC Symbol;Acc:HGNC:5211]
7.00763e-221	0.50119	0.657	0.436	1.72731e-216	WK10	FRMD4B	FERM domain containing 4B [Source:HGNC Symbol;Acc:HGNC:24886]
5.10124e-160	0.499771	0.864	0.784	1.25741e-155	WK10	RBP1	retinol binding protein 1 [Source:HGNC Symbol;Acc:HGNC:9919]
1.96898e-246	0.498494	0.992	0.991	4.85335e-242	WK10	SNHG6	small nucleolar RNA host gene 6 [Source:HGNC Symbol;Acc:HGNC:32965]
7.9095e-270	0.497436	0.627	0.36	1.94961e-265	WK10	BCL11A	BAF chromatin remodeling complex subunit BCL11A [Source:HGNC Symbol;Acc:HGNC:13221]
1.85378e-169	0.494582	0.461	0.268	4.56937e-165	WK10	LRATD1	LRAT domain containing 1 [Source:HGNC Symbol;Acc:HGNC:20743]
2.66242e-124	0.492019	0.542	0.397	6.56259e-120	WK10	IFITM1	interferon induced transmembrane protein 1 [Source:HGNC Symbol;Acc:HGNC:5412]
7.08719e-99	0.491483	0.554	0.419	1.74692e-94	WK10	AHNAK	AHNAK nucleoprotein [Source:HGNC Symbol;Acc:HGNC:347]
5.28258e-180	0.490947	0.44	0.248	1.3021e-175	WK10	MAFF	MAF bZIP transcription factor F [Source:HGNC Symbol;Acc:HGNC:6780]
2.31406e-154	0.489579	0.487	0.297	5.70393e-150	WK10	MAFB	MAF bZIP transcription factor B [Source:HGNC Symbol;Acc:HGNC:6408]
1.8192e-23	0.487768	0.456	0.396	4.48414e-19	WK10	CDH6	cadherin 6 [Source:HGNC Symbol;Acc:HGNC:1765]
5.58493e-35	0.485344	0.628	0.599	1.37663e-30	WK10	SVIL	supervillin [Source:HGNC Symbol;Acc:HGNC:11480]
0	0.484229	0.998	0.973	0	WK10	MT-ND4L	mitochondrially encoded NADH:ubiquinone oxidoreductase core subunit 4L [Source:HGNC Symbol;Acc:HGNC:7460]
3.57428e-279	0.482288	0.446	0.202	8.81024e-275	WK10	SYNPR	synaptoporin [Source:HGNC Symbol;Acc:HGNC:16507]
4.05479e-67	0.481098	0.938	0.878	9.99466e-63	WK10	ID1	inhibitor of DNA binding 1, HLH protein [Source:HGNC Symbol;Acc:HGNC:5360]
2.05989e-206	0.477765	0.708	0.529	5.07743e-202	WK10	HLA-E	major histocompatibility complex, class I, E [Source:HGNC Symbol;Acc:HGNC:4962]
1.94805e-158	0.473862	0.267	0.118	4.80175e-154	WK10	GPRC5A	G protein-coupled receptor class C group 5 member A [Source:HGNC Symbol;Acc:HGNC:9836]
2.50875e-184	0.473862	0.872	0.776	6.18381e-180	WK10	MCL1	MCL1 apoptosis regulator, BCL2 family member [Source:HGNC Symbol;Acc:HGNC:6943]
1.23999e-138	0.473662	0.596	0.432	3.05645e-134	WK10	CEBPB	CCAAT enhancer binding protein beta [Source:HGNC Symbol;Acc:HGNC:1834]
0	0.472926	0.995	0.96	0	WK10	WSB1	WD repeat and SOCS box containing 1 [Source:HGNC Symbol;Acc:HGNC:19221]
9.58997e-229	0.472444	0.778	0.581	2.36383e-224	WK10	SNHG18	small nucleolar RNA host gene 18 [Source:HGNC Symbol;Acc:HGNC:49007]
9.23806e-24	0.47195	0.377	0.322	2.27709e-19	WK10	HLA-B	major histocompatibility complex, class I, B [Source:HGNC Symbol;Acc:HGNC:4932]
2.18665e-215	0.471636	0.361	0.165	5.38987e-211	WK10	NDRG1	N-myc downstream regulated 1 [Source:HGNC Symbol;Acc:HGNC:7679]
8.80529e-188	0.469464	0.465	0.26	2.17042e-183	WK10	ACKR3	atypical chemokine receptor 3 [Source:HGNC Symbol;Acc:HGNC:23692]
8.097e-239	0.466571	0.628	0.352	1.99583e-234	WK10	ERICH5	glutamate rich 5 [Source:HGNC Symbol;Acc:HGNC:26823]
9.50056e-238	0.464497	0.643	0.392	2.34179e-233	WK10	MAN1A1	mannosidase alpha class 1A member 1 [Source:HGNC Symbol;Acc:HGNC:6821]
0	0.464203	1	1	0	WK10	RPL34	ribosomal protein L34 [Source:HGNC Symbol;Acc:HGNC:10340]
1.27934e-86	0.463649	0.952	0.936	3.15344e-82	WK10	TSC22D1	TSC22 domain family member 1 [Source:HGNC Symbol;Acc:HGNC:16826]
0	0.463243	1	0.999	0	WK10	MT-ND3	mitochondrially encoded NADH:ubiquinone oxidoreductase core subunit 3 [Source:HGNC Symbol;Acc:HGNC:7458]
4.15003e-219	0.461336	0.53	0.307	1.02294e-214	WK10	P4HA2	prolyl 4-hydroxylase subunit alpha 2 [Source:HGNC Symbol;Acc:HGNC:8547]
1.5705e-236	0.456713	0.498	0.257	3.87113e-232	WK10	LRRC17	leucine rich repeat containing 17 [Source:HGNC Symbol;Acc:HGNC:16895]
1.9482e-101	0.456451	0.287	0.162	4.80213e-97	WK10	IRF6	interferon regulatory factor 6 [Source:HGNC Symbol;Acc:HGNC:6121]
1.65062e-165	0.454952	0.711	0.541	4.06862e-161	WK10	PIK3R1	phosphoinositide-3-kinase regulatory subunit 1 [Source:HGNC Symbol;Acc:HGNC:8979]
9.2055e-199	0.453001	0.412	0.205	2.26906e-194	WK10	VSX2	visual system homeobox 2 [Source:HGNC Symbol;Acc:HGNC:1975]
1.4091e-282	0.451452	0.334	0.124	3.47328e-278	WK10	AC073365.1	NA
1.30544e-99	0.450621	0.825	0.745	3.21777e-95	WK10	ATP1B1	ATPase Na+/K+ transporting subunit beta 1 [Source:HGNC Symbol;Acc:HGNC:804]
2.58289e-167	0.450476	0.304	0.138	6.36657e-163	WK10	TMEM40	transmembrane protein 40 [Source:HGNC Symbol;Acc:HGNC:25620]
0	0.449337	1	1	0	WK10	RPL39	ribosomal protein L39 [Source:HGNC Symbol;Acc:HGNC:10350]
2.94225e-170	0.44811	0.428	0.241	7.25235e-166	WK10	LINC02609	long intergenic non-protein coding RNA 2609 [Source:HGNC Symbol;Acc:HGNC:27140]
8.62796e-124	0.44668	0.747	0.602	2.12671e-119	WK10	GADD45A	growth arrest and DNA damage inducible alpha [Source:HGNC Symbol;Acc:HGNC:4095]
9.46212e-98	0.444456	0.343	0.214	2.33232e-93	WK10	AC020916.1	NA
3.66557e-182	0.443914	0.796	0.642	9.03525e-178	WK10	NFE2L2	nuclear factor, erythroid 2 like 2 [Source:HGNC Symbol;Acc:HGNC:7782]
6.83677e-163	0.441722	0.263	0.115	1.6852e-158	WK10	KCTD16	potassium channel tetramerization domain containing 16 [Source:HGNC Symbol;Acc:HGNC:29244]
6.43478e-193	0.44061	0.949	0.899	1.58611e-188	WK10	SAT2	spermidine/spermine N1-acetyltransferase family member 2 [Source:HGNC Symbol;Acc:HGNC:23160]
2.57597e-214	0.439952	0.582	0.332	6.34951e-210	WK10	AL391650.1	NA
1.76252e-258	0.439629	0.93	0.793	4.34444e-254	WK10	LAMP2	lysosomal associated membrane protein 2 [Source:HGNC Symbol;Acc:HGNC:6501]
2.40926e-196	0.438748	0.788	0.613	5.93858e-192	WK10	MXRA7	matrix remodeling associated 7 [Source:HGNC Symbol;Acc:HGNC:7541]
3.94277e-37	0.438616	0.467	0.384	9.71854e-33	WK10	S100A4	S100 calcium binding protein A4 [Source:HGNC Symbol;Acc:HGNC:10494]
6.09992e-196	0.436441	0.954	0.879	1.50357e-191	WK10	MT-ND6	mitochondrially encoded NADH:ubiquinone oxidoreductase core subunit 6 [Source:HGNC Symbol;Acc:HGNC:7462]
4.88554e-162	0.436026	0.933	0.862	1.20424e-157	WK10	LMO4	LIM domain only 4 [Source:HGNC Symbol;Acc:HGNC:6644]
3.7945e-286	0.434651	0.999	0.985	9.35307e-282	WK10	ITM2B	integral membrane protein 2B [Source:HGNC Symbol;Acc:HGNC:6174]
1.12432e-119	0.431844	0.478	0.325	2.77134e-115	WK10	SLITRK5	SLIT and NTRK like family member 5 [Source:HGNC Symbol;Acc:HGNC:20295]
0	2.80745	0.863	0.203	0	WK12	KRT17	keratin 17 [Source:HGNC Symbol;Acc:HGNC:6427]
0	2.77372	0.807	0.297	0	WK12	CXCL14	C-X-C motif chemokine ligand 14 [Source:HGNC Symbol;Acc:HGNC:10640]
0	2.36185	0.645	0.133	0	WK12	KRT5	keratin 5 [Source:HGNC Symbol;Acc:HGNC:6442]
0	2.29816	0.548	0.091	0	WK12	KRT15	keratin 15 [Source:HGNC Symbol;Acc:HGNC:6421]
0	2.25545	0.542	0.101	0	WK12	DCN	decorin [Source:HGNC Symbol;Acc:HGNC:2705]
0	2.16869	0.986	0.727	0	WK12	HES1	hes family bHLH transcription factor 1 [Source:HGNC Symbol;Acc:HGNC:5192]
0	2.04122	0.324	0.039	0	WK12	KRT4	keratin 4 [Source:HGNC Symbol;Acc:HGNC:6441]
0	2.00604	0.25	0.035	0	WK12	S100A9	S100 calcium binding protein A9 [Source:HGNC Symbol;Acc:HGNC:10499]
2.3463e-207	1.91073	0.797	0.72	5.78338e-203	WK12	KRT19	keratin 19 [Source:HGNC Symbol;Acc:HGNC:6436]
0	1.90115	0.548	0.137	0	WK12	S100A14	S100 calcium binding protein A14 [Source:HGNC Symbol;Acc:HGNC:18901]
0	1.83481	0.631	0.3	0	WK12	MIR205HG	MIR205 host gene [Source:HGNC Symbol;Acc:HGNC:43562]
0	1.8156	0.957	0.548	0	WK12	JUNB	JunB proto-oncogene, AP-1 transcription factor subunit [Source:HGNC Symbol;Acc:HGNC:6205]
0	1.81096	0.495	0.118	0	WK12	SFN	stratifin [Source:HGNC Symbol;Acc:HGNC:10773]
0	1.78388	0.894	0.596	0	WK12	S100A6	S100 calcium binding protein A6 [Source:HGNC Symbol;Acc:HGNC:10496]
0	1.67292	0.679	0.344	0	WK12	S100A10	S100 calcium binding protein A10 [Source:HGNC Symbol;Acc:HGNC:10487]
0	1.62555	0.252	0.042	0	WK12	KRT13	keratin 13 [Source:HGNC Symbol;Acc:HGNC:6415]
0	1.60623	0.536	0.207	0	WK12	IGFBP6	insulin like growth factor binding protein 6 [Source:HGNC Symbol;Acc:HGNC:5475]
0	1.58181	0.942	0.662	0	WK12	BTG2	BTG anti-proliferation factor 2 [Source:HGNC Symbol;Acc:HGNC:1131]
0	1.56722	0.514	0.143	0	WK12	WNT6	Wnt family member 6 [Source:HGNC Symbol;Acc:HGNC:12785]
0	1.55457	0.733	0.344	0	WK12	ATF3	activating transcription factor 3 [Source:HGNC Symbol;Acc:HGNC:785]
0	1.54264	0.808	0.556	0	WK12	S100A11	S100 calcium binding protein A11 [Source:HGNC Symbol;Acc:HGNC:10488]
0	1.48438	0.431	0.13	0	WK12	AQP3	aquaporin 3 (Gill blood group) [Source:HGNC Symbol;Acc:HGNC:636]
0	1.41959	0.658	0.252	0	WK12	ANXA1	annexin A1 [Source:HGNC Symbol;Acc:HGNC:533]
0	1.3659	0.503	0.164	0	WK12	TACSTD2	tumor associated calcium signal transducer 2 [Source:HGNC Symbol;Acc:HGNC:11530]
0	1.35752	0.93	0.672	0	WK12	ANXA2	annexin A2 [Source:HGNC Symbol;Acc:HGNC:537]
0	1.34766	0.749	0.384	0	WK12	GADD45B	growth arrest and DNA damage inducible beta [Source:HGNC Symbol;Acc:HGNC:4096]
0	1.33791	0.583	0.213	0	WK12	LGALS3	galectin 3 [Source:HGNC Symbol;Acc:HGNC:6563]
0	1.33029	0.962	0.867	0	WK12	SAT1	spermidine/spermine N1-acetyltransferase 1 [Source:HGNC Symbol;Acc:HGNC:10540]
0	1.31648	0.62	0.196	0	WK12	KLF5	Kruppel like factor 5 [Source:HGNC Symbol;Acc:HGNC:6349]
0	1.30188	0.629	0.368	0	WK12	CLDN4	claudin 4 [Source:HGNC Symbol;Acc:HGNC:2046]
0	1.28548	0.515	0.12	0	WK12	FXYD3	FXYD domain containing ion transport regulator 3 [Source:HGNC Symbol;Acc:HGNC:4027]
0	1.27573	0.776	0.425	0	WK12	NR4A1	nuclear receptor subfamily 4 group A member 1 [Source:HGNC Symbol;Acc:HGNC:7980]
0	1.24743	0.309	0.064	0	WK12	GJB6	gap junction protein beta 6 [Source:HGNC Symbol;Acc:HGNC:4288]
0	1.2434	0.877	0.545	0	WK12	RND3	Rho family GTPase 3 [Source:HGNC Symbol;Acc:HGNC:671]
0	1.23949	0.708	0.346	0	WK12	ZFP36	ZFP36 ring finger protein [Source:HGNC Symbol;Acc:HGNC:12862]
0	1.23888	0.738	0.298	0	WK12	PLP2	proteolipid protein 2 [Source:HGNC Symbol;Acc:HGNC:9087]
0	1.22405	0.497	0.162	0	WK12	EMP1	epithelial membrane protein 1 [Source:HGNC Symbol;Acc:HGNC:3333]
0	1.19432	0.319	0.052	0	WK12	S100A2	S100 calcium binding protein A2 [Source:HGNC Symbol;Acc:HGNC:10492]
0	1.17187	0.355	0.074	0	WK12	GJB2	gap junction protein beta 2 [Source:HGNC Symbol;Acc:HGNC:4284]
0	1.16336	0.794	0.579	0	WK12	NFKBIA	NFKB inhibitor alpha [Source:HGNC Symbol;Acc:HGNC:7797]
1.05969e-155	1.15539	0.318	0.157	2.61203e-151	WK12	PTGDS	prostaglandin D2 synthase [Source:HGNC Symbol;Acc:HGNC:9592]
0	1.11363	0.949	0.857	0	WK12	HSPB1	heat shock protein family B (small) member 1 [Source:HGNC Symbol;Acc:HGNC:5246]
0	1.10698	0.963	0.742	0	WK12	EGR1	early growth response 1 [Source:HGNC Symbol;Acc:HGNC:3238]
0	1.09885	0.52	0.257	0	WK12	IGFBP7	insulin like growth factor binding protein 7 [Source:HGNC Symbol;Acc:HGNC:5476]
0	1.08761	0.556	0.288	0	WK12	NCOA7	nuclear receptor coactivator 7 [Source:HGNC Symbol;Acc:HGNC:21081]
0	1.08374	0.666	0.367	0	WK12	S100A16	S100 calcium binding protein A16 [Source:HGNC Symbol;Acc:HGNC:20441]
0	1.07342	0.685	0.398	0	WK12	SPATS2L	spermatogenesis associated serine rich 2 like [Source:HGNC Symbol;Acc:HGNC:24574]
0	1.07172	0.527	0.186	0	WK12	DSC3	desmocollin 3 [Source:HGNC Symbol;Acc:HGNC:3037]
0	1.06871	0.857	0.51	0	WK12	PLK2	polo like kinase 2 [Source:HGNC Symbol;Acc:HGNC:19699]
2.55303e-134	1.06675	0.308	0.163	6.29296e-130	WK12	CRYAB	crystallin alpha B [Source:HGNC Symbol;Acc:HGNC:2389]
7.67752e-86	1.06346	0.508	0.361	1.89243e-81	WK12	HES5	hes family bHLH transcription factor 5 [Source:HGNC Symbol;Acc:HGNC:19764]
0	1.0561	0.319	0.066	0	WK12	AGR2	anterior gradient 2, protein disulphide isomerase family member [Source:HGNC Symbol;Acc:HGNC:328]
0	1.05508	0.595	0.319	0	WK12	SNCG	synuclein gamma [Source:HGNC Symbol;Acc:HGNC:11141]
0	1.04833	0.614	0.247	0	WK12	CEBPD	CCAAT enhancer binding protein delta [Source:HGNC Symbol;Acc:HGNC:1835]
0	1.04416	0.941	0.647	0	WK12	JUN	Jun proto-oncogene, AP-1 transcription factor subunit [Source:HGNC Symbol;Acc:HGNC:6204]
0	1.03834	0.627	0.169	0	WK12	CFI	complement factor I [Source:HGNC Symbol;Acc:HGNC:5394]
5.13369e-209	1.03607	0.791	0.703	1.2654e-204	WK12	PERP	p53 apoptosis effector related to PMP22 [Source:HGNC Symbol;Acc:HGNC:17637]
0	1.03283	0.898	0.718	0	WK12	SLC2A1	solute carrier family 2 member 1 [Source:HGNC Symbol;Acc:HGNC:11005]
0	1.02861	0.788	0.439	0	WK12	CD9	CD9 molecule [Source:HGNC Symbol;Acc:HGNC:1709]
1.64342e-272	1.02566	0.605	0.394	4.05087e-268	WK12	HTRA1	HtrA serine peptidase 1 [Source:HGNC Symbol;Acc:HGNC:9476]
0	1.01364	0.415	0.177	0	WK12	KREMEN2	kringle containing transmembrane protein 2 [Source:HGNC Symbol;Acc:HGNC:18797]
0	1.01041	0.731	0.507	0	WK12	ARL4D	ADP ribosylation factor like GTPase 4D [Source:HGNC Symbol;Acc:HGNC:656]
0	1.00011	0.625	0.366	0	WK12	IER3	immediate early response 3 [Source:HGNC Symbol;Acc:HGNC:5392]
0	0.992027	0.978	0.826	0	WK12	FOS	Fos proto-oncogene, AP-1 transcription factor subunit [Source:HGNC Symbol;Acc:HGNC:3796]
0	0.990165	0.444	0.2	0	WK12	PLAU	plasminogen activator, urokinase [Source:HGNC Symbol;Acc:HGNC:9052]
0	0.989768	0.756	0.5	0	WK12	LMNA	lamin A/C [Source:HGNC Symbol;Acc:HGNC:6636]
0	0.987586	0.745	0.545	0	WK12	BCAM	basal cell adhesion molecule (Lutheran blood group) [Source:HGNC Symbol;Acc:HGNC:6722]
0	0.982721	0.965	0.876	0	WK12	IER2	immediate early response 2 [Source:HGNC Symbol;Acc:HGNC:28871]
5.7513e-263	0.978768	0.484	0.266	1.41764e-258	WK12	ELF3	E74 like ETS transcription factor 3 [Source:HGNC Symbol;Acc:HGNC:3318]
0	0.972344	0.797	0.528	0	WK12	PPP1R15A	protein phosphatase 1 regulatory subunit 15A [Source:HGNC Symbol;Acc:HGNC:14375]
1.465e-46	0.970661	0.886	0.882	3.61107e-42	WK12	VIM	vimentin [Source:HGNC Symbol;Acc:HGNC:12692]
0	0.970027	0.706	0.275	0	WK12	IGF2	insulin like growth factor 2 [Source:HGNC Symbol;Acc:HGNC:5466]
0	0.955727	0.68	0.389	0	WK12	PMAIP1	phorbol-12-myristate-13-acetate-induced protein 1 [Source:HGNC Symbol;Acc:HGNC:9108]
1.2549e-124	0.947574	0.662	0.562	3.0932e-120	WK12	DSP	desmoplakin [Source:HGNC Symbol;Acc:HGNC:3052]
0	0.94589	0.293	0.063	0	WK12	NDUFA4L2	NDUFA4 mitochondrial complex associated like 2 [Source:HGNC Symbol;Acc:HGNC:29836]
0	0.943147	0.724	0.328	0	WK12	MIR99AHG	mir-99a-let-7c cluster host gene [Source:HGNC Symbol;Acc:HGNC:1274]
0	0.92802	0.466	0.175	0	WK12	CAV1	caveolin 1 [Source:HGNC Symbol;Acc:HGNC:1527]
2.34969e-101	0.902587	0.354	0.221	5.79175e-97	WK12	IGFBP3	insulin like growth factor binding protein 3 [Source:HGNC Symbol;Acc:HGNC:5472]
8.28168e-268	0.901252	0.259	0.089	2.04135e-263	WK12	RHOV	ras homolog family member V [Source:HGNC Symbol;Acc:HGNC:18313]
1.80189e-264	0.887753	0.952	0.875	4.44148e-260	WK12	ID1	inhibitor of DNA binding 1, HLH protein [Source:HGNC Symbol;Acc:HGNC:5360]
0	0.887401	0.676	0.351	0	WK12	MGARP	mitochondria localized glutamic acid rich protein [Source:HGNC Symbol;Acc:HGNC:29969]
0	0.886696	0.455	0.112	0	WK12	TMEM40	transmembrane protein 40 [Source:HGNC Symbol;Acc:HGNC:25620]
7.93811e-89	0.878059	0.295	0.187	1.95666e-84	WK12	PLAUR	plasminogen activator, urokinase receptor [Source:HGNC Symbol;Acc:HGNC:9053]
0	0.873673	0.525	0.183	0	WK12	NFIB	nuclear factor I B [Source:HGNC Symbol;Acc:HGNC:7785]
0	0.864277	0.398	0.148	0	WK12	TGFBI	transforming growth factor beta induced [Source:HGNC Symbol;Acc:HGNC:11771]
3.35484e-186	0.86329	0.793	0.591	8.26934e-182	WK12	IGFBP5	insulin like growth factor binding protein 5 [Source:HGNC Symbol;Acc:HGNC:5474]
0	0.857288	0.329	0.06	0	WK12	LINC00514	NA
0	0.853426	0.365	0.092	0	WK12	COL17A1	collagen type XVII alpha 1 chain [Source:HGNC Symbol;Acc:HGNC:2194]
1.02287e-195	0.836095	0.703	0.587	2.52128e-191	WK12	SVIL	supervillin [Source:HGNC Symbol;Acc:HGNC:11480]
0	0.822748	0.651	0.319	0	WK12	RDH10	retinol dehydrogenase 10 [Source:HGNC Symbol;Acc:HGNC:19975]
5.3847e-295	0.820058	0.578	0.333	1.32727e-290	WK12	TIMP3	TIMP metallopeptidase inhibitor 3 [Source:HGNC Symbol;Acc:HGNC:11822]
1.08909e-240	0.815732	0.341	0.153	2.6845e-236	WK12	C19orf33	chromosome 19 open reading frame 33 [Source:HGNC Symbol;Acc:HGNC:16668]
2.09727e-288	0.814814	0.724	0.502	5.16956e-284	WK12	KLF6	Kruppel like factor 6 [Source:HGNC Symbol;Acc:HGNC:2235]
0	0.814024	0.422	0.086	0	WK12	TRIM29	tripartite motif containing 29 [Source:HGNC Symbol;Acc:HGNC:17274]
2.63328e-238	0.810768	0.579	0.365	6.49076e-234	WK12	TNFRSF12A	TNF receptor superfamily member 12A [Source:HGNC Symbol;Acc:HGNC:18152]
5.94685e-225	0.789043	0.65	0.485	1.46584e-220	WK12	LIMA1	LIM domain and actin binding 1 [Source:HGNC Symbol;Acc:HGNC:24636]
0	0.786877	0.377	0.064	0	WK12	CAPNS2	calpain small subunit 2 [Source:HGNC Symbol;Acc:HGNC:16371]
0	0.785703	0.392	0.079	0	WK12	WNT10A	Wnt family member 10A [Source:HGNC Symbol;Acc:HGNC:13829]
0	0.782453	0.692	0.396	0	WK12	AHNAK	AHNAK nucleoprotein [Source:HGNC Symbol;Acc:HGNC:347]
0	0.780756	0.852	0.62	0	WK12	TSPO	translocator protein [Source:HGNC Symbol;Acc:HGNC:1158]
0	0.775946	0.949	0.883	0	WK12	SPARC	secreted protein acidic and cysteine rich [Source:HGNC Symbol;Acc:HGNC:11219]
0	0.77434	0.796	0.615	0	WK12	DNAJB1	DnaJ heat shock protein family (Hsp40) member B1 [Source:HGNC Symbol;Acc:HGNC:5270]
1.8758e-51	0.773341	0.778	0.785	4.62366e-47	WK12	DST	dystonin [Source:HGNC Symbol;Acc:HGNC:1090]
4.32417e-125	0.769504	0.633	0.531	1.06586e-120	WK12	PDLIM1	PDZ and LIM domain 1 [Source:HGNC Symbol;Acc:HGNC:2067]
0	0.765839	0.375	0.137	0	WK12	WNT4	Wnt family member 4 [Source:HGNC Symbol;Acc:HGNC:12783]
0	0.765426	0.812	0.591	0	WK12	GADD45A	growth arrest and DNA damage inducible alpha [Source:HGNC Symbol;Acc:HGNC:4095]
2.40936e-209	0.765395	0.517	0.334	5.93883e-205	WK12	PDGFA	platelet derived growth factor subunit A [Source:HGNC Symbol;Acc:HGNC:8799]
0	0.7639	0.597	0.253	0	WK12	ARID5B	AT-rich interaction domain 5B [Source:HGNC Symbol;Acc:HGNC:17362]
5.41963e-266	0.76263	0.512	0.303	1.33589e-261	WK12	SDC1	syndecan 1 [Source:HGNC Symbol;Acc:HGNC:10658]
0	0.760842	1	0.999	0	WK12	MT-ND3	mitochondrially encoded NADH:ubiquinone oxidoreductase core subunit 3 [Source:HGNC Symbol;Acc:HGNC:7458]
0	0.760498	0.422	0.139	0	WK12	IRF6	interferon regulatory factor 6 [Source:HGNC Symbol;Acc:HGNC:6121]
0	0.759337	0.394	0.137	0	WK12	FOXC1	forkhead box C1 [Source:HGNC Symbol;Acc:HGNC:3800]
0	0.759124	0.364	0.082	0	WK12	LAMB3	laminin subunit beta 3 [Source:HGNC Symbol;Acc:HGNC:6490]
0	0.757934	0.996	0.955	0	WK12	JUND	JunD proto-oncogene, AP-1 transcription factor subunit [Source:HGNC Symbol;Acc:HGNC:6206]
0	0.753991	0.541	0.194	0	WK12	BHLHE40	basic helix-loop-helix family member e40 [Source:HGNC Symbol;Acc:HGNC:1046]
2.33994e-194	0.745421	0.359	0.18	5.76771e-190	WK12	HEY1	hes related family bHLH transcription factor with YRPW motif 1 [Source:HGNC Symbol;Acc:HGNC:4880]
0	0.729233	0.988	0.75	0	WK12	NEAT1	nuclear paraspeckle assembly transcript 1 [Source:HGNC Symbol;Acc:HGNC:30815]
0	0.726224	0.786	0.465	0	WK12	CDC42EP5	CDC42 effector protein 5 [Source:HGNC Symbol;Acc:HGNC:17408]
0	0.710537	0.846	0.633	0	WK12	NFE2L2	nuclear factor, erythroid 2 like 2 [Source:HGNC Symbol;Acc:HGNC:7782]
3.37886e-257	0.7105	0.828	0.701	8.32855e-253	WK12	CAST	calpastatin [Source:HGNC Symbol;Acc:HGNC:1515]
5.25546e-285	0.708389	0.735	0.553	1.29542e-280	WK12	PIM3	Pim-3 proto-oncogene, serine/threonine kinase [Source:HGNC Symbol;Acc:HGNC:19310]
0	0.707696	0.577	0.326	0	WK12	SOCS3	suppressor of cytokine signaling 3 [Source:HGNC Symbol;Acc:HGNC:19391]
2.13983e-255	0.70633	0.977	0.922	5.27447e-251	WK12	KRT10	keratin 10 [Source:HGNC Symbol;Acc:HGNC:6413]
2.86079e-305	0.703667	0.402	0.172	7.05157e-301	WK12	DUSP5	dual specificity phosphatase 5 [Source:HGNC Symbol;Acc:HGNC:3071]
2.06352e-226	0.699018	0.388	0.185	5.08637e-222	WK12	EDN1	endothelin 1 [Source:HGNC Symbol;Acc:HGNC:3176]
2.61367e-180	0.697788	0.862	0.741	6.44244e-176	WK12	CCN1	cellular communication network factor 1 [Source:HGNC Symbol;Acc:HGNC:2654]
1.0542e-166	0.695383	0.658	0.541	2.59849e-162	WK12	RAP2B	RAP2B, member of RAS oncogene family [Source:HGNC Symbol;Acc:HGNC:9862]
0	0.694014	0.29	0.07	0	WK12	DLK2	delta like non-canonical Notch ligand 2 [Source:HGNC Symbol;Acc:HGNC:21113]
0	0.692531	0.987	0.907	0	WK12	B2M	beta-2-microglobulin [Source:HGNC Symbol;Acc:HGNC:914]
0	0.68981	0.998	0.973	0	WK12	MT-ND4L	mitochondrially encoded NADH:ubiquinone oxidoreductase core subunit 4L [Source:HGNC Symbol;Acc:HGNC:7460]
0	0.687382	0.349	0.069	0	WK12	HCAR3	hydroxycarboxylic acid receptor 3 [Source:HGNC Symbol;Acc:HGNC:16824]
6.67833e-175	0.686648	0.349	0.172	1.64614e-170	WK12	MAL	mal, T cell differentiation protein [Source:HGNC Symbol;Acc:HGNC:6817]
0	0.680667	0.716	0.429	0	WK12	TPD52L1	TPD52 like 1 [Source:HGNC Symbol;Acc:HGNC:12006]
3.0394e-132	0.679325	0.432	0.277	7.49182e-128	WK12	CCDC80	coiled-coil domain containing 80 [Source:HGNC Symbol;Acc:HGNC:30649]
0	0.676686	0.575	0.318	0	WK12	DHRS3	dehydrogenase/reductase 3 [Source:HGNC Symbol;Acc:HGNC:17693]
0	0.676453	0.837	0.612	0	WK12	HERPUD1	homocysteine inducible ER protein with ubiquitin like domain 1 [Source:HGNC Symbol;Acc:HGNC:13744]
0	0.671771	0.522	0.256	0	WK12	LRATD1	LRAT domain containing 1 [Source:HGNC Symbol;Acc:HGNC:20743]
0	0.670417	0.293	0.066	0	WK12	TNNT3	troponin T3, fast skeletal type [Source:HGNC Symbol;Acc:HGNC:11950]
1.53222e-52	0.667195	0.445	0.353	3.77677e-48	WK12	IFI6	interferon alpha inducible protein 6 [Source:HGNC Symbol;Acc:HGNC:4054]
2.1979e-176	0.666006	0.461	0.28	5.41761e-172	WK12	CD55	CD55 molecule (Cromer blood group) [Source:HGNC Symbol;Acc:HGNC:2665]
0	0.665574	0.351	0.059	0	WK12	CYP2W1	cytochrome P450 family 2 subfamily W member 1 [Source:HGNC Symbol;Acc:HGNC:20243]
5.4125e-86	0.665107	0.538	0.446	1.33413e-81	WK12	UPK3BL1	uroplakin 3B like 1 [Source:HGNC Symbol;Acc:HGNC:37278]
0	0.663122	0.971	0.861	0	WK12	HIST1H4C	NA
0	0.661683	0.702	0.348	0	WK12	EGFR	epidermal growth factor receptor [Source:HGNC Symbol;Acc:HGNC:3236]
3.64905e-236	0.660206	0.666	0.477	8.99454e-232	WK12	KLF10	Kruppel like factor 10 [Source:HGNC Symbol;Acc:HGNC:11810]
0	0.658613	0.518	0.239	0	WK12	FILIP1L	filamin A interacting protein 1 like [Source:HGNC Symbol;Acc:HGNC:24589]
0	0.655047	0.696	0.462	0	WK12	CHD3	chromodomain helicase DNA binding protein 3 [Source:HGNC Symbol;Acc:HGNC:1918]
2.42991e-235	0.654566	0.481	0.274	5.98948e-231	WK12	VAMP8	vesicle associated membrane protein 8 [Source:HGNC Symbol;Acc:HGNC:12647]
1.36427e-227	0.654249	0.991	0.994	3.36278e-223	WK12	IGFBP2	insulin like growth factor binding protein 2 [Source:HGNC Symbol;Acc:HGNC:5471]
3.38532e-211	0.654223	0.893	0.773	8.34447e-207	WK12	ZFP36L2	ZFP36 ring finger protein like 2 [Source:HGNC Symbol;Acc:HGNC:1108]
5.98237e-123	0.650486	0.529	0.373	1.47459e-118	WK12	S100A4	S100 calcium binding protein A4 [Source:HGNC Symbol;Acc:HGNC:10494]
0	0.645985	0.253	0.058	0	WK12	COL3A1	collagen type III alpha 1 chain [Source:HGNC Symbol;Acc:HGNC:2201]
6.33055e-261	0.643383	0.299	0.112	1.56042e-256	WK12	PLAT	plasminogen activator, tissue type [Source:HGNC Symbol;Acc:HGNC:9051]
0	0.643007	0.354	0.102	0	WK12	GPRC5A	G protein-coupled receptor class C group 5 member A [Source:HGNC Symbol;Acc:HGNC:9836]
3.22663e-304	0.637358	0.373	0.149	7.95332e-300	WK12	DCDC1	doublecortin domain containing 1 [Source:HGNC Symbol;Acc:HGNC:20625]
8.28416e-251	0.634171	0.617	0.34	2.04196e-246	WK12	HSD17B2	hydroxysteroid 17-beta dehydrogenase 2 [Source:HGNC Symbol;Acc:HGNC:5211]
0	0.633749	0.371	0.123	0	WK12	WNT3	Wnt family member 3 [Source:HGNC Symbol;Acc:HGNC:12782]
0	0.633631	0.586	0.285	0	WK12	CDKN1A	cyclin dependent kinase inhibitor 1A [Source:HGNC Symbol;Acc:HGNC:1784]
2.94332e-258	0.62949	0.519	0.271	7.255e-254	WK12	RELN	reelin [Source:HGNC Symbol;Acc:HGNC:9957]
0	0.626756	0.484	0.208	0	WK12	CPXM2	carboxypeptidase X, M14 family member 2 [Source:HGNC Symbol;Acc:HGNC:26977]
0	0.622176	1	1	0	WK12	RPS27	ribosomal protein S27 [Source:HGNC Symbol;Acc:HGNC:10416]
0	0.61132	0.992	0.953	0	WK12	BTG1	BTG anti-proliferation factor 1 [Source:HGNC Symbol;Acc:HGNC:1130]
6.9782e-140	0.611075	0.422	0.277	1.72006e-135	WK12	ETS2	ETS proto-oncogene 2, transcription factor [Source:HGNC Symbol;Acc:HGNC:3489]
2.0925e-276	0.610888	0.498	0.271	5.1578e-272	WK12	AOPEP	aminopeptidase O (putative) [Source:HGNC Symbol;Acc:HGNC:1361]
0	0.610872	0.388	0.16	0	WK12	MAOA	monoamine oxidase A [Source:HGNC Symbol;Acc:HGNC:6833]
0	0.609326	0.683	0.437	0	WK12	PDLIM4	PDZ and LIM domain 4 [Source:HGNC Symbol;Acc:HGNC:16501]
1.70714e-212	0.608406	0.467	0.254	4.20794e-208	WK12	SEMA3D	semaphorin 3D [Source:HGNC Symbol;Acc:HGNC:10726]
5.61474e-221	0.606985	0.777	0.622	1.38398e-216	WK12	DSC2	desmocollin 2 [Source:HGNC Symbol;Acc:HGNC:3036]
0	0.602869	0.481	0.211	0	WK12	RETREG1	reticulophagy regulator 1 [Source:HGNC Symbol;Acc:HGNC:25964]
0	0.600241	0.444	0.193	0	WK12	COMT	catechol-O-methyltransferase [Source:HGNC Symbol;Acc:HGNC:2228]
1.18935e-224	0.59908	0.501	0.299	2.93164e-220	WK12	CAPG	capping actin protein, gelsolin like [Source:HGNC Symbol;Acc:HGNC:1474]
0	0.594589	0.508	0.243	0	WK12	NR3C1	nuclear receptor subfamily 3 group C member 1 [Source:HGNC Symbol;Acc:HGNC:7978]
0	0.593212	0.979	0.923	0	WK12	SNHG8	small nucleolar RNA host gene 8 [Source:HGNC Symbol;Acc:HGNC:33098]
0	0.587094	0.96	0.835	0	WK12	PNRC1	proline rich nuclear receptor coactivator 1 [Source:HGNC Symbol;Acc:HGNC:17278]
0	0.586864	0.488	0.202	0	WK12	FOSL2	FOS like 2, AP-1 transcription factor subunit [Source:HGNC Symbol;Acc:HGNC:3798]
4.38715e-15	0.585686	0.25	0.204	1.08139e-10	WK12	SPP1	secreted phosphoprotein 1 [Source:HGNC Symbol;Acc:HGNC:11255]
6.3637e-191	0.58546	0.48	0.297	1.56859e-186	WK12	CDH3	cadherin 3 [Source:HGNC Symbol;Acc:HGNC:1762]
0	0.583537	0.86	0.66	0	WK12	RHOC	ras homolog family member C [Source:HGNC Symbol;Acc:HGNC:669]
5.89994e-85	0.581735	0.764	0.696	1.45428e-80	WK12	CDKN1C	cyclin dependent kinase inhibitor 1C [Source:HGNC Symbol;Acc:HGNC:1786]
0	0.576567	0.421	0.175	0	WK12	GALNT3	polypeptide N-acetylgalactosaminyltransferase 3 [Source:HGNC Symbol;Acc:HGNC:4125]
0	0.572663	0.466	0.18	0	WK12	NFIA	nuclear factor I A [Source:HGNC Symbol;Acc:HGNC:7784]
7.70636e-280	0.570799	0.682	0.43	1.89954e-275	WK12	FRMD4B	FERM domain containing 4B [Source:HGNC Symbol;Acc:HGNC:24886]
1.33865e-160	0.569278	0.694	0.514	3.29964e-156	WK12	DUSP1	dual specificity phosphatase 1 [Source:HGNC Symbol;Acc:HGNC:3064]
0	0.569196	1	1	0	WK12	RPL34	ribosomal protein L34 [Source:HGNC Symbol;Acc:HGNC:10340]
2.48662e-120	0.566826	0.35	0.215	6.12928e-116	WK12	MAP3K8	mitogen-activated protein kinase kinase kinase 8 [Source:HGNC Symbol;Acc:HGNC:6860]
0	0.566097	0.975	0.927	0	WK12	SNHG7	small nucleolar RNA host gene 7 [Source:HGNC Symbol;Acc:HGNC:28254]
0	0.565173	0.674	0.397	0	WK12	SERTAD1	SERTA domain containing 1 [Source:HGNC Symbol;Acc:HGNC:17932]
0	0.56377	1	1	0	WK12	RPL37	ribosomal protein L37 [Source:HGNC Symbol;Acc:HGNC:10347]
1.00093e-205	0.56265	0.507	0.292	2.46719e-201	WK12	MAFB	MAF bZIP transcription factor B [Source:HGNC Symbol;Acc:HGNC:6408]
1.45175e-228	0.561283	0.436	0.222	3.57842e-224	WK12	TMEM176B	transmembrane protein 176B [Source:HGNC Symbol;Acc:HGNC:29596]
0	0.560759	0.268	0.048	0	WK12	CASP4	caspase 4 [Source:HGNC Symbol;Acc:HGNC:1505]
5.1888e-142	0.560275	0.672	0.56	1.27899e-137	WK12	CRNDE	colorectal neoplasia differentially expressed [Source:HGNC Symbol;Acc:HGNC:37078]
0	0.557911	1	1	0	WK12	RPL41	ribosomal protein L41 [Source:HGNC Symbol;Acc:HGNC:10354]
0	0.557288	0.318	0.067	0	WK12	HCAR2	hydroxycarboxylic acid receptor 2 [Source:HGNC Symbol;Acc:HGNC:24827]
0	0.555559	0.576	0.309	0	WK12	ELF1	E74 like ETS transcription factor 1 [Source:HGNC Symbol;Acc:HGNC:3316]
0	0.554303	0.374	0.115	0	WK12	PKP3	plakophilin 3 [Source:HGNC Symbol;Acc:HGNC:9025]
1.19265e-210	0.553838	0.431	0.222	2.93976e-206	WK12	TMEM176A	transmembrane protein 176A [Source:HGNC Symbol;Acc:HGNC:24930]
1.15896e-113	0.552708	0.742	0.656	2.85672e-109	WK12	SERPINF1	serpin family F member 1 [Source:HGNC Symbol;Acc:HGNC:8824]
1.70781e-294	0.552547	0.892	0.753	4.20959e-290	WK12	SCARB2	scavenger receptor class B member 2 [Source:HGNC Symbol;Acc:HGNC:1665]
0	0.551276	0.562	0.3	0	WK12	P4HA2	prolyl 4-hydroxylase subunit alpha 2 [Source:HGNC Symbol;Acc:HGNC:8547]
