# Supplementary material for: Single-cell transcriptomics reveals the molecular basis of human iPS cell differentiation into ectodermal ocular lineages
Source: Commun Biol. 2024 Nov 12;7:1495. doi: 10.1038/s42003-024-07130-4 (PMC11557866; doi:10.1038/s42003-024-07130-4)
Supplement: Supplementary file 5 — Supplementary Data 3 [file 42003_2024_7130_MOESM5_ESM.xlsx]

## Sheet: Supplementary Data 3
id	module	supermodule
STMN2	1	1
DCX	1	1
TUBA1A	1	1
TUBB2B	1	1
TUBB3	1	1			Supplementary Data 3: Module groupings (tab1). Genes ranked by effect size (morans_I statistic) (tab2)
BASP1	1	1
NSG2	1	1
TUBB2A	1	1
JPT1	1	1
MAP1B	1	1
RTN1	1	1
CRMP1	1	1
INA	1	1
ELAVL3	1	1
MLLT11	1	1
HES6	1	1
GPM6A	1	1
MAPT	1	1
UCHL1	1	1
GAP43	1	1
STMN4	1	1
TERF2IP	1	1
PCSK1N	1	1
SFRP2	1	1
NEUROD4	1	1
RBP1	1	1
THRB	1	1
ELAVL4	1	1
SEZ6L2	1	1
PCBP4	1	1
TLCD3B	1	1
NEUROD1	1	1
PKIA	1	1
STMN1	1	1
EEF1A2	1	1
CKB	1	1
CELF4	1	1
TTC9B	1	1
GDAP1L1	1	1
MYT1L	1	1
TAGLN3	1	1
SCG3	1	1
VAMP2	1	1
CRX	1	1
SOX11	1	1
BEX1	1	1
PDC	1	1
DLX6-AS1	1	1
CELF3	1	1
NCAM1	1	1
MALAT1	1	1
LINC00632	1	1
PGM2L1	1	1
BEX2	1	1
RAB3A	1	1
CDKN2D	1	1
GNAO1	1	1
ATP1A3	1	1
TTC3	1	1
MAP2	1	1
GNB3	1	1
VXN	1	1
PAK3	1	1
CAMK2N1	1	1
SOX4	1	1
SEPTIN4	1	1
TMEM35A	1	1
CCNI	1	1
TMSB10	1	1
HOXB8	1	1
CALM2	1	1
GNG3	1	1
KIAA0408	1	1
NOVA1	1	1
SCN3B	1	1
LMAN1	1	1
HOXB2	1	1
C4orf48	1	1
GRIA2	1	1
SYP	1	1
IGFBPL1	1	1
PBX3	1	1
MAP6	1	1
RTN4	1	1
IMPG2	1	1
DLX2	1	1
KLC1	1	1
NSG1	1	1
NEFL	1	1
VSX1	1	1
TMEM59L	1	1
OLFM1	1	1
HOXB3	1	1
HOXB5	1	1
TCEAL7	1	1
AIPL1	1	1
PRDM1	1	1
KIF5C	1	1
TSPAN7	1	1
ONECUT2	1	1
L1CAM	1	1
SYT4	1	1
MIAT	1	1
KIDINS220	1	1
LHX2	1	1
NREP	1	1
ONECUT1	1	1
DLX1	1	1
MARCKS	1	1
NRXN1	1	1
SYT1	1	1
HOXB6	1	1
SCG5	1	1
AMER2	1	1
RORB	1	1
ENO2	1	1
DPYSL2	1	1
LY6H	1	1
APLP1	1	1
RAX	1	1
PPP1R1A	1	1
CDK5R1	1	1
POU4F2	1	1
MIR7-3HG	1	1
SPHK1	1	1
SEPTIN3	1	1
YWHAH	1	1
SRRM4	1	1
NHLH1	1	1
KIFAP3	1	1
DNER	1	1
DCC	1	1
SNAP25	1	1
SLC32A1	1	1
RXRG	1	1
ISL2	1	1
ATCAY	1	1
APC2	1	1
SYT11	1	1
ANK3	1	1
CDHR1	1	1
DAAM1	1	1
DUSP8	1	1
TRH	1	1
RUNX1T1	1	1
ZCCHC12	1	1
INSM1	1	1
CALM1	1	1
GABRB3	1	1
CAMK2N2	1	1
VTN	1	1
NDRG4	1	1
SCGN	1	1
SOGA3	1	1
SARAF	1	1
TMOD2	1	1
LINC02381	1	1
SBK1	1	1
NFASC	1	1
PDE6H	1	1
SCN2A	1	1
KCNV2	1	1
RTN3	1	1
DLL3	1	1
FNBP1L	1	1
FXYD6	1	1
LINC00461	1	1
SCN3A	1	1
LRP2	1	1
YWHAQ	1	1
MIR100HG	1	1
ATOH7	1	1
BEX4	1	1
GADD45G	1	1
CEP170	1	1
RBFOX2	1	1
DNM3	1	1
AKR1C2	1	1
DLL4	1	1
NEFM	1	1
UNCX	1	1
AC010931.2	1	1
CHGB	1	1
HPCAL4	1	1
RBP4	1	1
CALM3	1	1
RBP3	1	1
CADPS	1	1
KCNH6	1	1
NNAT	1	1
CBLN1	1	1
HOXB4	1	1
AC010247.2	1	1
DCLK1	1	1
SCRT2	1	1
COMMD6	1	1
FGF1	1	1
ST18	1	1
PPP2R2B	1	1
SSTR2	1	1
FOXP1	1	1
KIF5A	1	1
SH3BGRL3	1	1
GABARAPL2	1	1
RAB3C	1	1
RUNDC3A	1	1
MYT1	1	1
RAB33A	1	1
KLHL35	1	1
PECAM1	1	1
NRXN2	1	1
USP11	1	1
ZFHX3	1	1
TCEAL2	1	1
MAPK8IP2	1	1
PEG10	1	1
DDX24	1	1
NTM	1	1
KIF21B	1	1
CCDC184	1	1
LINC00599	1	1
MAP1LC3A	1	1
DRD2	1	1
RCVRN	1	1
SEC11C	1	1
MORF4L2	1	1
SEPTIN6	1	1
SEC62	1	1
CELF5	1	1
KIF1A	1	1
POU2F2	1	1
PTPRN	1	1
PCAT4	1	1
CCDC88A	1	1
AUXG01000058.1	1	1
CSRNP3	1	1
SCG2	1	1
SLC1A7	1	1
ATP5F1E	1	1
STXBP1	1	1
SLC17A6	1	1
TFDP2	1	1
ATP6V1G2	1	1
JPH4	1	1
PNISR	1	1
LUC7L3	1	1
MT-ND2	1	1
CXCR4	1	1
C18orf32	1	1
AKR1C1	1	1
WSB1	1	1
SLC38A5	1	1
NGRN	1	1
ADCYAP1	1	1
FXYD7	1	1
BSCL2	1	1
LINC00592	1	1
MRLN	1	1
CPLX2	1	1
ARX	1	1
SHD	1	1
ID4	1	1
TOMM7	1	1
ELAVL2	1	1
EBF2	1	1
SLC4A8	1	1
NDFIP1	1	1
C1QL1	1	1
NDN	1	1
GNG2	1	1
PAFAH1B3	1	1
CNIH2	1	1
GSG1	1	1
PRKAR2B	1	1
AUTS2	1	1
DLG2	1	1
PODXL2	1	1
SV2A	1	1
TCEAL5	1	1
CADM1	1	1
CADM3	1	1
TUBB4A	1	1
NRCAM	1	1
BHLHE22	1	1
NRSN1	1	1
CNTN2	1	1
SLIT1	1	1
SMIM18	1	1
SERINC1	1	1
CLASP2	1	1
CHRNA1	1	1
PHACTR3	1	1
MTSS1	1	1
EIF1B	1	1
XPR1	1	1
SH3BP5	1	1
RIPOR2	1	1
NRIP1	1	1
REEP1	1	1
DPYSL5	1	1
DUSP4	1	1
KLF7	1	1
TSHZ1	1	1
GDI1	1	1
DPP6	1	1
RASD1	1	1
SLC1A2	1	1
H1FX	1	1
TLE4	1	1
PGRMC1	1	1
AC004540.2	1	1
GPR83	1	1
PNMA2	1	1
TULP1	1	1
C11orf96	1	1
LINGO1	1	1
ISLR2	1	1
PJA2	1	1
GABBR2	1	1
AKAP6	1	1
NSD3	1	1
ANKS1B	1	1
ZEB1	1	1
CREG2	1	1
CXXC5	1	1
ZNF428	1	1
EOMES	1	1
CHGA	1	1
TMEM196	1	1
GPRIN1	1	1
ANKRD12	1	1
MCC	1	1
EBF1	1	1
TMEFF1	1	1
DISP2	1	1
SLC17A7	1	1
FRRS1L	1	1
DYNC1I2	1	1
RCAN2	1	1
PAK5	1	1
PRKACB	1	1
PRPH	1	1
DCTN3	1	1
SRGAP3	1	1
NANOS1	1	1
DPF1	1	1
UNC119	1	1
EBF3	1	1
KIF3A	1	1
PALLD	1	1
FAM241B	1	1
DOK5	1	1
CADM2	1	1
ZFHX4	1	1
PRMT2	1	1
FNDC5	1	1
HOXB7	1	1
PRRT2	1	1
CXXC4	1	1
SLC18A2	1	1
CNTN1	1	1
OTP	1	1
TLX3	1	1
ROBO3	1	1
ACYP1	1	1
ROBO2	1	1
POU3F3	1	1
ACSL4	1	1
CRIP2	1	1
YWHAG	1	1
PRCD	1	1
DNAJC12	1	1
AGAP1	1	1
RAB2A	1	1
SPTAN1	1	1
TUT4	1	1
SLC22A17	1	1
RBFOX1	1	1
RGS16	1	1
ANK2	1	1
DUSP26	1	1
ASPHD1	1	1
CALY	1	1
FSTL5	1	1
ONECUT3	1	1
NCAN	1	1
ACTL6B	1	1
HOXB-AS3	1	1
ZC2HC1A	1	1
DDX5	1	1
SIX3-AS1	1	1
GABRG2	1	1
MPP4	1	1
DDAH2	1	1
SMPD3	1	1
CTNNA2	1	1
FSCN1	1	1
NAP1L3	1	1
PEX5L	1	1
WFIKKN2	1	1
AP003110.1	1	1
AKT3	1	1
RAB3B	1	1
MPPED2	1	1
EID1	1	1
CD200	1	1
ARMCX3	1	1
APC	1	1
STMN3	1	1
ARL6IP5	1	1
RUFY3	1	1
PFN2	1	1
ATL1	1	1
DDIT3	1	1
BEX5	1	1
RGMB	1	1
NMNAT2	1	1
TMEM161B-AS1	1	1
AP2B1	1	1
PRPSAP1	1	1
FBN2	1	1
UQCRQ	1	1
CPEB4	1	1
NHLH2	1	1
RBFOX3	1	1
ZEB2	1	1
SOBP	1	1
CHST8	1	1
DTD1	1	1
NAV3	1	1
JAKMIP2	1	1
GAD1	1	1
TSPYL4	1	1
TBC1D9	1	1
COL4A5	1	1
TNR	1	1
PPFIA2	1	1
SVBP	1	1
FIGN	1	1
CNRIP1	1	1
ZBTB18	1	1
NRN1	1	1
MIR124-2HG	1	1
PSAP	1	1
KIF1B	1	1
CHRNA5	1	1
LRRTM2	1	1
ZBTB7C	1	1
GPC2	1	1
BTBD8	1	1
GUK1	1	1
XKR4	1	1
SCRT1	1	1
PLD3	1	1
CIRBP	1	1
SMAD9	1	1
DMTN	1	1
ZHX1	1	1
TSHZ2	1	1
MIR217HG	1	1
OLFM2	1	1
MEAF6	1	1
AC103702.1	1	1
MYBL1	1	1
KIAA1755	1	1
CSNK1E	1	1
TRIM9	1	1
GUCY1A2	1	1
CLEC19A	1	1
SDC3	1	1
NOL4	1	1
BMERB1	1	1
KCNB1	1	1
DNAJB6	1	1
CAMKV	1	1
RAB6B	1	1
BNIP3L	1	1
TSPAN13	1	1
C14orf132	1	1
GATA2	1	1
PEA15	1	1
ADAMTS6	1	1
TBCA	1	1
CDK5R2	1	1
BAZ2B	1	1
MZT2B	1	1
DLL1	1	1
SEPTIN7	1	1
FAM155A	1	1
PBX1	1	1
PDZD4	1	1
KIF3C	1	1
CDC42	1	1
FHL1	1	1
EVL	1	1
MSI1	1	1
SPOCK2	1	1
COX7A2L	1	1
PRSS33	1	1
RUNDC3B	1	1
PLCH1	1	1
PDE1C	1	1
ATP6V0E2	1	1
AC007614.1	1	1
CHD5	1	1
GABARAP	1	1
TMEM151B	1	1
COX7C	1	1
MORF4L1	1	1
CORO2B	1	1
FGF13	1	1
UQCR11	1	1
VSTM2B	1	1
PIK3R3	1	1
NOVA2	1	1
P2RX3	1	1
NEUROG1	1	1
MEG3	1	1
RNF165	1	1
EGFLAM	1	1
MFNG	1	1
GTF2I	1	1
SP9	1	1
TRIB2	1	1
KCNK3	1	1
GSTA4	1	1
GRIA1	1	1
GNAT2	1	1
TMEM59	1	1
RD3	1	1
ADCY1	1	1
PCSK2	1	1
CMIP	1	1
ILDR2	1	1
TSHZ3	1	1
HIPK2	1	1
SLCO5A1	1	1
SYT14	1	1
OCIAD2	1	1
SCAMP5	1	1
CASK	1	1
C3orf14	1	1
DNAJA1	1	1
PCDH19	1	1
ARHGDIG	1	1
ATP6V0B	1	1
CABP7	1	1
POLR2L	1	1
BLCAP	1	1
DYNC1H1	1	1
ATAT1	1	1
CACNG2	1	1
PJA1	1	1
UBE2QL1	1	1
IGLON5	1	1
AKAP9	1	1
LINC02762	1	1
ISOC1	1	1
PNMA1	1	1
NCS1	1	1
TCAF1	1	1
PNOC	1	1
STARD4-AS1	1	1
SH2D3C	1	1
IGSF21	1	1
MAP1A	1	1
CELF2	1	1
IDS	1	1
GOLGA8A	1	1
GRIN2B	1	1
KCNQ1OT1	1	1
MAGEH1	1	1
CBX3	1	1
PLPPR3	1	1
RGS17	1	1
FBXL16	1	1
LBH	1	1
GPRIN3	1	1
TCF25	1	1
RAMP1	1	1
MAPRE2	1	1
CHRNB3	1	1
MAST1	1	1
DYNLT3	1	1
NDUFA1	1	1
NTRK3	1	1
SGIP1	1	1
RNASEK	1	1
NDUFA5	1	1
NACAD	1	1
DGCR9	1	1
SRRM3	1	1
ATP6V0A1	1	1
BRSK2	1	1
COX7A2	1	1
UQCRB	1	1
MMP24	1	1
SRCIN1	1	1
PCLO	1	1
SEZ6	1	1
TNRC6C	1	1
GDAP1	1	1
FBLL1	1	1
EPB41L3	1	1
AC055733.2	1	1
DPYSL4	1	1
LIMD2	1	1
ATP6V0C	1	1
TRIB3	1	1
PREPL	1	1
NPDC1	1	1
MINDY2	1	1
NDUFC1	1	1
2006-03-01	1	1
TP53INP2	1	1
RCN1	1	1
ATP5MD	1	1
SLC8A1	1	1
PANTR1	1	1
NUDT3	1	1
PHOX2A	1	1
CLIP3	1	1
LONRF2	1	1
NBEA	1	1
PAG1	1	1
KCNC1	1	1
MAP4	1	1
DACT3	1	1
NTRK1	1	1
SESTD1	1	1
TCEAL3	1	1
TH	1	1
POU3F4	1	1
LRRN3	1	1
SSBP2	1	1
ARHGAP33	1	1
CAMK2B	1	1
AFF3	1	1
KIAA1217	1	1
KLHL24	1	1
TAOK3	1	1
ATP6V1F	1	1
FTX	1	1
NAPB	1	1
MAPRE3	1	1
SARS	1	1
AAK1	1	1
TANC2	1	1
GNG4	1	1
PLCH2	1	1
UNC13A	1	1
AANAT	1	1
GSE1	1	1
BIN1	1	1
KMT2E	1	1
CACNA1A	1	1
MEIS3	1	1
SYN1	1	1
DCAF7	1	1
BAALC	1	1
ATP9A	1	1
SEZ6L	1	1
ADD2	1	1
NEXMIF	1	1
CAMLG	1	1
LINC01414	1	1
SAMD11	1	1
PPM1K	1	1
RIC3	1	1
SPAG9	1	1
NORAD	1	1
MEX3A	1	1
ARPP21	1	1
SLC6A1	1	1
LMO2	1	1
COX8A	1	1
C1QTNF4	1	1
VBP1	1	1
COL4A2	1	1
LRRC7	1	1
GSTM3	1	1
ASIC4	1	1
PLPPR2	1	1
COX6C	1	1
PIK3R1	1	1
RHOB	1	1
EYS	1	1
PAIP2	1	1
NKTR	1	1
VSTM2L	1	1
PCDH10	1	1
FAM229B	1	1
AP1S1	1	1
DYNLT1	1	1
GNB1	1	1
CABP5	1	1
RCOR2	1	1
PDLIM5	1	1
RIMS3	1	1
FGF9	1	1
CA2	1	1
SORBS2	1	1
ZNF462	1	1
KIF19	1	1
TMEM14A	1	1
TTLL7	1	1
ETFB	1	1
SCD5	1	1
H1F0	1	1
NECAP1	1	1
PCBP2	1	1
HDGFL3	1	1
TAF7	1	1
JPX	1	1
BCL7A	1	1
NXPH1	1	1
CANX	1	1
N4BP2L2	1	1
DYNLRB1	1	1
ATP6V1G1	1	1
NYAP2	1	1
CCDC28B	1	1
FAIM2	1	1
SMAD2	1	1
SYT5	1	1
EPC1	1	1
BSN	1	1
ZC3H12C	1	1
CHRNB4	1	1
YPEL3	1	1
FAM171B	1	1
RPAIN	1	1
THRA	1	1
NEDD4L	1	1
CKAP4	1	1
TBR1	1	1
PDZRN4	1	1
SLN	1	1
TM2D3	1	1
NKAIN1	1	1
RSBN1	1	1
CLTB	1	1
PPP2R5B	1	1
ABI2	1	1
BARHL2	1	1
AC023300.2	1	1
TMEM123	1	1
CCDC167	1	1
ATP5MG	1	1
FAM89B	1	1
DCTN2	1	1
ADPRHL1	1	1
YAF2	1	1
PSD3	1	1
UQCR10	1	1
RFPL1S	1	1
C2orf80	1	1
ATOX1	1	1
NRL	1	1
SCOC	1	1
AK1	1	1
GREM2	1	1
RNF187	1	1
PON2	1	1
FYN	1	1
HLTF	1	1
ZNF608	1	1
MYCBP2	1	1
POU3F2	1	1
MAP1LC3B	1	1
INSM2	1	1
CCDC112	1	1
ZNF292	1	1
SH3GL2	1	1
TSPAN3	1	1
ARID4A	1	1
SLC4A7	1	1
NDUFAF3	1	1
RBPJ	1	1
DYNC1LI2	1	1
ARHGAP21	1	1
C12orf76	1	1
PAPPA	1	1
CABP2	1	1
ARPP19	1	1
PFDN2	1	1
AASDHPPT	1	1
COX7B	1	1
CEND1	1	1
TMEM38B	1	1
CLCN3	1	1
PAFAH1B1	1	1
AL451062.1	1	1
CHD9	1	1
CHD4	1	1
GGH	1	1
MAP9	1	1
GJD2	1	1
CCDC82	1	1
ATP2B2	1	1
KIF21A	1	1
SON	1	1
SNAP91	1	1
ERBB4	1	1
RTN4RL2	1	1
SHC3	1	1
SMAP2	1	1
SYBU	1	1
EFNA2	1	1
INAFM1	1	1
MLLT3	1	1
FAM92A	1	1
SERP2	1	1
ST8SIA1	1	1
SEC61G	1	1
DPF3	1	1
TP53I11	1	1
LINC01578	1	1
MAGED1	1	1
GOLGA4	1	1
ST8SIA2	1	1
NAA38	1	1
MED10	1	1
SVOP	1	1
ARF1	1	1
TNRC6B	1	1
FAM219A	1	1
WASF1	1	1
RAC3	1	1
ABHD14A	1	1
TMA7	1	1
LDB3	1	1
AF106564.1	1	1
RS1	1	1
SNCAIP	1	1
PABPN1	1	1
SH3GL3	1	1
CNTNAP4	1	1
TRAC	1	1
AGPAT4	1	1
LINC00907	1	1
MIB1	1	1
SLC25A4	1	1
TACC2	1	1
KLHL40	1	1
RAB14	1	1
ADARB1	1	1
CCDC141	1	1
THRA1/BTR	1	1
PDE4DIP	1	1
SOCS2	1	1
PHF14	1	1
GRIP2	1	1
AC139493.2	1	1
OLIG2	1	1
CHRNA4	1	1
FUT9	1	1
CELSR2	1	1
UBA1	1	1
PTBP2	1	1
RIMS1	1	1
OPTC	1	1
COX17	1	1
CPLX1	1	1
LRRC4C	1	1
PAK2	1	1
B4GALNT1	1	1
ZSCAN18	1	1
LRRC4B	1	1
SNX3	1	1
GPR85	1	1
TRIM67	1	1
EIF5	1	1
SEC14L1	1	1
PTTG1IP	1	1
AC138649.1	1	1
FGF14	1	1
NHSL1	1	1
KCNQ3	1	1
AP000894.2	1	1
CERKL	1	1
SETBP1	1	1
THSD7A	1	1
ZMIZ1	1	1
RTBDN	1	1
PRMT8	1	1
ELOB	1	1
DIRAS2	1	1
SHTN1	1	1
ARHGEF9	1	1
LRRC26	1	1
CFL2	1	1
ZNF704	1	1
VGF	1	1
SIAH3	1	1
SNX10	1	1
KTN1	1	1
GOLM1	1	1
CLGN	1	1
UBE2H	1	1
ADGRA1-AS1	1	1
PCBP3	1	1
CREB5	1	1
MRPL33	1	1
HPCAL1	1	1
STT3B	1	1
RTN2	1	1
ECEL1	1	1
TSPAN5	1	1
TMEM178B	1	1
C22orf42	1	1
HIP1R	1	1
TRIM44	1	1
ST13	1	1
CD47	1	1
AL133166.1	1	1
KCNJ6	1	1
RUSC2	1	1
TRMT9B	1	1
WDR47	1	1
SULT4A1	1	1
HIST3H2A	1	1
CACNB4	1	1
AC100805.1	1	1
GLRA2	1	1
LCOR	1	1
PAGR1	1	1
NEGR1	1	1
DDX17	1	1
DCLK2	1	1
CLDN5	1	1
KCNG4	1	1
SKAP1	1	1
CCSER1	1	1
MAPK8IP1	1	1
SNAPC3	1	1
KCNIP1	1	1
AC016717.2	1	1
RPH3A	1	1
TMEM132A	1	1
TLE1	1	1
DYNC1LI1	1	1
FARP1	1	1
ATP5MPL	1	1
BCO2	1	1
SCAMP1	1	1
RNF24	1	1
STOX2	1	1
SYT13	1	1
LINC02397	1	1
TSC22D3	1	1
LRCH2	1	1
AC012354.1	1	1
RTL8C	1	1
RFX3	1	1
ACSL6	1	1
MFAP2	1	1
TMEM121B	1	1
DOK6	1	1
KAT6A	1	1
LINC02223	1	1
TNNI1	1	1
PCDHGB6	1	1
OTX1	1	1
STX12	1	1
ZBTB38	1	1
LINC01170	1	1
MYO16	1	1
MXI1	1	1
STX1A	1	1
CHST1	1	1
RNF7	1	1
RUFY2	1	1
SHC2	1	1
LIN7B	1	1
ATP5ME	1	1
CLCN4	1	1
RDX	1	1
ATRX	1	1
TULP4	1	1
DYNC1I1	1	1
SSR4	1	1
RERE	1	1
TCEAL4	1	1
FNDC3A	1	1
NAP1L5	1	1
COX20	1	1
GOLGA7B	1	1
GRIK3	1	1
GET1	1	1
DDC	1	1
FMN1	1	1
AC006450.3	1	1
GKAP1	1	1
MTPN	1	1
PRKAA2	1	1
GPR162	1	1
TRHDE	1	1
RGS8	1	1
ELMO1	1	1
RPS6KL1	1	1
PARD6A	1	1
SCCPDH	1	1
MANEAL	1	1
EIF4G2	1	1
LGR5	1	1
ABLIM3	1	1
PDE4B	1	1
GRM5	1	1
RAX2	1	1
ZNF483	1	1
ATXN7L3B	1	1
TMEM132E	1	1
ASIC1	1	1
SMARCE1	1	1
VLDLR-AS1	1	1
LRP8	1	1
SERTAD4	1	1
KAT6B	1	1
ASGR1	1	1
UFM1	1	1
VDAC3	1	1
GNG8	1	1
HAGH	1	1
CASC15	1	1
IFRD1	1	1
RP1	1	1
RTF1	1	1
SLC12A5	1	1
FAM49A	1	1
PDE6C	1	1
ZNF536	1	1
SCN1A	1	1
NAGK	1	1
C1orf122	1	1
RFK	1	1
CLK1	1	1
ANKRD46	1	1
CPNE4	1	1
IP6K2	1	1
CAMK2D	1	1
EPHB1	1	1
CCDC18-AS1	1	1
LANCL3	1	1
CALHM4	1	1
TMEM145	1	1
USP22	1	1
APBB1	1	1
HPCA	1	1
BRSK1	1	1
ARID1B	1	1
BAD	1	1
HDAC9	1	1
NUCB2	1	1
GALNT9	1	1
KMT2A	1	1
GLCCI1	1	1
DTX1	1	1
MACO1	1	1
UBL5	1	1
SRGAP1	1	1
KLHL1	1	1
ARMCX1	1	1
PTPN5	1	1
WDR82	1	1
GNGT2	1	1
CELF6	1	1
CCNG2	1	1
LINC01003	1	1
B4GAT1	1	1
ATP8A2	1	1
PCMTD1	1	1
MAGED2	1	1
PRDM8	1	1
CDH20	1	1
MAN1A2	1	1
ZNRF1	1	1
FNIP2	1	1
CTNND2	1	1
ZADH2	1	1
TIPRL	1	1
LRRTM3	1	1
FGD4	1	1
VPS28	1	1
SERPINI2	1	1
UBL3	1	1
HERC1	1	1
CELSR3	1	1
FSD1L	1	1
LZTS1	1	1
RNF175	1	1
ZFYVE16	1	1
PCDH17	1	1
DNAJB2	1	1
DLG4	1	1
PRRC2B	1	1
PCMT1	1	1
COPS9	1	1
NPAS4	1	1
PSD	1	1
AC087457.1	1	1
SHANK2	1	1
CCDC144NL-AS1	1	1
GPR137C	1	1
UBXN4	1	1
UNC5A	1	1
TMED4	1	1
SSBP4	1	1
TAX1BP1	1	1
NOS1AP	1	1
PLPPR1	1	1
RAB1A	1	1
RNMT	1	1
PSD2	1	1
GRIA3	1	1
AC008124.1	1	1
MCTS1	1	1
ZSWIM6	1	1
DIXDC1	1	1
E2F5	1	1
C5orf24	1	1
BRINP3	1	1
TNRC18	1	1
LPGAT1	1	1
VANGL2	1	1
DICER1	1	1
ATN1	1	1
CLSTN3	1	1
LNPK	1	1
OSBPL8	1	1
CADM4	1	1
TRIM2	1	1
CDH18	1	1
FAM27C	1	1
MVB12B	1	1
PLXNA2	1	1
IGSF3	1	1
ACAP3	1	1
IGSF11	1	1
BACH2	1	1
PLPPR5	1	1
DIO2	1	1
FSIP2	1	1
PPIP5K2	1	1
XKR7	1	1
CLMP	1	1
GABRB1	1	1
IMMP1L	1	1
AGAP2	1	1
SBDS	1	1
ZNF638	1	1
DSCAM	1	1
GRM6	1	1
ELMOD1	1	1
CYGB	1	1
KCNIP4	1	1
DMD	1	1
EPHA5	1	1
EPB41L1	1	1
SRPK2	1	1
ZBTB20	1	1
ARHGEF12	1	1
AC027031.2	1	1
ARR3	1	1
ZNF91	1	1
TCEAL6	1	1
KIF2A	1	1
NUAK1	1	1
SV2B	1	1
KDM6B	1	1
PPP1R9A	1	1
HSPA13	1	1
ATP6AP1	1	1
PPP2R2C	1	1
KATNAL1	1	1
SENP7	1	1
MEF2C	1	1
PLEKHG1	1	1
BICD1	1	1
ZNF385D	1	1
DAB1	1	1
NLRP1	1	1
GOLIM4	1	1
TAC1	1	1
SERPINI1	1	1
PCDHB9	1	1
HECTD4	1	1
LINC00581	1	1
EFHD1	1	1
CLIP1	1	1
RAB9B	1	1
IGSF8	1	1
PCSK1	1	1
TRIM8	1	1
ARPC5	1	1
APBA2	1	1
MRFAP1	1	1
JTB	1	1
Z97192.4	1	1
MOAP1	1	1
FAM107B	1	1
AC140912.1	1	1
PTPRN2	1	1
CLEC4G	1	1
CACNA1E	1	1
DNAJB5	1	1
PIANP	1	1
BACE1	1	1
CCDC107	1	1
RGS2	1	1
PIP4P2	1	1
NEUROG2	1	1
HIVEP3	1	1
C11orf87	1	1
SBNO1	1	1
DHX36	1	1
ISCA1	1	1
B3GAT1	1	1
CMPK1	1	1
SYNE1	1	1
EFNA3	1	1
MAPK8	1	1
NARF	1	1
RAB26	1	1
NETO2	1	1
PRL	1	1
AC022001.3	1	1
PRKAR1A	1	1
DLGAP4	1	1
DNAH10OS	1	1
YPEL4	1	1
GRIN2D	1	1
ARF4	1	1
BBIP1	1	1
WDR72	1	1
NPPA	1	1
LIN7C	1	1
TIAM1	1	1
PRAF2	1	1
MMP17	1	1
PHACTR1	1	1
FOXP4	1	1
MFSD12	1	1
ZNF827	1	1
LINC01053	1	1
AC067773.1	1	1
RALGPS2	1	1
CLVS1	1	1
CACNG4	1	1
LINC00662	1	1
CEP85L	1	1
GABBR1	1	1
SMARCC2	1	1
DISP3	1	1
TMEM130	1	1
NSF	1	1
LPCAT4	1	1
RO60	1	1
ARHGEF4	1	1
PRKCB	1	1
TSEN34	1	1
ST8SIA4	1	1
RNH1	1	1
CLCN5	1	1
FAM200B	1	1
COX6B1	1	1
TRIR	1	1
GABRR2	1	1
ARC	1	1
DIO3OS	1	1
CASP3	1	1
ARFGAP3	1	1
GPR155	1	1
ABRAXAS1	1	1
VSTM2A	1	1
KMT2C	1	1
STAT3	1	1
YAP1	1	1
HOXC4	1	1
C1orf54	1	1
FRY	1	1
LUZP2	1	1
JPH3	1	1
PLPPR4	1	1
GRB2	1	1
RAPGEF6	1	1
PROX1	1	1
LINC01260	1	1
ST3GAL5	1	1
HMGCLL1	1	1
DACT1	1	1
TIA1	1	1
HCN3	1	1
SHF	1	1
MPC2	1	1
GSK3B	1	1
STXBP5-AS1	1	1
DNM1	1	1
EPM2AIP1	1	1
ZRANB2	1	1
RNF5	1	1
TCEAL1	1	1
MRPS5	1	1
ANKRD26	1	1
LRRC24	1	1
CDKL5	1	1
PALM	1	1
CLSTN1	1	1
MEGF9	1	1
PITHD1	1	1
ELOVL4	1	1
CIAO2B	1	1
PKN2	1	1
ZKSCAN1	1	1
CHRDL1	1	1
OTUD6B-AS1	1	1
GRIPAP1	1	1
GRINA	1	1
YPEL5	1	1
GFOD1	1	1
PAXBP1	1	1
GRM2	1	1
PLEKHA6	1	1
CORO1A	1	1
TBL1XR1	1	1
FAXC	1	1
LIFR	1	1
STX1B	1	1
LINC01563	1	1
STRADB	1	1
BMPR2	1	1
MDGA1	1	1
LAMTOR5	1	1
MAP7D2	1	1
C9orf72	1	1
SFXN3	1	1
ELFN1	1	1
ZNF821	1	1
PLXNA1	1	1
KIAA0895L	1	1
TOX2	1	1
AMPH	1	1
HECW1	1	1
OCIAD1	1	1
PNMA8C	1	1
MOSMO	1	1
MCEMP1	1	1
RBM33	1	1
FCRL6	1	1
P4HTM	1	1
WSCD1	1	1
BORCS7	1	1
ST8SIA3	1	1
GPX8	1	1
ATRNL1	1	1
SMIM14	1	1
KCTD4	1	1
BLOC1S6	1	1
STX16	1	1
GNB2	1	1
C8orf76	1	1
KIRREL3	1	1
NOTCH2	1	1
GFOD2	1	1
TMCO1	1	1
PET100	1	1
FUNDC2	1	1
SYNGR3	1	1
MGAT5B	1	1
PPM1L	1	1
RBIS	1	1
TNS3	1	1
SMARCD3	1	1
EID2B	1	1
2004-03-01	1	1
ADGRA1	1	1
ACVR2A	1	1
RIMKLA	1	1
CACNA1B	1	1
ANKRD36C	1	1
RETREG2	1	1
RAB6A	1	1
PTOV1	1	1
CCPG1	1	1
RPS6KA3	1	1
CFAP36	1	1
GRK3	1	1
BOD1L1	1	1
CNTNAP3B	1	1
DHPS	1	1
VWA5B2	1	1
FAM217B	1	1
TUSC3	1	1
SCAPER	1	1
GXYLT1	1	1
MAP3K13	1	1
MPDZ	1	1
SPHKAP	1	1
SMARCB1	1	1
NOL4L	1	1
AC008522.1	1	1
C12orf73	1	1
VOPP1	1	1
SLC25A36	1	1
EPHA8	1	1
AMN1	1	1
RBM39	1	1
SORBS1	1	1
METTL9	1	1
PTPRA	1	1
AP3B2	1	1
GNAZ	1	1
TENM2	1	1
BSDC1	1	1
PKNOX2	1	1
FAM177A1	1	1
PHF3	1	1
RAB30	1	1
MSL1	1	1
ANAPC13	1	1
CCSAP	1	1
ZNF83	1	1
GNAL	1	1
LRRC49	1	1
SUGT1	1	1
RNF157	1	1
LHX1-DT	1	1
RALGDS	1	1
RAB11B	1	1
PPP1R2	1	1
SCML1	1	1
CALCOCO1	1	1
CDK16	1	1
RASGRF1	1	1
ASTN1	1	1
SERTAD4-AS1	1	1
DPY19L1	1	1
CHD2	1	1
DNAJB9	1	1
PLXNA4	1	1
VAPA	1	1
PARP6	1	1
ZCCHC18	1	1
FAM20C	1	1
REEP2	1	1
AMER3	1	1
INHBB	1	1
ZNF226	1	1
HABP4	1	1
MKRN1	1	1
ZC3H6	1	1
SLITRK1	1	1
BRD2	1	1
DYRK4	1	1
AKIRIN2	1	1
CD99L2	1	1
FAM222A	1	1
BICDL1	1	1
CNGB1	1	1
THSD7B	1	1
OGT	1	1
FAM227A	1	1
AKAP8L	1	1
SMARCA1	1	1
AC107886.1	1	1
CHMP5	1	1
PCNX4	1	1
PBRM1	1	1
AP1M1	1	1
CDH4	1	1
ALDOC	1	1
CCDC186	1	1
XIAP	1	1
ING4	1	1
AGTPBP1	1	1
SMDT1	1	1
ATP6V1A	1	1
ELOVL2	1	1
SSBP3	1	1
MICU3	1	1
PTPRE	1	1
SLC39A6	1	1
CMTM6	1	1
NKAIN3	1	1
N4BP2	1	1
ARHGAP5	1	1
NEO1	1	1
SLC44A3	1	1
ANKH	1	1
STARD3NL	1	1
LINC01322	1	1
RSBN1L	1	1
SAMD3	1	1
MTUS2	1	1
HSDL2	1	1
REM2	1	1
CASC4	1	1
MTURN	1	1
PON1	1	1
CARMIL2	1	1
ATAD1	1	1
PPP3CA	1	1
NDUFA3	1	1
ANKRD44	1	1
SH3GLB1	1	1
IAH1	1	1
GAS7	1	1
FAM210B	1	1
CPNE3	1	1
FGF12	1	1
GSPT2	1	1
POLR3GL	1	1
DIRAS1	1	1
SIRT2	1	1
PINK1	1	1
ANKRD13B	1	1
LGI2	1	1
B3GAT2	1	1
CCDC50	1	1
TAOK1	1	1
KCNH2	1	1
C14orf39	1	1
PLEKHH1	1	1
PURG	1	1
SCAF11	1	1
FRMD4A	1	1
NKAIN2	1	1
MSRB3	1	1
AC233296.1	1	1
TMEM271	1	1
CAPRIN2	1	1
TTBK2	1	1
ITFG1	1	1
CTIF	1	1
PPFIA3	1	1
DZIP1	1	1
RGS7	1	1
MOB1A	1	1
RUSC1	1	1
KCNMA1	1	1
AC005487.1	1	1
TSEN15	1	1
VEZF1	1	1
ZNF423	1	1
2005-03-01	1	1
REEP3	1	1
C1orf216	1	1
PFKM	1	1
EFNB3	1	1
RORA	1	1
ASB8	1	1
HAGHL	1	1
RAB39B	1	1
PEMT	1	1
CEP290	1	1
TMF1	1	1
PAM	1	1
FBXO21	1	1
LRFN2	1	1
AL512380.1	1	1
CHRNA6	1	1
DDRGK1	1	1
SPINK4	1	1
ZNF445	1	1
GLRA3	1	1
SLC8A2	1	1
RB1CC1	1	1
PMM1	1	1
AC130456.1	1	1
PUM1	1	1
ANKRD50	1	1
MT1X	1	1
YTHDC1	1	1
LUC7L	1	1
GRK4	1	1
CYTH2	1	1
ZNF516	1	1
ZYG11B	1	1
PYGO1	1	1
KLF3-AS1	1	1
TMEM74B	1	1
MAT2B	1	1
NPM2	1	1
GOLGA2	1	1
MRAS	1	1
PIAS1	1	1
GLCE	1	1
PTCHD1	1	1
ZNF804A	1	1
KCND3	1	1
KIRREL1	1	1
MARK1	1	1
CDK5RAP3	1	1
ZNF138	1	1
SUSD4	1	1
PLEKHA3	1	1
SETD5	1	1
REEP6	1	1
MPC1	1	1
TTC14	1	1
ATP8A1	1	1
RPGRIP1	1	1
NYAP1	1	1
VPS35	1	1
PNMA8A	1	1
MN1	1	1
RWDD1	1	1
IGBP1	1	1
FAM168A	1	1
TUSC1	1	1
SNRNP27	1	1
AC107398.3	1	1
ROMO1	1	1
GPR22	1	1
HSDL1	1	1
CCSER2	1	1
AHDC1	1	1
NPTXR	1	1
SNRPB2	1	1
KMT5B	1	1
SIM1	1	1
UGCG	1	1
FNDC4	1	1
PDE4A	1	1
HSF2	1	1
TMEM256	1	1
FAM131C	1	1
MTMR9	1	1
GABRA2	1	1
GOLGA8B	1	1
PRDM2	1	1
SCN9A	1	1
XPA	1	1
PNPLA8	1	1
GDPD5	1	1
RGS7BP	1	1
CARMIL3	1	1
CAMK2A	1	1
SACS	1	1
LRIT1	1	1
AKR7A2	1	1
PXK	1	1
FAM171A2	1	1
C11orf54	1	1
ASXL3	1	1
SEPTIN8	1	1
HSD17B14	1	1
EFR3B	1	1
DENND5B	1	1
MIEN1	1	1
PLAAT1	1	1
SVIP	1	1
FAM204A	1	1
LINC01201	1	1
PRH1	1	1
FAM199X	1	1
STXBP5L	1	1
ZMAT1	1	1
GFRA2	1	1
KLHL28	1	1
NDUFB1	1	1
IGDCC4	1	1
SYT16	1	1
TMTC2	1	1
DHRS7	1	1
STX2	1	1
AC010642.2	1	1
FYTTD1	1	1
PNMA8B	1	1
CACNG3	1	1
WDR13	1	1
MAGEF1	1	1
EMC7	1	1
C8orf33	1	1
PAUPAR	1	1
TPGS1	1	1
STX7	1	1
NCMAP	1	1
ENDOG	1	1
WDFY1	1	1
LINC02308	1	1
WNT16	1	1
DNAJC6	1	1
CACNG7	1	1
FOXK1	1	1
PREX1	1	1
AFF4	1	1
AC115282.1	1	1
MED28	1	1
SLC35F1	1	1
ZNHIT1	1	1
USP34	1	1
IQSEC3	1	1
PRR4	1	1
PDZD7	1	1
AC023794.3	1	1
PCDH8	1	1
MAPK6	1	1
ARL8A	1	1
MBOAT2	1	1
SGTB	1	1
SMIM29	1	1
ESRRG	1	1
ANK1	1	1
EPS15	1	1
GOLGB1	1	1
RELL2	1	1
GP1BB	1	1
CIR1	1	1
GPATCH2L	1	1
EPHB3	1	1
USP47	1	1
RTP5	1	1
GABRG3	1	1
AKAP13	1	1
FAM50A	1	1
IRGQ	1	1
NLK	1	1
LINC00458	1	1
SNN	1	1
LYRM2	1	1
SMIM26	1	1
ATF2	1	1
AP003108.1	1	1
TMEM30A	1	1
SHISA5	1	1
ASH1L	1	1
CLINT1	1	1
CYFIP2	1	1
CAMK1D	1	1
TM2D1	1	1
HCN4	1	1
CAMSAP2	1	1
LZIC	1	1
SCP2	1	1
TMEM163	1	1
F12	1	1
SPIN1	1	1
ERBIN	1	1
KCNJ12	1	1
RBM4	1	1
AC007938.3	1	1
ZNF24	1	1
MED12L	1	1
RBM41	1	1
ACTR10	1	1
SMC5	1	1
LHFPL4	1	1
FMC1	1	1
TMEM245	1	1
PIEZO2	1	1
HS2ST1	1	1
TNKS	1	1
GNAQ	1	1
FAM230I	1	1
PDCD7	1	1
WDR83OS	1	1
TTYH3	1	1
KLHL9	1	1
SLC43A2	1	1
PARD3B	1	1
BCOR	1	1
CNGA3	1	1
RTP1	1	1
ARHGEF7	1	1
PLEKHO1	1	1
FAM131B	1	1
RYK	1	1
LSM11	1	1
NBAS	1	1
SLC10A4	1	1
MTDH	1	1
MDFIC	1	1
TTC28	1	1
CASC3	1	1
EPS8	1	1
KPNA5	1	1
PRKCA	1	1
TMEM246	1	1
SMAP1	1	1
PCYOX1	1	1
OSBPL6	1	1
ARL3	1	1
NFE2L1	1	1
PIP4K2B	1	1
TXNDC16	1	1
CNTLN	1	1
ZNF33A	1	1
BEND5	1	1
AL354740.1	1	1
ZFHX2	1	1
RNF208	1	1
ICA1L	1	1
SUCLG1	1	1
FOXN2	1	1
DIPK1B	1	1
NR2F2-AS1	1	1
CACNA1G	1	1
CITED1	1	1
IK	1	1
RSRC2	1	1
ALKBH5	1	1
MED19	1	1
AL031291.1	1	1
GPRASP1	1	1
GATAD1	1	1
RHBDD2	1	1
ZBTB10	1	1
KALRN	1	1
SHISA6	1	1
MXD4	1	1
MAP7D1	1	1
UBE2J1	1	1
AL161945.1	1	1
SCRN1	1	1
C16orf87	1	1
PTPRM	1	1
SRD5A1	1	1
MAGI2	1	1
ZFHX4-AS1	1	1
CABP1	1	1
ARID4B	1	1
DNAJC4	1	1
KCNC2	1	1
SLC7A14	1	1
ROCK2	1	1
MPHOSPH8	1	1
TMX4	1	1
BCAS2	1	1
SLC39A7	1	1
NDUFV3	1	1
ARRDC3	1	1
CALB2	1	1
RNF145	1	1
OXR1	1	1
PAIP1	1	1
MIDN	1	1
PLCL1	1	1
ATP6V0D1	1	1
TM9SF3	1	1
RCAN3	1	1
MEX3B	1	1
CORO1C	1	1
UNC79	1	1
NCOA3	1	1
WSB2	1	1
GCC2	1	1
VPS36	1	1
PPM1E	1	1
PRPF4B	1	1
LENG8	1	1
SPTSSA	1	1
AC010624.2	1	1
PRKG1	1	1
GABRA3	1	1
MTR	1	1
FAM110B	1	1
FBXW11	1	1
RSF1	1	1
HID1	1	1
F2RL2	1	1
AC025280.2	1	1
AC004158.1	1	1
DCTD	1	1
SCAND1	1	1
DCHS1	1	1
RASAL2	1	1
ATXN2	1	1
BDP1	1	1
ASAP1	1	1
CNPY4	1	1
LINC02488	1	1
CCDC90B	1	1
SATB1	1	1
PTGFR	1	1
NGEF	1	1
TMTC4	1	1
ATF5	1	1
MTMR7	1	1
ERLEC1	1	1
MED13L	1	1
RABEP1	1	1
KCNA2	1	1
DTX3	1	1
SYNC	1	1
GSG1L	1	1
HOOK3	1	1
KPNA3	1	1
ZNHIT6	1	1
USP3	1	1
AL009178.2	1	1
ZFR	1	1
RB1	1	1
C15orf61	1	1
RADX	1	1
CACNA1C	1	1
IGF1R	1	1
EHBP1	1	1
PLPP4	1	1
PEAK1	1	1
PSMC6	1	1
TMEM229B	1	1
ADAM10	1	1
RAB11FIP2	1	1
NNT-AS1	1	1
PPM1A	1	1
GPI	1	1
PRPF6	1	1
MIR181A2HG	1	1
AL450998.2	1	1
MRFAP1L1	1	1
ADAM17	1	1
CNTNAP5	1	1
LINC01915	1	1
FMN2	1	1
ADCY5	1	1
GPATCH11	1	1
RGS4	1	1
PCSK7	1	1
FAM219B	1	1
MCF2L	1	1
DGKI	1	1
RTL5	1	1
PLCB1	1	1
ASPHD2	1	1
RFTN2	1	1
LYST	1	1
CSMD3	1	1
ACTR1A	1	1
TPH1	1	1
CHORDC1	1	1
AL683813.1	1	1
LINC00623	1	1
SELENOS	1	1
COX11	1	1
LRP1	1	1
SLC8A3	1	1
ATP6AP2	1	1
AL133163.3	1	1
NLGN2	1	1
SLC4A10	1	1
ZNF503-AS2	1	1
UBE2R2	1	1
SYF2	1	1
MAGI1	1	1
MPP2	1	1
SYNGAP1	1	1
MYO5A	1	1
SV2C	1	1
ACHE	1	1
GPR173	1	1
PIGM	1	1
RNF146	1	1
LRFN5	1	1
AL162231.1	1	1
IMPAD1	1	1
GPATCH2	1	1
FRMPD1	1	1
JAZF1	1	1
PRR36	1	1
CACNA1H	1	1
SLC6A5	1	1
SDK1	1	1
TMEM9B	1	1
ZNF322	1	1
PDE10A	1	1
DIP2C	1	1
SEC23A	1	1
NALCN	1	1
ZDHHC2	1	1
MFSD4B	1	1
KCNF1	1	1
KIAA0232	1	1
CUX1	1	1
CPA1	1	1
CAMSAP1	1	1
POU6F2	1	1
SOGA1	1	1
SMIM13	1	1
SECISBP2L	1	1
AL138830.2	1	1
ZDBF2	1	1
MRPS36	1	1
ZDHHC9	1	1
PPP1R18	1	1
OLIG1	1	1
AFF1	1	1
PGBD5	1	1
AK5	1	1
HCG18	1	1
RASA4	1	1
KANSL1	1	1
GPSM1	1	1
DMXL2	1	1
FAM13A	1	1
FAM78B	1	1
FUCA2	1	1
KBTBD11	1	1
NDUFAF5	1	1
[truncated: 18,306 more rows]

## Sheet: morans_I
status	p_value	morans_test_statistic	morans_I	gene_short_name	q_value
OK	0	599.723	0.919103	POU5F1	0
OK	0	569.522	0.872731	HMGB2	0
OK	0	562.123	0.861576	HMGA1	0
OK	0	558.167	0.855166	STMN2	0
OK	0	548.393	0.840102	TOP2A	0
OK	0	547.197	0.838322	DCX	0
OK	0	544.655	0.834653	S100A11	0
OK	0	542.592	0.831223	UBE2C	0
OK	0	541.958	0.830541	UGP2	0
OK	0	540.681	0.828178	PMEL	0
OK	0	538.06	0.82442	TUBA1A	0
OK	0	537.867	0.824323	CD24	0
OK	0	536.194	0.821617	TUBB2B	0
OK	0	535.594	0.820573	CCNB1	0
OK	0	531.002	0.813533	TUBB3	0
OK	0	529.769	0.81182	NUSAP1	0
OK	0	523.302	0.801967	MIR302CHG	0
OK	0	523.288	0.801783	S100A14	0
OK	0	522.398	0.800478	TERF1	0
OK	0	522.041	0.800031	PTTG1	0
OK	0	520.956	0.798267	CKS2	0
OK	0	518.669	0.794737	CCNB2	0
OK	0	518.836	0.794672	HAPLN1	0
OK	0	515.3	0.789794	SFRP1	0
OK	0	515.394	0.789757	TPX2	0
OK	0	514.311	0.787999	KRT19	0
OK	0	513.249	0.78648	BASP1	0
OK	0	510.537	0.782482	PRDX1	0
OK	0	507.518	0.776439	ELN	0
OK	0	506.492	0.775795	NSG2	0
OK	0	506.356	0.775719	CDK1	0
OK	0	506.2	0.77542	FOXD3-AS1	0
OK	0	505.981	0.775187	TDGF1	0
OK	0	503.1	0.770728	KPNA2	0
OK	0	502.798	0.770374	KRT8	0
OK	0	502.665	0.770167	SEPHS1	0
OK	0	502.615	0.770009	TUBB2A	0
OK	0	502.462	0.769776	ARL6IP1	0
OK	0	502.394	0.769252	SERPINF1	0
OK	0	501.442	0.768563	TUBA1B	0
OK	0	501.237	0.768121	JPT1	0
OK	0	501.185	0.768088	DPPA4	0
OK	0	499.296	0.765096	CDC20	0
OK	0	495.252	0.759086	RPL39	0
OK	0	495.47	0.759011	MAP1B	0
OK	0	495.971	0.758984	NEK2	0
OK	0	495.357	0.758787	RTN1	0
OK	0	494.781	0.758129	PLK1	0
OK	0	494.591	0.757936	DLGAP5	0
OK	0	493.11	0.755764	SNRPN	0
OK	0	492.957	0.755176	CENPA	0
OK	0	492.6	0.7547	TUBB4B	0
OK	0	491.618	0.75325	CRMP1	0
OK	0	491.381	0.7529	VIM	0
OK	0	490.617	0.751833	PERP	0
OK	0	490.71	0.7518	CDKN3	0
OK	0	490.602	0.751791	EPCAM	0
OK	0	489.766	0.750475	KRT17	0
OK	0	489.229	0.749527	CCNA2	0
OK	0	488.411	0.748288	GTSE1	0
OK	0	488.057	0.747966	BIRC5	0
OK	0	487.931	0.747817	CKS1B	0
OK	0	486.088	0.745035	NPM1	0
OK	0	485.791	0.744333	SGO2	0
OK	0	485.662	0.7441	CXCL14	0
OK	0	485.226	0.743301	INA	0
OK	0	484.883	0.743049	S100A10	0
OK	0	484.629	0.74252	PBK	0
OK	0	484.648	0.742408	KRT18	0
OK	0	484.332	0.741968	ASPM	0
OK	0	483.318	0.740757	PFN1	0
OK	0	482.758	0.739601	ELAVL3	0
OK	0	482.671	0.739532	NUF2	0
OK	0	481.234	0.736847	UBE2S	0
OK	0	480.418	0.736042	PRC1	0
OK	0	480.586	0.735807	DCT	0
OK	0	479.231	0.734289	MLLT11	0
OK	0	478.868	0.733691	KRT5	0
OK	0	477.481	0.731734	DNMT3B	0
OK	0	477.202	0.731415	H2AFZ	0
OK	0	478.824	0.7312	HES6	0
OK	0	473.967	0.726454	RAN	0
OK	0	472.925	0.724503	GPM6A	0
OK	0	472.837	0.724322	CENPF	0
OK	0	471.823	0.722992	HMMR	0
OK	0	471.225	0.721692	MAPT	0
OK	0	469.259	0.719196	APOE	0
OK	0	469.253	0.719085	AURKB	0
OK	0	468.48	0.718004	NR2F1	0
OK	0	467.919	0.717117	DAPL1	0
OK	0	466.576	0.714977	L1TD1	0
OK	0	466.391	0.714765	UCHL1	0
OK	0	465.924	0.714099	LIN28A	0
OK	0	465.674	0.713257	GAP43	0
OK	0	465.171	0.712974	TUBB	0
OK	0	464.701	0.712249	RPL41	0
OK	0	464.465	0.711621	MIR205HG	0
OK	0	462.713	0.70919	HMGB3	0
OK	0	462.277	0.708486	CLDN6	0
OK	0	461.533	0.707349	MGST1	0
OK	0	461.149	0.706677	ANXA2	0
OK	0	459.94	0.704754	WNT6	0
OK	0	459.894	0.704423	CKAP2	0
OK	0	458.841	0.70325	SOX2	0
OK	0	458.4	0.702597	LDHB	0
OK	0	457.053	0.700148	MKI67	0
OK	0	456.923	0.699852	STMN4	0
OK	0	456.325	0.69912	CDCA3	0
OK	0	455.191	0.697567	DLK1	0
OK	0	455.119	0.697319	DEPDC1	0
OK	0	453.663	0.695126	CRABP1	0
OK	0	453.61	0.695116	TUBA1C	0
OK	0	451.642	0.691172	ANXA1	0
OK	0	451.139	0.691125	AURKA	0
OK	0	450.848	0.690819	KLF5	0
OK	0	450.673	0.690394	PIF1	0
OK	0	450.181	0.689996	RPS27	0
OK	0	449.764	0.689199	TERF2IP	0
OK	0	451.549	0.688703	AGR2	0
OK	0	449.46	0.688078	TRPM1	0
OK	0	448.828	0.687461	KRT15	0
OK	0	448.524	0.687295	SMC4	0
OK	0	448.752	0.686979	TMEM98	0
OK	0	447.874	0.6863	PCSK1N	0
OK	0	446.893	0.684705	KIF2C	0
OK	0	446.711	0.684654	PAX6	0
OK	0	446.291	0.683792	DCN	0
OK	0	444.841	0.681722	SFRP2	0
OK	0	446.487	0.681387	NEUROD4	0
OK	0	444.172	0.680614	RBP1	0
OK	0	443.815	0.68017	DPYSL3	0
OK	0	443.731	0.680113	RPSA	0
OK	0	444.993	0.679841	THRB	0
OK	0	443.683	0.679561	ELAVL4	0
OK	0	443.278	0.679399	HMGN2	0
OK	0	442.91	0.678605	ESRG	0
OK	0	442.91	0.678364	HIST1H4C	0
OK	0	442.573	0.678271	MAD2L1	0
OK	0	441.773	0.676858	FXYD3	0
OK	0	440.159	0.674261	CKAP2L	0
OK	0	439.799	0.673995	PRTG	0
OK	0	439.745	0.673911	MFGE8	0
OK	0	439.775	0.67388	SEZ6L2	0
OK	0	439.895	0.67387	CLDN4	0
OK	0	439.542	0.673457	PLP1	0
OK	0	439.675	0.67318	PCBP4	0
OK	0	439.112	0.672873	TACC3	0
OK	0	438.595	0.672237	RPL34	0
OK	0	438.451	0.670849	TLCD3B	0
OK	0	437.675	0.670537	KNSTRN	0
OK	0	435.546	0.667247	TRPM3	0
OK	0	435.023	0.66676	RPL37	0
OK	0	435.278	0.666713	THY1	0
OK	0	434.04	0.665256	RPS2	0
OK	0	433.877	0.664852	JUNB	0
OK	0	432.972	0.663502	RAB25	0
OK	0	432.203	0.662403	PTMA	0
OK	0	435.148	0.662368	NEUROD1	0
OK	0	432.263	0.662338	PSRC1	0
OK	0	432.323	0.662325	ATF3	0
OK	0	432.144	0.661357	DLX5	0
OK	0	430.626	0.659586	PKIA	0
OK	0	429.867	0.658709	BUB1	0
OK	0	429.85	0.658471	CENPE	0
OK	0	429.477	0.658057	PODXL	0
OK	0	429.298	0.657766	CLDN7	0
OK	0	429.236	0.657751	FOXH1	0
OK	0	428.933	0.657393	STMN1	0
OK	0	428.299	0.656171	EEF1A2	0
OK	0	428.16	0.656058	GJA1	0
OK	0	428.033	0.656045	RPL12	0
OK	0	427.559	0.654837	SFN	0
OK	0	426.984	0.653629	CKB	0
OK	0	426.424	0.653538	PGAM1	0
OK	0	426.094	0.653076	HMGB1	0
OK	0	425.835	0.652573	PLP2	0
OK	0	425.416	0.652032	EIF4A1	0
OK	0	425.286	0.651834	NASP	0
OK	0	425.304	0.651764	PDLIM1	0
OK	0	425.37	0.65151	MXD3	0
OK	0	424.933	0.651174	BCAM	0
OK	0	424.434	0.650376	KIFC1	0
OK	0	423.83	0.649606	MT-ND3	0
OK	0	423.65	0.649214	METRN	0
OK	0	423.235	0.648626	NKAIN4	0
OK	0	423.106	0.648417	SPATS2L	0
OK	0	423.312	0.648096	CELF4	0
OK	0	422.436	0.647073	KIF20A	0
OK	0	421.719	0.646137	VAMP8	0
OK	0	419.541	0.64302	SELENOW	0
OK	0	419.508	0.641729	TYRP1	0
OK	0	418.537	0.641258	KIF23	0
OK	0	418.143	0.64072	ECT2	0
OK	0	418.03	0.640708	TPT1	0
OK	0	417.916	0.640033	TTC9B	0
OK	0	417.299	0.639084	LINC00678	0
OK	0	417.141	0.638809	IGFBP6	0
OK	0	416.754	0.638381	GDAP1L1	0
OK	0	416.708	0.637827	MYT1L	0
OK	0	415.95	0.637208	LHX5-AS1	0
OK	0	415.173	0.636309	NUCKS1	0
OK	0	414.986	0.635967	SPARC	0
OK	0	414.675	0.635167	TAGLN3	0
OK	0	414.169	0.634795	RPS6	0
OK	0	414.261	0.634761	KIF11	0
OK	0	413.791	0.634216	RANBP1	0
OK	0	413.789	0.634192	HSP90AB1	0
OK	0	413.74	0.634123	MDK	0
OK	0	413.494	0.633741	HSPD1	0
OK	0	413.871	0.63368	SCG3	0
OK	0	413.488	0.633568	SOX3	0
OK	0	413.26	0.633402	SET	0
OK	0	413.05	0.633062	SNHG6	0
OK	0	412.273	0.63129	AQP3	0
OK	0	411.221	0.630266	PHGDH	0
OK	0	411.25	0.630151	VAMP2	0
OK	0	411.128	0.629942	CDCA8	0
OK	0	410.874	0.629586	S100A16	0
OK	0	411.045	0.629571	IGFBP7	0
OK	0	412.682	0.629506	CRX	0
OK	0	410.32	0.628751	H2AFX	0
OK	0	410.147	0.62844	SLC2A1	0
OK	0	409.476	0.627505	SOX11	0
OK	0	409.359	0.627426	RPL37A	0
OK	0	409.223	0.627069	BEX1	0
OK	0	408.939	0.626615	NDC80	0
OK	0	409.106	0.626235	CCNA1	0
OK	0	408.569	0.626215	RPL30	0
OK	0	408.67	0.625996	EZR	0
OK	0	408.215	0.625043	RHOV	0
OK	0	409.319	0.624604	PDC	0
OK	0	407.397	0.624418	RPL3	0
OK	0	412.985	0.624189	DLX6-AS1	0
OK	0	407.504	0.624189	CELF3	0
OK	0	407.214	0.624134	RPL36	0
OK	0	406.883	0.623523	GPC3	0
OK	0	406.685	0.623144	CD9	0
OK	0	405.545	0.621437	MGARP	0
OK	0	405.019	0.62062	NCAM1	0
OK	0	404.73	0.620139	HJURP	0
OK	0	403.927	0.619089	MALAT1	0
OK	0	403.678	0.618691	NR6A1	0
OK	0	403.594	0.618342	HTRA1	0
OK	0	403.256	0.618066	XRCC5	0
OK	0	402.534	0.616713	KIF14	0
OK	0	401.838	0.615818	LINC00632	0
OK	0	401.739	0.615361	AC009446.1	0
OK	0	401.361	0.614759	HSPB1	0
OK	0	400.378	0.613546	HMX1	0
OK	0	400.387	0.613527	PCDH9	0
OK	0	400.009	0.612924	TMEM40	0
OK	0	400.026	0.612906	HMGN3	0
OK	0	400.077	0.612797	PGM2L1	0
OK	0	399.668	0.612567	NME2	0
OK	0	399.728	0.612374	HIST1H1B	0
OK	0	399.5	0.612304	PTMS	0
OK	0	399.066	0.611256	PMAIP1	0
OK	0	398.764	0.611187	LSM4	0
OK	0	399.201	0.611068	PTGDS	0
OK	0	398.701	0.610967	BEX2	0
OK	0	398.627	0.610895	HSPA8	0
OK	0	399.514	0.610453	KRT4	0
OK	0	398.218	0.610006	RAB3A	0
OK	0	397.876	0.609493	HESX1	0
OK	0	397.57	0.609067	CDKN2D	0
OK	0	397.337	0.608748	LMNA	0
OK	0	397.175	0.608707	SIX6	0
OK	0	396.858	0.608249	APRT	0
OK	0	397.067	0.60699	SCEL	0
OK	0	395.871	0.606418	TMEM176B	0
OK	0	395.889	0.606251	GNAO1	0
OK	0	395.496	0.605806	ATP1A3	0
OK	0	394.91	0.6052	TTC3	0
OK	0	394.672	0.604574	APELA	0
OK	0	393.613	0.602754	ANXA3	0
OK	0	393.311	0.602577	MAP2	0
OK	0	394.519	0.602489	GNB3	0
OK	0	395.862	0.599809	VXN	0
OK	0	391.365	0.599534	PAK3	0
OK	0	390.396	0.597911	CAMK2N1	0
OK	0	389.493	0.596794	CNMD	0
OK	0	389.242	0.59658	PPIA	0
OK	0	388.596	0.595598	RPL8	0
OK	0	388.166	0.594874	HES1	0
OK	0	388.045	0.594588	SOX4	0
OK	0	388.685	0.594558	LGALS3	0
OK	0	388.021	0.594541	PTH2	0
OK	0	388.386	0.593163	SEPTIN4	0
OK	0	386.859	0.592508	TMEM35A	0
OK	0	385.769	0.591104	RND3	0
OK	0	385.642	0.590981	CCNI	0
OK	0	385.523	0.590747	USP9X	0
OK	0	385.427	0.590546	IRF6	0
OK	0	385.331	0.590535	FTH1	0
OK	0	384.936	0.589859	ATP1B1	0
OK	0	384.51	0.589212	TMSB10	0
OK	0	385.236	0.589162	SERPINB2	0
OK	0	384.228	0.588904	RPS21	0
OK	0	384.195	0.588775	CPE	0
OK	0	384.119	0.58868	PRSS23	0
OK	0	384.378	0.587631	HOXB8	0
OK	0	383.094	0.587065	FEZF1	0
OK	0	383.035	0.587052	FGFR1	0
OK	0	382.971	0.58687	CALM2	0
OK	0	383.123	0.586571	CTSV	0
OK	0	382.712	0.586399	MEIS2	0
OK	0	382.516	0.586139	CYP1B1	0
OK	0	382.351	0.58551	TACSTD2	0
OK	0	382.047	0.585418	PDGFA	0
OK	0	381.862	0.585281	RPS9	0
OK	0	381.939	0.585274	BUB1B	0
OK	0	382.034	0.585082	GNG3	0
OK	0	381.827	0.58486	KIAA0408	0
OK	0	381.538	0.584719	MSI2	0
OK	0	381.688	0.584689	DSC3	0
OK	0	381.859	0.584519	NOVA1	0
OK	0	381.065	0.584047	CENPV	0
OK	0	380.769	0.583463	NCAPG	0
OK	0	380.709	0.583365	TTK	0
OK	0	380.594	0.583333	RPL36A	0
OK	0	380.408	0.582963	BUB3	0
OK	0	380.406	0.582911	TFAP2A	0
OK	0	380.231	0.582775	RPL35A	0
OK	0	380.07	0.582362	NUDT4	0
OK	0	379.944	0.582032	ZFP36	0
OK	0	379.834	0.581964	RAP2B	0
OK	0	379.497	0.581585	UBE2T	0
OK	0	379.513	0.581539	FOXG1	0
OK	0	379.558	0.581207	SCN3B	0
OK	0	379.132	0.581043	FEZ1	0
OK	0	379.086	0.581021	RPL15	0
OK	0	378.85	0.580665	HNRNPA1	0
OK	0	378.58	0.58025	RPLP0	0
OK	0	378.29	0.579787	PRELID1	0
OK	0	378.28	0.579748	PCLAF	0
OK	0	378.039	0.578436	TSPAN10	0
OK	0	377.132	0.577856	SPINT1	0
OK	0	376.576	0.576872	ELF3	0
OK	0	376.265	0.576686	LMAN1	0
OK	0	376.364	0.576467	KREMEN2	0
OK	0	377.155	0.576434	UPK3BL1	0
OK	0	376.091	0.575761	GJB6	0
OK	0	375.652	0.575658	HSD17B2	0
OK	0	375.523	0.575565	RPS8	0
OK	0	376.566	0.575549	HOXB2	0
OK	0	375.4	0.575305	C4orf48	0
OK	0	375.164	0.574876	SVIL	0
OK	0	375.2	0.574691	DSP	0
OK	0	374.961	0.574685	C1QBP	0
OK	0	374.877	0.574446	NR4A1	0
OK	0	374.289	0.573666	RPL10A	0
OK	0	376.026	0.573322	COL8A1	0
OK	0	373.927	0.573114	RPS15A	0
OK	0	373.837	0.57298	YBX1	0
OK	0	373.68	0.572555	LINC01551	0
OK	0	374.6	0.572334	GRIA2	0
OK	0	373.134	0.571415	SYP	0
OK	0	372.703	0.57124	RPS28	0
OK	0	372.183	0.570436	PARP1	0
OK	0	371.812	0.569818	AP1M2	0
OK	0	371.822	0.569782	KIF20B	0
OK	0	372.15	0.569681	IGFBPL1	0
OK	0	371.845	0.569675	TMEM176A	0
OK	0	371.718	0.569408	CEP55	0
OK	0	371.325	0.569002	TYMS	0
OK	0	371.114	0.568801	RPL17	0
OK	0	370.859	0.568352	ITM2B	0
OK	0	370.786	0.568214	DKK3	0
OK	0	370.822	0.568206	PIMREG	0
OK	0	370.581	0.567784	CDH1	0
OK	0	370.588	0.567263	PBX3	0
OK	0	369.515	0.566273	RAB31	0
OK	0	369.673	0.565999	NECTIN4	0
OK	0	369.08	0.565599	SPC25	0
OK	0	369.64	0.565538	PSIP1	0
OK	0	368.854	0.565181	MAP6	0
OK	0	368.756	0.565107	SIX3	0
OK	0	368.31	0.564451	USP44	0
OK	0	367.999	0.563965	CDH2	0
OK	0	367.925	0.563907	SLC25A5	0
OK	0	367.863	0.563763	COL2A1	0
OK	0	367.679	0.563469	RTN4	0
OK	0	367.296	0.56278	TRIM29	0
OK	0	366.982	0.562469	EEF1A1	0
OK	0	368.74	0.56227	IMPG2	0
OK	0	366.458	0.561455	KNL1	0
OK	0	366.304	0.561428	RPS24	0
OK	0	366.071	0.561066	H2AFV	0
OK	0	366.033	0.56102	NAP1L1	0
OK	0	365.95	0.560884	CCT5	0
OK	0	365.901	0.560526	CAPG	0
OK	0	365.678	0.560332	MIS18BP1	0
OK	0	366.879	0.560143	MUC16	0
OK	0	365.174	0.559699	RPL5	0
OK	0	364.744	0.559041	RPL38	0
OK	0	364.581	0.558651	KIF4A	0
OK	0	364.354	0.558429	DMKN	0
OK	0	366.277	0.557416	CLIC3	0
OK	0	363.644	0.557264	FRZB	0
OK	0	363.155	0.556569	ODC1	0
OK	0	365.092	0.556283	DLX2	0
OK	0	362.778	0.55593	DCBLD2	0
OK	0	362.642	0.555695	BTG2	0
OK	0	362.527	0.555648	H3F3A	0
OK	0	362.624	0.555637	KLC1	0
OK	0	362.464	0.555427	SGO1	0
OK	0	362.27	0.555237	PAICS	0
OK	0	362.044	0.554825	TRIM24	0
OK	0	361.731	0.55433	CDH3	0
OK	0	361.502	0.553719	SLC2A3	0
OK	0	361.366	0.55357	TRIM59	0
OK	0	360.649	0.552752	RPS18	0
OK	0	360.874	0.552678	FREM2	0
OK	0	360.765	0.552501	CASP4	0
OK	0	361.181	0.552329	LINC01405	0
OK	0	360.084	0.55167	SNCG	0
OK	0	359.703	0.551144	WNT3	0
OK	0	359.603	0.550986	VRTN	0
OK	0	359.301	0.550521	CAST	0
OK	0	366.351	0.549869	CXCL17	0
OK	0	359	0.549764	GAS2L3	0
OK	0	358.805	0.549656	AHNAK	0
OK	0	358.622	0.549552	GAPDH	0
OK	0	358.067	0.548761	LIX1	0
OK	0	357.302	0.547608	ARPC2	0
OK	0	357.556	0.547371	NSG1	0
OK	0	357.101	0.547327	RPL27A	0
OK	0	357.184	0.547324	EFNA5	0
OK	0	357.339	0.547049	PTN	0
OK	0	357.776	0.546323	NEFL	0
OK	0	356.523	0.5461	SDC1	0
OK	0	356.101	0.54574	SNHG14	0
OK	0	357.046	0.5456	SPARCL1	0
OK	0	357.468	0.545562	MUC20	0
OK	0	359.314	0.545424	VSX1	0
OK	0	355.517	0.544897	SNRPB	0
OK	0	355.645	0.544657	EMP1	0
OK	0	355.151	0.544185	CNTNAP2	0
OK	0	355.013	0.544122	DEK	0
OK	0	355.04	0.543898	B2M	0
OK	0	354.882	0.543741	PRR11	0
OK	0	354.722	0.543678	SERBP1	0
OK	0	354.769	0.543632	MAB21L1	0
OK	0	354.787	0.54359	RACGAP1	0
OK	0	354.352	0.543106	GCSH	0
OK	0	354.353	0.543014	PTPRZ1	0
OK	0	353.932	0.542385	TPM1	0
OK	0	353.626	0.541702	TMEM59L	0
OK	0	359.072	0.540961	SLPI	0
OK	0	353.415	0.540856	OLFM1	0
OK	0	352.702	0.540582	RPL21	0
OK	0	352.832	0.540514	DCDC1	0
OK	0	352.541	0.5403	SALL4	0
OK	0	353.134	0.540261	HOXB3	0
OK	0	352.977	0.539951	HOXB5	0
OK	0	352.322	0.539507	LINC00514	0
OK	0	351.59	0.538657	WNT10A	0
OK	0	351.507	0.538645	IRX2	0
OK	0	351.574	0.538549	MAL2	0
OK	0	351.27	0.538382	SNRPD1	0
OK	0	351.235	0.538333	RPL7A	0
OK	0	351.21	0.538294	RPS29	0
OK	0	350.886	0.53758	MITF	0
OK	0	350.864	0.537572	TCEAL7	0
OK	0	350.548	0.537069	NR2F2	0
OK	0	350.421	0.53705	TRIM71	0
OK	0	350.876	0.536927	DSG3	0
OK	0	350.125	0.536438	FOXC1	0
OK	0	350.182	0.536226	CHRNA3	0
OK	0	349.885	0.5361	TPBG	0
OK	0	350.011	0.536042	MYRF	0
OK	0	351.963	0.535679	OC90	0
OK	0	351.346	0.534844	AIPL1	0
OK	0	348.75	0.534522	RPS14	0
OK	0	352.096	0.534473	PRDM1	0
OK	0	348.521	0.533929	OLFML3	0
OK	0	348.36	0.533731	KIF5C	0
OK	0	348.206	0.533437	CAPNS2	0
OK	0	348.034	0.533424	RPL13	0
OK	0	348.136	0.53342	ARHGAP11A	0
OK	0	347.952	0.533276	TKT	0
OK	0	348.006	0.533106	TSPAN7	0
OK	0	348.874	0.532855	ONECUT2	0
OK	0	347.976	0.532746	S100A6	0
OK	0	347.289	0.532057	RELN	0
OK	0	347.062	0.53178	CDCA2	0
OK	0	346.656	0.53097	L1CAM	0
OK	0	346.675	0.530481	GPM6B	0
OK	0	346.172	0.530341	POLR3G	0
OK	0	345.95	0.530219	MARCKSL1	0
OK	0	345.866	0.530063	SPINT2	0
OK	0	346.545	0.529591	SYT4	0
OK	0	345.313	0.529224	HELLS	0
OK	0	344.839	0.528496	BTG1	0
OK	0	345.02	0.528426	HIST1H3B	0
OK	0	345.182	0.528395	CD55	0
OK	0	344.889	0.528297	HIST1H1D	0
OK	0	344.791	0.528253	MIAT	0
OK	0	344.638	0.527998	KIDINS220	0
OK	0	344.407	0.527742	IGDCC3	0
OK	0	344.975	0.527725	AC006329.1	0
OK	0	344.174	0.527016	GATA3	0
OK	0	344.156	0.526712	SLC45A2	0
OK	0	343.976	0.526594	CENPW	0
OK	0	343.666	0.526503	LHX5	0
OK	0	343.306	0.526178	RPS3A	0
OK	0	343.286	0.526129	TPM3	0
OK	0	343.277	0.525914	WNT4	0
OK	0	343.966	0.525642	TGFBI	0
OK	0	342.66	0.525139	RAD51AP1	0
OK	0	343.733	0.524036	TRIML2	0
OK	0	341.419	0.523292	RPL4	0
OK	0	341.389	0.523218	CENPU	0
OK	0	341.583	0.523172	ALDH1A1	0
OK	0	341.429	0.523003	TROAP	0
OK	0	340.789	0.522222	LHX2	0
OK	0	341.027	0.522208	CTSH	0
OK	0	340.77	0.521926	C19orf33	0
OK	0	340.505	0.521888	RPS27A	0
OK	0	340.434	0.521722	TMSB4X	0
OK	0	340.18	0.521243	NREP	0
OK	0	340.086	0.520991	COL17A1	0
OK	0	339.868	0.520871	MYL12B	0
OK	0	340.687	0.520812	PAX2	0
OK	0	339.494	0.520236	ARL4A	0
OK	0	339.387	0.520164	PPP1R14B	0
OK	0	338.989	0.519462	DEPDC1B	0
OK	0	340.138	0.519421	ONECUT1	0
OK	0	338.934	0.518996	TFAP2B	0
OK	0	338.28	0.51834	ATP2B1	0
OK	0	341.715	0.517322	DLX1	0
OK	0	345.488	0.517311	WT1	0
OK	0	338.614	0.516881	ABCG2	0
OK	0	337.232	0.516841	MARCKS	0
OK	0	337.266	0.516763	ANLN	0
OK	0	336.976	0.516476	RPS23	0
OK	0	337.019	0.516159	SAT1	0
OK	0	336.728	0.516056	HOMER2	0
OK	0	336.878	0.516054	NRXN1	0
OK	0	336.616	0.515922	RPL18A	0
OK	0	337.208	0.514945	AC110619.1	0
OK	0	335.924	0.514863	RPS16	0
OK	0	335.699	0.514494	TNNT1	0
OK	0	335.547	0.514143	GNAS	0
OK	0	336.183	0.514138	AP000459.2	0
OK	0	335.606	0.514097	FAM83D	0
OK	0	335.459	0.514064	NAV1	0
OK	0	335.41	0.513926	UBC	0
OK	0	335.142	0.513541	SYT1	0
OK	0	335.127	0.513277	LAMB3	0
OK	0	334.831	0.51317	EIF1	0
OK	0	334.279	0.512334	PTGES3	0
OK	0	335.53	0.512251	HOXB6	0
OK	0	334.363	0.512172	FTL	0
OK	0	334.136	0.512129	EEF1B2	0
OK	0	333.981	0.511746	PLAAT3	0
OK	0	333.966	0.511663	ENO1	0
OK	0	333.23	0.510702	SCG5	0
OK	0	333.94	0.510667	IGFBP2	0
OK	0	333.833	0.510457	GADD45A	0
OK	0	332.97	0.510332	PSMA2	0
OK	0	333.051	0.509878	ZNF750	0
OK	0	332.594	0.509575	TP63	0
OK	0	332.835	0.509077	AMER2	0
OK	0	332.578	0.508943	RORB	0
OK	0	332.068	0.508899	AP1S2	0
OK	0	332.261	0.508888	GJB2	0
OK	0	331.994	0.508728	VSX2	0
OK	0	331.851	0.508622	RPS3	0
OK	0	331.807	0.508443	ENO2	0
OK	0	331.422	0.507883	DPYSL2	0
OK	0	332.194	0.507478	LAMP5	0
OK	0	330.608	0.506697	TALDO1	0
OK	0	330.587	0.506684	RPS4X	0
OK	0	330.725	0.506653	LY6H	0
OK	0	330.641	0.506592	AC092958.1	0
OK	0	331.671	0.506214	RLBP1	0
OK	0	329.837	0.505522	HNRNPA2B1	0
OK	0	329.868	0.505472	APLP1	0
OK	0	329.772	0.505427	CCT3	0
OK	0	329.522	0.504995	PLS3	0
OK	0	329.226	0.504563	RAX	0
OK	0	329.075	0.504367	RPL9	0
OK	0	328.999	0.504249	RPS26	0
OK	0	328.698	0.503679	PKDCC	0
OK	0	328.789	0.503673	LIMA1	0
OK	0	328.222	0.502875	KIF18A	0
OK	0	328.707	0.502479	TIMP3	0
OK	0	327.836	0.502463	RPS19	0
OK	0	328.686	0.502341	TYR	0
OK	0	327.787	0.502335	TTYH1	0
OK	0	327.677	0.502216	RPA3	0
OK	0	327.418	0.501822	RPL6	0
OK	0	327.237	0.501461	SPOCK1	0
OK	0	327.184	0.501461	PHB	0
OK	0	328.175	0.501222	GABRP	0
OK	0	327.042	0.500497	PPP1R1A	0
OK	0	326.441	0.500235	PHYHIPL	0
OK	0	326.287	0.499874	SYNE2	0
OK	0	326.238	0.499685	CDK5R1	0
OK	0	325.841	0.49938	DYNLL1	0
OK	0	325.464	0.498641	HES5	0
OK	0	325.373	0.498587	HSPE1	0
OK	0	325.295	0.4985	RAD21	0
OK	0	325.161	0.498311	EGR1	0
OK	0	325.118	0.498072	ETS2	0
OK	0	324.721	0.497663	TSTD1	0
OK	0	324.623	0.497536	CENPH	0
OK	0	326.949	0.497493	POU4F2	0
OK	0	323.984	0.496323	HLA-A	0
OK	0	323.752	0.496205	RPL11	0
OK	0	325.492	0.496098	MIR7-3HG	0
OK	0	323.457	0.495543	PLK2	0
OK	0	323.446	0.495484	HSP90AA1	0
OK	0	323.266	0.495461	RPL26	0
OK	0	323.187	0.495332	SERF2	0
OK	0	323.281	0.495245	SPHK1	0
OK	0	322.799	0.494652	IER2	0
OK	0	322.165	0.493527	SEPTIN3	0
OK	0	321.999	0.493514	PSMB6	0
OK	0	322.143	0.493269	DLK2	0
OK	0	321.732	0.493107	RPLP1	0
OK	0	321.561	0.492749	YWHAH	0
OK	0	321.493	0.492596	PKP3	0
OK	0	321.332	0.492495	RPS7	0
OK	0	321.378	0.492491	PHC1	0
OK	0	321.02	0.491989	ORC6	0
OK	0	320.979	0.491955	PSMA7	0
OK	0	321.2	0.491861	SRRM4	0
OK	0	321.614	0.491742	FOXE3	0
OK	0	320.694	0.49143	BST2	0
OK	0	324.781	0.491325	VTCN1	0
OK	0	320.639	0.49104	GSTP1	0
OK	0	320.694	0.490992	NCOA7	0
OK	0	322.14	0.490722	NHLH1	0
OK	0	320.16	0.490696	SINHCAF	0
OK	0	319.809	0.490149	EIF5A	0
OK	0	319.696	0.48997	MCM3	0
OK	0	319.338	0.489206	SKAP2	0
OK	0	318.927	0.4887	MZT1	0
OK	0	318.84	0.488672	RPL32	0
OK	0	318.818	0.488403	KIFAP3	0
OK	0	319.099	0.487953	KRT13	0
OK	0	318.178	0.487473	COLGALT2	0
OK	0	317.669	0.486872	PRKDC	0
OK	0	318.235	0.486606	GPNMB	0
OK	0	318.071	0.486502	SULT1E1	0
OK	0	317.671	0.486445	DNER	0
OK	0	317.259	0.486217	LITAF	0
OK	0	317.167	0.486116	SRSF3	0
OK	0	316.889	0.485681	IGF2BP3	0
OK	0	317.119	0.485036	DCC	0
OK	0	316.395	0.484875	LMNB1	0
OK	0	316.394	0.484821	TMEM54	0
OK	0	316.319	0.484666	ASAH1	0
OK	0	316.192	0.484601	MDH1	0
OK	0	316.321	0.484537	ARHGDIB	0
OK	0	316.063	0.484308	CRB1	0
OK	0	315.969	0.4842	FZD5	0
OK	0	315.543	0.483535	ERICH5	0
OK	0	315.451	0.483489	RPL23	0
OK	0	314.634	0.481926	VIT	0
OK	0	314.988	0.481845	TGM2	0
OK	0	314.157	0.481496	RPS12	0
OK	0	314.197	0.481479	RRM2	0
OK	0	314.3	0.481268	CTSC	0
OK	0	314.568	0.481215	GPRC5A	0
OK	0	313.571	0.480594	PSMB1	0
OK	0	314.728	0.479662	DAPP1	0
OK	0	312.902	0.479038	GNG11	0
OK	0	312.546	0.47903	HNRNPD	0
OK	0	312.705	0.479004	DBI	0
OK	0	312.45	0.478861	FZD2	0
OK	0	312.488	0.478453	SNAP25	0
OK	0	312.677	0.478327	CDKN2C	0
OK	0	312.061	0.478272	SAT2	0
OK	0	312.245	0.477913	FOXN4	0
OK	0	311.703	0.477709	FZD3	0
OK	0	311.696	0.477655	SOX21	0
OK	0	312.629	0.477611	COL8A2	0
OK	0	311.512	0.477442	YWHAB	0
OK	0	311.505	0.477394	SLC16A1	0
OK	0	310.843	0.476113	NFKBIA	0
OK	0	310.4	0.475744	HMGN1	0
OK	0	310.414	0.475742	DACH1	0
OK	0	310.368	0.47564	TPM2	0
OK	0	310.423	0.475614	FEZF1-AS1	0
OK	0	310.952	0.475439	SLC32A1	0
OK	0	311.376	0.475437	RXRG	0
OK	0	310.222	0.475394	CYB5A	0
OK	0	310.075	0.4751	AOPEP	0
OK	0	310.139	0.474869	PPP1R15A	0
OK	0	311.906	0.474359	ISL2	0
OK	0	309.579	0.474257	MPZL2	0
OK	0	309.404	0.474156	NDUFA4	0
OK	0	309.663	0.474084	BARX2	0
OK	0	309.367	0.473995	CFI	0
OK	0	309.253	0.473769	ENPP2	0
OK	0	308.981	0.473486	FBXO5	0
OK	0	309.028	0.473412	ATCAY	0
OK	0	308.949	0.473307	KCNG1	0
OK	0	308.775	0.473233	ZIC2	0
OK	0	308.614	0.47298	MT-ND4L	0
OK	0	308.567	0.472894	DTYMK	0
OK	0	308.267	0.47247	EEF1G	0
OK	0	308.212	0.4721	NFIB	0
OK	0	308.976	0.472086	CFH	0
OK	0	307.947	0.471922	NCAPD2	0
OK	0	307.911	0.471915	TXNDC17	0
OK	0	308.088	0.471692	APC2	0
OK	0	307.799	0.471621	IGF2	0
OK	0	307.608	0.471344	SYT11	0
OK	0	307.441	0.471082	ZSCAN10	0
OK	0	307.55	0.471005	MAP3K8	0
OK	0	307.548	0.470675	IRX4	0
OK	0	309.259	0.470618	WFDC2	0
OK	0	307.047	0.470599	MT-ND4	0
OK	0	307.113	0.470536	ANK3	0
OK	0	306.91	0.470397	SEC11A	0
OK	0	307.74	0.470165	CDHR1	0
OK	0	306.752	0.47009	OTX2	0
OK	0	306.707	0.469911	COMT	0
OK	0	306.58	0.469843	SCARB2	0
OK	0	306.514	0.469783	RPL14	0
OK	0	306.508	0.469775	EIF3K	0
OK	0	306.461	0.469704	RPS25	0
OK	0	306.551	0.469572	SEMA3D	0
OK	0	306.002	0.468957	PCDH7	0
OK	0	306.021	0.468456	DUSP5	0
OK	0	305.165	0.46739	MAOA	0
OK	0	304.757	0.467091	RPS11	0
OK	0	304.813	0.467087	CKAP5	0
OK	0	304.66	0.46694	NME4	0
OK	0	304.625	0.466817	DAAM1	0
OK	0	304.355	0.466395	PLPP3	0
OK	0	304.221	0.465836	HLA-C	0
OK	0	303.939	0.465812	CENPK	0
OK	0	303.813	0.465605	AL391650.1	0
OK	0	303.912	0.4655	DUSP8	0
OK	0	303.664	0.465239	CCNF	0
OK	0	303.461	0.464827	FLT1	0
OK	0	304.63	0.464807	CCDC198	0
OK	0	303.163	0.464635	NT5DC2	0
OK	0	303.319	0.46453	KLF6	0
OK	0	304.378	0.464365	TRH	0
OK	0	302.974	0.464306	CNN3	0
OK	0	303.286	0.463661	RUNX1T1	0
OK	0	302.44	0.463399	SMAGP	0
OK	0	302.41	0.463352	PDGFC	0
OK	0	302.384	0.463159	ZCCHC12	0
OK	0	303	0.463051	SMIM5	0
OK	0	302.483	0.462807	INSM1	0
OK	0	301.652	0.462285	KIF22	0
OK	0	301.971	0.462181	HIST1H3D	0
OK	0	301.741	0.462042	LMO7	0
OK	0	301.578	0.461923	OAF	0
OK	0	301.222	0.4616	CALM1	0
OK	0	301.096	0.461201	RHOBTB3	0
OK	0	300.934	0.461181	MYBL2	0
OK	0	300.814	0.460986	CRNDE	0
OK	0	300.733	0.460775	GABRB3	0
OK	0	300.655	0.460699	C21orf58	0
OK	0	300.296	0.460234	TPI1	0
OK	0	300.193	0.460095	CFL1	0
OK	0	299.918	0.459613	CDON	0
OK	0	299.747	0.459285	GALNT3	0
OK	0	299.499	0.459026	CBX5	0
OK	0	299.428	0.458563	CYP26A1	0
OK	0	298.644	0.457686	ZWINT	0
OK	0	298.64	0.457614	CYP2S1	0
OK	0	298.568	0.457427	PRRG4	0
OK	0	298.451	0.457107	HERPUD1	0
OK	0	298.31	0.456921	CAMK2N2	0
OK	0	302.134	0.45691	VTN	0
OK	0	297.878	0.456487	COL9A2	0
OK	0	297.987	0.456299	VGLL1	0
OK	0	297.622	0.456085	WNT5B	0
OK	0	297.485	0.455941	RPS10	0
OK	0	297.366	0.455745	SFPQ	0
OK	0	297.4	0.455738	FRAT2	0
OK	0	297.466	0.455705	NDRG4	0
OK	0	297.403	0.45563	INCENP	0
OK	0	297.318	0.455602	JUN	0
OK	0	297.249	0.455585	RPL31	0
OK	0	297.263	0.455526	RTKN2	0
OK	0	297.084	0.45532	CARHSP1	0
OK	0	297.086	0.455127	CSRP2	0
OK	0	297.408	0.455085	HCAR3	0
OK	0	296.403	0.454267	RND2	0
OK	0	296.031	0.453307	SLC7A2	0
OK	0	295.758	0.453296	MT-CO1	0
OK	0	295.628	0.453063	TARS	0
OK	0	295.527	0.452931	NME1	0
OK	0	295.424	0.45251	TMEFF2	0
OK	0	295.963	0.452445	EHF	0
OK	0	295.13	0.452331	RPL10	0
OK	0	304.636	0.451059	SCGN	0
OK	0	294.361	0.450848	SOGA3	0
OK	0	294.095	0.45068	SARAF	0
OK	0	294.015	0.450576	FOS	0
OK	0	293.988	0.450555	SALL2	0
OK	0	294.118	0.450534	DSC2	0
OK	0	293.688	0.449877	CPXM2	0
OK	0	293.411	0.449692	TXN	0
OK	0	293.355	0.449613	RPL24	0
OK	0	293.292	0.449515	RPLP2	0
OK	0	293.147	0.448807	COL5A2	0
OK	0	292.825	0.448572	LYPD6B	0
OK	0	292.251	0.447862	EFHD2	0
OK	0	292.396	0.447835	TMOD2	0
OK	0	294.257	0.447593	UPK2	0
OK	0	292.015	0.447559	RTRAF	0
OK	0	292.019	0.447544	LIN28B	0
OK	0	292.563	0.447414	LINC02381	0
OK	0	293.282	0.4473	IL1R1	0
OK	0	291.691	0.447059	RPL22	0
OK	0	291.653	0.447007	RPS5	0
OK	0	291.632	0.44687	AL035425.3	0
OK	0	294.762	0.446593	LINC00379	0
OK	0	290.993	0.44587	SBK1	0
OK	0	290.9	0.445849	OAZ1	0
OK	0	291.327	0.445833	NFASC	0
OK	0	291.112	0.445816	KLC3	0
OK	0	290.771	0.445648	AURKAIP1	0
OK	0	293.688	0.445604	PDE6H	0
OK	0	290.563	0.445298	ARL4C	0
OK	0	291.339	0.445188	ATP6V1C2	0
OK	0	290.789	0.445074	SCN2A	0
OK	0	293.846	0.444681	KCNV2	0
OK	0	290.149	0.444625	RBPMS2	0
OK	0	290.182	0.444612	KIF15	0
OK	0	290.042	0.444511	ARGLU1	0
OK	0	290.203	0.444452	TPRN	0
OK	0	289.806	0.444037	CDC25C	0
OK	0	289.863	0.443951	GADD45B	0
OK	0	289.576	0.443808	RTN3	0
OK	0	289.56	0.443786	NPC2	0
OK	0	289.388	0.443392	PGM5	0
OK	0	289.327	0.443363	CRABP2	0
OK	0	289.857	0.44334	RARRES2	0
OK	0	289.185	0.443164	EIF4EBP1	0
OK	0	289.119	0.443058	ITM2C	0
OK	0	289.23	0.443026	GRID2	0
OK	0	289.141	0.442948	GULP1	0
OK	0	290.138	0.442748	F3	0
OK	0	288.621	0.442352	MRPL11	0
OK	0	289.319	0.442298	DLL3	0
OK	0	291.884	0.441951	LINC01549	0
OK	0	288.26	0.441805	RPL7	0
OK	0	287.999	0.441388	ANP32E	0
OK	0	288.025	0.441372	ID1	0
OK	0	287.958	0.441308	ALPL	0
OK	0	287.854	0.441183	NDUFS6	0
OK	0	287.8	0.44103	FNBP1L	0
OK	0	288.013	0.441022	SLC24A5	0
OK	0	287.791	0.440982	FXYD6	0
OK	0	287.739	0.440796	BMPR1B	0
OK	0	287.432	0.440532	COX5A	0
OK	0	287.344	0.440398	SRSF7	0
OK	0	287.151	0.440089	MT-ND5	0
OK	0	287.264	0.439981	STOM	0
OK	0	286.773	0.439467	CLSPN	0
OK	0	286.64	0.43932	RPL29	0
OK	0	286.401	0.43893	GINS2	0
OK	0	286.315	0.438809	SRM	0
OK	0	286.893	0.43877	LINC00461	0
OK	0	286.196	0.438645	YWHAE	0
OK	0	286.389	0.438545	SCN3A	0
OK	0	287.547	0.438265	IGFL2	0
OK	0	285.916	0.438157	FOXM1	0
OK	0	285.937	0.437986	BMP4	0
OK	0	285.698	0.437783	RDH10	0
OK	0	285.612	0.43772	LRP2	0
OK	0	285.541	0.437608	YWHAQ	0
OK	0	285.505	0.437546	CYBA	0
OK	0	285.698	0.437384	IGFBP5	0
OK	0	285.322	0.437301	RPL19	0
OK	0	285.286	0.43723	NDUFV2	0
OK	0	284.98	0.43677	IPO5	0
OK	0	284.842	0.436533	YBX3	0
OK	0	284.817	0.436527	ARL2	0
OK	0	284.703	0.436224	MIR100HG	0
OK	0	284.212	0.435597	SSBP1	0
OK	0	287.444	0.434995	ATOH7	0
OK	0	283.587	0.434607	MCM4	0
OK	0	289.271	0.433725	C1orf61	0
OK	0	284.568	0.433721	ADGRF1	0
OK	0	282.954	0.433642	ABRACL	0
OK	0	282.739	0.433307	BEX4	0
OK	0	282.679	0.433247	RPL18	0
OK	0	282.635	0.433082	NCAPH	0
OK	0	282.788	0.433068	CEBPD	0
OK	0	283.015	0.433029	GADD45G	0
OK	0	282.439	0.432809	CEP170	0
OK	0	282.578	0.432739	WNT2	0
OK	0	282.544	0.432416	IGFBP3	0
OK	0	282.207	0.432341	TMEM265	0
OK	0	282.176	0.43227	TINCR	0
OK	0	281.987	0.43213	RBFOX2	0
OK	0	282	0.431901	CDH6	0
OK	0	281.696	0.43163	PAMR1	0
OK	0	281.563	0.431232	RAB11FIP1	0
OK	0	284.947	0.430878	SPRR3	0
OK	0	282.878	0.430773	SFRP5	0
OK	0	281.11	0.430758	SPAG5	0
OK	0	281.375	0.430699	DNM3	0
OK	0	280.972	0.430634	SLC25A6	0
OK	0	280.87	0.43042	ZFP36L2	0
OK	0	280.926	0.430374	UBB	0
OK	0	280.669	0.430168	GNAI2	0
OK	0	280.756	0.429836	AKR1C2	0
OK	0	280.445	0.429765	EPHA4	0
OK	0	280.382	0.42962	MIR99AHG	0
OK	0	280.186	0.429278	TGIF1	0
OK	0	280.107	0.429207	CIT	0
OK	0	279.906	0.428861	WLS	0
OK	0	279.694	0.428505	ARHGEF39	0
OK	0	282.004	0.428408	DLL4	0
OK	0	281.411	0.428407	NEFM	0
OK	0	280.425	0.428192	UNCX	0
OK	0	279.616	0.428005	AC010931.2	0
OK	0	278.959	0.427136	CHGB	0
OK	0	278.583	0.426967	IGF2BP1	0
OK	0	278.609	0.426893	DHRS3	0
OK	0	278.429	0.426735	MT-CYB	0
OK	0	278.386	0.426605	G2E3	0
OK	0	278.845	0.426546	SRPX2	0
OK	0	278.545	0.42617	HPCAL4	0
OK	0	278.631	0.42614	GEM	0
OK	0	280.05	0.426109	GATA6	0
OK	0	277.895	0.425841	DBF4	0
OK	0	277.915	0.42574	TFAP2C	0
OK	0	277.784	0.42572	MYO10	0
OK	0	284.226	0.425488	RBP4	0
OK	0	277.693	0.425041	CCL2	0
OK	0	277.24	0.424896	ZFAS1	0
OK	0	276.884	0.424355	SNHG29	0
OK	0	277.189	0.424309	TINAGL1	0
OK	0	276.831	0.424276	CALM3	0
OK	0	276.813	0.424029	CDC25B	0
OK	0	276.644	0.423946	CLDN1	0
OK	0	276.942	0.423928	GBP1	0
OK	0	276.547	0.423843	NUDT1	0
OK	0	276.639	0.423783	NFE2L3	0
OK	0	276.588	0.423634	CAV1	0
OK	0	276.515	0.423601	NMU	0
OK	0	279.129	0.422986	RBP3	0
OK	0	275.906	0.422524	HIST1H1A	0
OK	0	275.676	0.422352	KIF18B	0
OK	0	275.696	0.422266	FAM72D	0
OK	0	275.641	0.421891	CADPS	0
OK	0	275.214	0.4218	BSG	0
OK	0	276.2	0.421753	KCNH6	0
OK	0	275.787	0.421705	C2orf88	0
OK	0	275.206	0.421687	LINC01503	0
OK	0	275.083	0.421557	ACAT2	0
OK	0	275.338	0.421505	OVOL1	0
OK	0	275.95	0.421244	CLU	0
OK	0	275.035	0.421218	LAMB4	0
OK	0	274.603	0.420868	SRSF2	0
OK	0	274.674	0.420867	SYT6	0
OK	0	275.416	0.420826	UPK1B	0
OK	0	274.997	0.420747	NNAT	0
OK	0	274.271	0.420362	CCT6A	0
OK	0	274.931	0.420151	CBLN1	0
OK	0	274.741	0.419983	HOXB4	0
OK	0	275.523	0.419972	AC010247.2	0
OK	0	273.726	0.419259	GSN	0
OK	0	274.868	0.418576	GNGT1	0
OK	0	273.097	0.418519	EGFR	0
OK	0	272.934	0.418126	BORA	0
OK	0	272.846	0.418125	MAPK10	0
OK	0	272.72	0.417977	PSMA3	0
OK	0	272.479	0.417577	HP1BP3	0
OK	0	272.567	0.417484	DCLK1	0
OK	0	272.023	0.41688	ESRP1	0
OK	0	271.883	0.416702	MT-CO3	0
OK	0	272.917	0.416442	TM4SF1	0
OK	0	272.077	0.41618	CASP1	0
OK	0	271.27	0.415759	ADH5	0
OK	0	271.405	0.415697	HCAR2	0
OK	0	271.166	0.415572	CDC42EP5	0
OK	0	272.823	0.4155	PRRX1	0
OK	0	271.415	0.41531	SCRT2	0
OK	0	270.903	0.41519	MCM7	0
OK	0	270.894	0.41518	GADD45GIP1	0
OK	0	270.879	0.41513	ZBTB16	0
OK	0	271.629	0.415023	MLANA	0
OK	0	270.809	0.414885	PKP2	0
OK	0	270.501	0.414553	AFDN	0
OK	0	270.46	0.414469	GREB1L	0
OK	0	270.401	0.414247	IRX3	0
OK	0	270.721	0.414186	DLX6	0
OK	0	270.216	0.414098	CDCA5	0
OK	0	269.866	0.413555	HSBP1L1	0
OK	0	269.78	0.413353	APLP2	0
OK	0	271.271	0.413242	MMP10	0
OK	0	269.577	0.413164	ILF2	0
OK	0	269.43	0.412944	COMMD6	0
OK	0	269.48	0.41286	SELENOP	0
OK	0	269.703	0.412775	HLA-B	0
OK	0	272.496	0.412671	FGF1	0
OK	0	269.194	0.412565	SNHG7	0
OK	0	269.943	0.412429	LYPD3	0
OK	0	269.056	0.412305	CEP70	0
OK	0	268.899	0.41208	ABAT	0
OK	0	268.738	0.411885	SUMO2	0
OK	0	269.919	0.41186	ST18	0
OK	0	268.529	0.411562	RACK1	0
OK	0	268.536	0.411464	PPP2R2B	0
OK	0	269.029	0.411084	LCP1	0
OK	0	269.13	0.411044	SSTR2	0
OK	0	268.208	0.411001	TK1	0
OK	0	268.213	0.410849	FOXP1	0
OK	0	268.15	0.410697	KIF5A	0
OK	0	268.102	0.410376	GBP2	0
OK	0	267.714	0.410294	SLC39A10	0
OK	0	267.7	0.410271	RBPMS	0
OK	0	267.533	0.40995	EFEMP1	0
OK	0	275.959	0.40993	WT1-AS	0
OK	0	267.808	0.409908	SH3BGRL3	0
OK	0	267.43	0.409859	GABARAPL2	0
OK	0	267.578	0.409732	ADAMTS19	0
OK	0	267.466	0.409527	RAB3C	0
OK	0	267.184	0.409328	PRSS8	0
OK	0	266.842	0.408955	F11R	0
OK	0	267.103	0.408595	CST3	0
OK	0	266.631	0.408584	JUP	0
OK	0	266.512	0.408305	SAPCD2	0
OK	0	266.409	0.408224	SYT7	0
OK	0	266.283	0.408062	ITGB1	0
OK	0	265.795	0.407372	RPS13	0
OK	0	265.781	0.407184	TPD52L1	0
OK	0	265.203	0.406406	CDH11	0
OK	0	265.062	0.406127	SLC7A8	0
OK	0	264.858	0.40588	AASS	0
OK	0	265.046	0.40584	RUNDC3A	0
OK	0	265.92	0.405744	TFPI2	0
OK	0	264.627	0.405534	PKM	0
OK	0	264.592	0.40549	CD63	0
OK	0	264.617	0.405184	MYT1	0
OK	0	264.464	0.405019	CYP2W1	0
OK	0	264.102	0.404763	LSM5	0
OK	0	264.186	0.404667	CYTIP	0
OK	0	263.965	0.404298	RAB33A	0
OK	0	263.799	0.404243	SYNPR	0
OK	0	263.696	0.40405	DSG2	0
OK	0	263.549	0.40388	ENO3	0
OK	0	263.565	0.403875	LINC02609	0
OK	0	263.325	0.403584	ATP5MC2	0
OK	0	263.111	0.403252	PSMB2	0
OK	0	262.959	0.402871	FOSL2	0
OK	0	264.455	0.4028	KLHL35	0
OK	0	262.542	0.402353	FIRRE	0
OK	0	266.14	0.402297	PECAM1	0
OK	0	262.528	0.402223	NRXN2	0
OK	0	262.219	0.401807	RGMA	0
OK	0	262.189	0.401805	ACTN4	0
OK	0	261.92	0.401363	CEMIP2	0
OK	0	261.892	0.401197	UBALD2	0
OK	0	261.509	0.40062	AC093866.1	0
OK	0	261.312	0.400419	COL6A1	0
OK	0	260.947	0.39994	SSB	0
OK	0	260.778	0.39967	DDT	0
OK	0	260.759	0.399644	PHF6	0
OK	0	260.768	0.399609	USP11	0
OK	0	260.728	0.399418	AC092490.1	0
OK	0	260.533	0.399304	PRMT1	0
OK	0	260.598	0.399164	ARL4D	0
OK	0	260.398	0.399095	ATP5F1B	0
OK	0	261.049	0.399021	PLAUR	0
OK	0	260.353	0.398927	PLPP2	0
OK	0	260.366	0.398904	ZFHX3	0
OK	0	260.315	0.39888	CLRN1	0
OK	0	260.31	0.398845	TCEAL2	0
OK	0	260.434	0.398842	CCDC3	0
OK	0	260.265	0.398713	DOC2B	0
OK	0	260.106	0.398372	MAPK8IP2	0
OK	0	259.725	0.398036	CCDC160	0
OK	0	260.749	0.39798	PEG10	0
OK	0	259.695	0.397965	DDX24	0
OK	0	259.651	0.397919	SMS	0
OK	0	261.649	0.397255	SMIM22	0
OK	0	259.592	0.397191	VAX1	0
OK	0	259.15	0.397144	DHFR	0
OK	0	259.262	0.397135	MAL	0
OK	0	259.081	0.397054	BCAT1	0
OK	0	259.13	0.39701	MAFF	0
OK	0	259.05	0.397002	MND1	0
OK	0	259.859	0.396912	NCCRP1	0
OK	0	258.905	0.396613	ZIC1	0
OK	0	258.973	0.396579	APOLD1	0
OK	0	259.38	0.396424	NTM	0
OK	0	258.587	0.396283	FANCI	0
OK	0	258.284	0.395856	RPL28	0
OK	0	258.183	0.395664	GLI3	0
OK	0	258.145	0.395639	DANCR	0
OK	0	257.939	0.395313	RPL39L	0
OK	0	257.931	0.395281	SLC1A5	0
OK	0	257.708	0.394979	MT-ATP6	0
OK	0	258.121	0.394831	TMEM52B	0
OK	0	257.606	0.394583	KIF21B	0
OK	0	257.805	0.394577	DST	0
OK	0	257.715	0.394477	CCDC184	0
OK	0	257.407	0.394409	IL17RD	0
OK	0	257.288	0.394331	RPL13A	0
OK	0	257.294	0.394144	VASH2	0
OK	0	256.957	0.393753	GYG1	0
OK	0	256.734	0.393421	CDC6	0
OK	0	256.666	0.393252	SNCA	0
OK	0	256.439	0.392908	SCUBE1	0
OK	0	257.032	0.392841	LINC00599	0
OK	0	256.065	0.3923	ATAD2	0
OK	0	256.19	0.392025	MAP1LC3A	0
OK	0	255.793	0.39185	MIR22HG	0
OK	0	255.478	0.391553	ENAH	0
OK	0	255.439	0.391493	XRCC6	0
OK	0	255.429	0.391152	MUC15	0
OK	0	255.353	0.391109	RIPK4	0
OK	0	257.117	0.390786	DRD2	0
OK	0	255	0.390782	QKI	0
OK	0	254.952	0.390721	TSPO	0
OK	0	257.675	0.390332	RCVRN	0
OK	0	254.702	0.390289	SEC11C	0
OK	0	254.666	0.390281	MORF4L2	0
OK	0	254.613	0.390166	MOSPD2	0
OK	0	254.605	0.39013	SEPTIN6	0
OK	0	254.447	0.38969	ARHGAP29	0
OK	0	254.176	0.3895	GAS1	0
OK	0	254.379	0.389443	NIBAN2	0
OK	0	254.083	0.389399	SEC62	0
OK	0	254.045	0.389361	SELENOH	0
OK	0	254.038	0.388907	CDKN1C	0
OK	0	253.797	0.388883	ITGA6	0
OK	0	255.19	0.388847	C4orf19	0
OK	0	253.705	0.388663	ATP6V1B1	0
OK	0	253.406	0.388241	CELF5	0
OK	0	253.925	0.388224	COL1A2	0
OK	0	253.339	0.388212	FGF2	0
OK	0	253.232	0.38808	PDPN	0
OK	0	253.095	0.387855	NES	0
OK	0	252.895	0.387594	HNRNPR	0
OK	0	252.873	0.387544	MAD2L2	0
OK	0	252.855	0.387494	KIF1A	0
OK	0	252.747	0.387374	SNRPF	0
OK	0	252.769	0.387361	TOX3	0
OK	0	253.017	0.387243	POU2F2	0
OK	0	252.757	0.38723	MEST	0
OK	0	252.896	0.387139	PTPRN	0
OK	0	252.461	0.386835	COLEC12	0
OK	0	252.354	0.386702	ADGRG1	0
OK	0	252.675	0.386528	FOXQ1	0
OK	0	255.967	0.386484	PCAT4	0
OK	0	251.834	0.385938	FBLN1	0
OK	0	255.038	0.385777	PRSS22	0
OK	0	251.69	0.385689	MTHFD2	0
OK	0	251.64	0.385675	HNRNPA3	0
OK	0	251.481	0.385403	CCDC88A	0
OK	0	251.391	0.385276	SMC2	0
OK	0	251.155	0.38486	MYL12A	0
OK	0	251.199	0.384857	H3F3B	0
OK	0	251.417	0.384781	LEF1	0
OK	0	251.053	0.384771	NACA	0
OK	0	251.083	0.384487	AUXG01000058.1	0
OK	0	250.925	0.384238	TMEM158	0
OK	0	250.536	0.383885	GPR176	0
OK	0	251.008	0.383494	IFI44L	0
OK	0	250.183	0.383333	CSRNP3	0
OK	0	250.182	0.383316	TBX2-AS1	0
OK	0	250.106	0.38317	KLHDC8A	0
OK	0	249.842	0.382903	SNHG8	0
OK	0	249.834	0.382729	NFIA	0
OK	0	249.629	0.382548	LBR	0
OK	0	249.531	0.382413	MEIS1	0
OK	0	249.495	0.382231	TSC22D1	0
OK	0	249.607	0.382173	NR4A3	0
OK	0	249.873	0.382064	SCG2	0
OK	0	254.406	0.381775	AGR3	0
OK	0	249.036	0.381682	RPL27	0
OK	0	249.102	0.38167	PLEKHF2	0
OK	0	248.771	0.381273	AP2M1	0
OK	0	248.759	0.381242	CD99	0
OK	0	249.984	0.381221	SLC1A7	0
OK	0	248.649	0.381083	ACTG1	0
OK	0	248.563	0.380942	GGCT	0
OK	0	248.358	0.38064	HNRNPM	0
OK	0	248.42	0.380602	TNFRSF12A	0
OK	0	248.28	0.380477	2003-03-01	0
OK	0	248.224	0.380369	RHOC	0
OK	0	248.062	0.38019	BANF1	0
OK	0	248.193	0.380141	HIST1H1C	0
OK	0	247.951	0.379956	FGFR2	0
OK	0	248.487	0.379803	SIX1	0
OK	0	249.25	0.37969	BHMT	0
OK	0	247.7	0.379631	GPX4	0
OK	0	248.13	0.37962	TNNT3	0
OK	0	248.194	0.379604	PLAU	0
OK	0	247.689	0.379589	CHAF1A	0
OK	0	247.525	0.379366	EEF2	0
OK	0	247.499	0.379311	ATP5F1E	0
OK	0	247.548	0.379309	HIST1H1E	0
OK	0	247.44	0.379237	HNRNPAB	0
OK	0	247.626	0.379217	TMSB15A	0
OK	0	247.28	0.378922	ARHGAP10	0
OK	0	247.21	0.378812	CRIM1-DT	0
OK	0	246.793	0.378157	CCN1	0
OK	0	246.722	0.378124	LAPTM4B	0
OK	0	246.674	0.378038	JUND	0
OK	0	246.478	0.377731	MCM5	0
OK	0	246.641	0.377656	FST	0
OK	0	246.37	0.377543	SEMA6A	0
OK	0	246.357	0.37748	STXBP1	0
OK	0	246.308	0.377373	HULC	0
OK	0	246.057	0.377117	MRPL51	0
OK	0	245.704	0.376445	MAF	0
OK	0	249.295	0.376393	SPRR2F	0
OK	0	245.786	0.376197	ITGA2	0
OK	0	245.65	0.376188	METTL7A	0
OK	0	245.403	0.376104	DSTN	0
OK	0	245.412	0.376082	TSPAN18	0
OK	0	246.384	0.375926	SLC17A6	0
OK	0	245.295	0.375891	PRDX6	0
OK	0	245.508	0.375728	TMEM151A	0
OK	0	245.112	0.375616	ELF1	0
OK	0	245.264	0.375558	ITIH5	0
OK	0	245.005	0.375475	TFDP2	0
OK	0	244.94	0.375404	RPL23A	0
OK	0	245.008	0.375311	ATP6V1G2	0
OK	0	244.944	0.375277	JPH4	0
OK	0	244.858	0.375165	ARID5B	0
OK	0	244.787	0.375164	PNISR	0
OK	0	244.722	0.375065	RPL36AL	0
OK	0	244.751	0.374985	DEGS1	0
OK	0	244.756	0.374909	JAKMIP2-AS1	0
OK	0	244.555	0.374804	LUC7L3	0
OK	0	244.644	0.374767	FEZF2	0
OK	0	244.404	0.374421	LRRC17	0
OK	0	244.143	0.374187	NDUFA13	0
OK	0	244.124	0.374106	MT-ND2	0
OK	0	243.949	0.373765	ETV4	0
OK	0	243.86	0.373384	NEAT1	0
OK	0	243.648	0.373366	RRM1	0
OK	0	243.604	0.372936	CXCR4	0
OK	0	243.292	0.372856	C18orf32	0
OK	0	243.296	0.372843	LIN7A	0
OK	0	243.235	0.372781	ATP5MC1	0
OK	0	244.286	0.372386	KRT10	0
OK	0	242.949	0.372339	TMPO	0
OK	0	243.139	0.372285	AKR1C1	0
OK	0	242.865	0.372208	MYL6	0
OK	0	242.824	0.37215	RBMX	0
OK	0	242.903	0.372112	BHLHE40	0
OK	0	242.775	0.372075	WSB1	0
OK	0	242.79	0.372063	ATAD5	0
OK	0	242.717	0.371966	FEN1	0
OK	0	243.147	0.371868	SGMS2	0
OK	0	243.035	0.371833	C1orf116	0
OK	0	242.621	0.37183	MYEF2	0
OK	0	242.571	0.371658	JAG2	0
OK	0	242.63	0.371655	KANK4	0
OK	0	242.495	0.37165	BCL2L12	0
OK	0	243.908	0.371328	SLC38A5	0
OK	0	242.284	0.371297	NGRN	0
OK	0	246.331	0.371245	FAM107A	0
OK	0	242.457	0.37089	SERPINB10	0
OK	0	242.102	0.370603	SLC12A2	0
OK	0	242.063	0.370086	SERPINB7	0
OK	0	242.074	0.36942	ADCYAP1	0
OK	0	241.841	0.369268	LGI4	0
OK	0	241.049	0.36923	PPL	0
OK	0	240.732	0.3689	SHISA2	0
OK	0	240.721	0.368895	COL11A1	0
OK	0	242.379	0.368825	COL3A1	0
OK	0	240.979	0.368697	GSX2	0
OK	0	242.035	0.368575	SLC35D3	0
OK	0	240.495	0.368498	P4HA2	0
OK	0	240.407	0.36845	MRPS15	0
OK	0	240.348	0.368343	CDT1	0
OK	0	240.259	0.368127	GPSM2	0
OK	0	240.324	0.367871	RAB17	0
OK	0	240.202	0.367851	GSTO1	0
OK	0	239.987	0.36774	NDFIP2	0
OK	0	239.778	0.36748	CYCS	0
OK	0	239.833	0.367276	FXYD7	0
OK	0	239.621	0.366914	CRLF1	0
OK	0	239.267	0.366647	CHD3	0
OK	0	238.965	0.366241	PRDX4	0
OK	0	238.925	0.366102	BSCL2	0
OK	0	248.271	0.366074	LINC00592	0
OK	0	238.908	0.365942	LCK	0
OK	0	238.784	0.365927	SDCBP	0
OK	0	241.59	0.365881	MRLN	0
OK	0	239.002	0.365675	CPLX2	0
OK	0	238.551	0.365608	OST4	0
OK	0	238.542	0.365582	CHEK1	0
OK	0	238.494	0.365519	BEX3	0
OK	0	238.362	0.365186	AC015522.1	0
OK	0	238.474	0.364956	ARX	0
OK	0	238.274	0.364952	GPR87	0
OK	0	241.481	0.364883	SPP1	0
OK	0	238.201	0.364647	CCK	0
OK	0	238.371	0.364243	SHD	0
OK	0	237.597	0.36414	NCL	0
OK	0	237.599	0.364125	CENPN	0
OK	0	237.576	0.364098	HMGA2	0
OK	0	237.585	0.364088	LAMB1	0
OK	0	237.768	0.364018	MYH14	0
OK	0	240.158	0.363741	MYCT1	0
OK	0	237.311	0.363341	TMEM173	0
OK	0	237.072	0.363321	PCNA	0
OK	0	237.109	0.363247	ID4	0
OK	0	236.995	0.363215	TOMM7	0
OK	0	236.921	0.363111	AP2S1	0
OK	0	236.909	0.363045	FSTL1	0
OK	0	236.815	0.362931	SRI	0
OK	0	236.798	0.362919	RPS15	0
OK	0	236.848	0.362681	ELAVL2	0
OK	0	241.026	0.36264	EBF2	0
OK	0	236.514	0.362492	SNRPE	0
OK	0	236.454	0.362392	SEPTIN11	0
OK	0	236.516	0.362388	TENT5B	0
OK	0	237.622	0.361893	IL36RN	0
OK	0	237.227	0.361812	DNAJB1	0
OK	0	236.082	0.361733	AEBP1	0
OK	0	236.043	0.361657	SLC4A8	0
OK	0	235.842	0.361421	PSAT1	0
OK	0	235.835	0.361418	NDFIP1	0
OK	0	235.805	0.361303	LFNG	0
OK	0	236.276	0.36101	C1QL1	0
OK	0	235.533	0.360953	NDN	0
OK	0	235.376	0.360739	PNN	0
OK	0	235.353	0.36071	PPM1G	0
OK	0	235.389	0.360668	GIHCG	0
OK	0	235.318	0.360605	MAN1A1	0
OK	0	235.398	0.360511	GNG2	0
OK	0	235.224	0.360433	ZIC3	0
OK	0	235.154	0.360368	PAFAH1B3	0
OK	0	235.181	0.360278	CNIH2	0
OK	0	235.271	0.360241	SEMA3C	0
OK	0	235.04	0.360202	GABPB1-AS1	0
OK	0	235.199	0.360024	RASSF6	0
OK	0	236.817	0.359988	GSG1	0
OK	0	234.864	0.359722	ERP27	0
OK	0	235.009	0.359606	CPLX3	0
OK	0	234.695	0.359484	SP100	0
OK	0	234.572	0.359348	PRKAR2B	0
OK	0	234.512	0.3593	NDE1	0
OK	0	234.525	0.359295	LRATD1	0
OK	0	235.055	0.359245	CEP72	0
OK	0	249.856	0.35913	ALOX15	0
OK	0	234.292	0.359042	AUTS2	0
OK	0	234.297	0.358955	SH3YL1	0
OK	0	234.26	0.358923	COBLL1	0
OK	0	235.398	0.35892	DLG2	0
OK	0	234.191	0.35883	FERMT1	0
OK	0	234.139	0.358781	CCNL1	0
OK	0	234.101	0.358766	MTA3	0
OK	0	234.095	0.358669	PODXL2	0
OK	0	234.067	0.358482	CNR1	0
OK	0	233.94	0.35848	SV2A	0
OK	0	233.809	0.358266	C5orf38	0
OK	0	233.788	0.358211	TCEAL5	0
OK	0	233.707	0.358144	CADM1	0
OK	0	233.664	0.358088	UTRN	0
OK	0	234.317	0.358039	NUPR1	0
OK	0	233.553	0.357953	PABPC1	0
OK	0	233.639	0.357925	NEIL3	0
OK	0	235.569	0.357858	S100A9	0
OK	0	233.533	0.357745	CADM3	0
OK	0	233.464	0.357686	TRIM38	0
OK	0	233.639	0.35758	NRP1	0
OK	0	233.24	0.357473	MT-CO2	0
OK	0	233.31	0.357446	DHCR24	0
OK	0	233.199	0.357321	CEBPB	0
OK	0	233.067	0.357141	GPC4	0
OK	0	233.061	0.357124	TUBB4A	0
OK	0	232.912	0.356925	NRCAM	0
OK	0	233.973	0.356885	BHLHE22	0
OK	0	234.343	0.356842	VEGFA	0
OK	0	232.894	0.356835	CHPF	0
OK	0	233.082	0.356265	NRSN1	0
OK	0	234.509	0.356102	CNTN2	0
OK	0	232.37	0.356092	SOX5	0
OK	0	232.59	0.356027	SLIT1	0
OK	0	232.393	0.356026	CAVIN3	0
OK	0	232.397	0.355952	CHSY3	0
OK	0	232.611	0.355862	SMIM18	0
OK	0	232.265	0.355849	GPR143	0
OK	0	232.226	0.355813	FRMD4B	0
OK	0	232.035	0.35559	GAS5	0
OK	0	232.04	0.355458	CCN2	0
OK	0	231.916	0.355402	SERINC1	0
OK	0	231.79	0.35524	DNMT1	0
OK	0	231.898	0.355177	ATP1B2	0
OK	0	231.696	0.355045	TES	0
OK	0	231.569	0.354816	ESCO2	0
OK	0	231.311	0.354333	VSNL1	0
OK	0	231.138	0.354242	SUPT16H	0
OK	0	231.106	0.35411	CLASP2	0
OK	0	230.881	0.353821	DSCC1	0
OK	0	230.834	0.353737	BRCA1	0
OK	0	230.743	0.353641	RPL35	0
OK	0	230.713	0.353506	CCND2	0
OK	0	230.693	0.353505	MYOF	0
OK	0	232.106	0.353358	CHRNA1	0
OK	0	230.435	0.353164	CXADR	0
OK	0	230.713	0.353121	PHACTR3	0
OK	0	230.14	0.352479	DIAPH3	0
OK	0	229.992	0.352434	SYTL1	0
OK	0	229.765	0.352105	HLA-E	0
OK	0	229.74	0.352102	AHCY	0
OK	0	229.721	0.351957	MTSS1	0
OK	0	229.621	0.351866	SCUBE3	0
OK	0	230.003	0.351717	NOS2	0
OK	0	230.27	0.351381	KRT7	0
OK	0	229.179	0.351246	POMP	0
OK	0	229.102	0.351099	CECR2	0
OK	0	229.129	0.351054	FAM89A	0
OK	0	229.653	0.351029	DDIT4L	0
OK	0	230.285	0.35087	TF	0
OK	0	229.699	0.350566	ANGPT1	0
OK	0	228.722	0.350487	TMEM88	0
OK	0	228.723	0.350448	TIMP2	0
OK	0	228.606	0.350355	GMNN	0
OK	0	228.596	0.350321	EIF1B	0
OK	0	228.591	0.350307	MMD	0
OK	0	229	0.350302	CUBN	0
OK	0	228.742	0.350229	SEMA3E	0
OK	0	228.579	0.350186	XPR1	0
OK	0	230.808	0.350142	CCDC80	0
OK	0	228.463	0.350142	NDUFAB1	0
OK	0	228.382	0.350003	CDCA4	0
OK	0	228.404	0.350001	SH3BP5	0
OK	0	228.376	0.349917	FLRT3	0
OK	0	228.296	0.349874	SERPINH1	0
OK	0	228.367	0.349701	RIPOR2	0
OK	0	228.129	0.34963	UQCC2	0
OK	0	227.968	0.349369	NRIP1	0
OK	0	227.927	0.349301	MXRA7	0
OK	0	228.095	0.349265	REEP1	0
OK	0	227.973	0.349153	ACP5	0
OK	0	227.876	0.349052	LINC02500	0
OK	0	227.793	0.349047	EMP2	0
OK	0	227.676	0.348897	DPYSL5	0
OK	0	227.643	0.348886	PPA1	0
OK	0	227.56	0.348767	FKBP3	0
OK	0	227.442	0.348489	C6orf141	0
OK	0	227.383	0.348303	DUSP4	0
OK	0	227.138	0.348107	DNAJC1	0
OK	0	227.096	0.348054	ANP32A	0
OK	0	227.108	0.347895	KLF7	0
OK	0	227.028	0.347893	SERTAD1	0
OK	0	227.054	0.347874	CTNNBIP1	0
OK	0	226.999	0.347786	SESN3	0
OK	0	226.792	0.347587	NDUFC2	0
OK	0	226.9	0.347516	TSHZ1	0
OK	0	226.896	0.347286	ST3GAL1	0
OK	0	226.612	0.347251	AC104461.1	0
OK	0	226.577	0.346847	NANOG	0
OK	0	226.122	0.346475	SCARA3	0
OK	0	225.943	0.346257	WDHD1	0
OK	0	225.703	0.345877	GDI1	0
OK	0	226.057	0.345828	DPP6	0
OK	0	225.77	0.345806	TNFAIP8L1	0
OK	0	225.553	0.345693	RPS20	0
OK	0	225.522	0.34564	SUMO1	0
OK	0	225.707	0.345572	TPPP3	0
OK	0	225.506	0.345548	PYCARD	0
OK	0	225.409	0.345442	TMEM47	0
OK	0	225.424	0.345382	FOXP2	0
OK	0	225.136	0.345018	CHCHD10	0
OK	0	227.509	0.344689	ELF5	0
OK	0	226.043	0.344689	RASD1	0
OK	0	225.204	0.344655	SILC1	0
OK	0	225.264	0.344621	SLC1A2	0
OK	0	224.926	0.344506	CRIM1	0
OK	0	224.705	0.344368	H1FX	0
OK	0	224.687	0.344328	TLE4	0
OK	0	224.656	0.344311	EIF4A2	0
OK	0	224.439	0.343985	HNRNPC	0
OK	0	224.44	0.343971	RUVBL1	0
OK	0	224.743	0.343908	FABP5	0
OK	0	224.426	0.343855	NRG1	0
OK	0	224.295	0.343756	PGRMC1	0
OK	0	224.155	0.343542	PSMB3	0
OK	0	224.102	0.343467	UQCRH	0
OK	0	224.432	0.343383	AC004540.2	0
OK	0	224.04	0.343314	ANXA11	0
OK	0	224.035	0.343309	LSAMP	0
OK	0	223.986	0.343289	PARK7	0
OK	0	223.978	0.343262	CHD7	0
OK	0	228.084	0.343104	GPR83	0
OK	0	223.829	0.343047	CCT2	0
OK	0	223.772	0.342861	CTSB	0
OK	0	223.806	0.342832	PNMA2	0
OK	0	223.963	0.342705	TULP1	0
OK	0	224.437	0.342305	C11orf96	0
OK	0	223.34	0.342224	JARID2	0
OK	0	223.236	0.342095	LINGO1	0
OK	0	223.678	0.342027	TFEC	0
OK	0	223.333	0.341943	ISLR2	0
OK	0	222.82	0.341496	TIMM13	0
OK	0	222.866	0.341484	ACKR3	0
OK	0	222.724	0.341348	MIS18A	0
OK	0	222.671	0.341222	PJA2	0
OK	0	222.974	0.341158	GABBR2	0
OK	0	222.401	0.340577	CPAMD8	0
OK	0	222.265	0.340559	AKAP6	0
OK	0	222.33	0.340482	SMOC1	0
OK	0	222.348	0.340453	ST14	0
OK	0	222.151	0.34045	NSD3	0
OK	0	222.431	0.340447	ANKS1B	0
OK	0	222.11	0.340331	SPRY1	0
OK	0	221.87	0.340019	CSTB	0
OK	0	221.861	0.339984	MELK	0
OK	0	221.771	0.339891	LSM3	0
OK	0	221.764	0.33988	SMARCC1	0
OK	0	221.763	0.339828	ZEB1	0
OK	0	221.692	0.339767	ATP5MC3	0
OK	0	221.757	0.339731	RAB38	0
OK	0	221.658	0.339518	SLC6A15	0
OK	0	231.5	0.33918	C3	0
OK	0	221.206	0.338965	SERPINB6	0
OK	0	221.439	0.338928	MAB21L4	0
OK	0	222.103	0.338745	CREG2	0
OK	0	221.018	0.338669	CXXC5	0
OK	0	220.805	0.338384	ZNF428	0
OK	0	220.769	0.338122	SPNS2	0
OK	0	220.583	0.338047	UNG	0
OK	0	220.708	0.337984	ITGB4	0
OK	0	220.54	0.337953	ZFP36L1	0
OK	0	220.526	0.337906	PIM2	0
OK	0	220.614	0.337905	COL5A1	0
OK	0	220.321	0.337641	BAX	0
OK	0	220.299	0.337633	PDIA6	0
OK	0	219.967	0.337108	FDPS	0
OK	0	225.869	0.336809	HAND1	0
OK	0	231.763	0.336807	UGT2A1	0
OK	0	219.808	0.336731	AC004540.1	0
OK	0	219.76	0.336671	TAGLN2	0
OK	0	220.535	0.336666	LINC01474	0
OK	0	219.578	0.336493	MARVELD3	0
OK	0	219.524	0.336386	DIPK1C	0
OK	0	225.149	0.336292	EOMES	0
OK	0	219.403	0.336255	RCN2	0
OK	0	219.426	0.336246	FKBP4	0
OK	0	219.335	0.336136	YARS	0
OK	0	219.375	0.336098	CDV3	0
OK	0	219.464	0.336088	CHGA	0
OK	0	218.537	0.33491	KRAS	0
OK	0	218.935	0.334872	TMEM196	0
OK	0	218.582	0.334868	FBN1	0
OK	0	218.65	0.334822	GPRIN1	0
OK	0	218.468	0.3348	ANKRD12	0
OK	0	218.751	0.334716	EVPL	0
OK	0	218.405	0.334706	GPC6	0
OK	0	218.653	0.334582	MCC	0
OK	0	218.199	0.334403	ACTB	0
OK	0	218.051	0.33415	DTNA	0
OK	0	218.164	0.333695	EPAS1	0
OK	0	217.837	0.333646	BIRC7	0
OK	0	217.613	0.33346	SKA3	0
OK	0	217.447	0.333108	NEK6	0
OK	0	217.186	0.332648	HIST2H2AC	0
OK	0	216.915	0.332416	FXYD5	0
OK	0	217.511	0.332399	EBF1	0
OK	0	216.891	0.332398	TMEFF1	0
OK	0	216.655	0.33205	PPP1CC	0
OK	0	216.528	0.331853	XPO1	0
OK	0	216.439	0.331661	IDH2	0
OK	0	216.32	0.331455	KLF10	0
OK	0	216.62	0.331405	DISP2	0
OK	0	216.3	0.331316	LY6E	0
OK	0	216.203	0.331305	DTL	0
OK	0	216.146	0.33125	MIF	0
OK	0	216.433	0.331064	CARD16	0
OK	0	216.172	0.330873	TGFB2	0
OK	0	215.849	0.330816	PRDX2	0
OK	0	215.86	0.330775	COL9A1	0
OK	0	216.201	0.330771	SLC17A7	0
OK	0	215.845	0.330742	FRRS1L	0
OK	0	215.746	0.330485	RASGRP2	0
OK	0	215.681	0.330447	SCNN1A	0
OK	0	215.596	0.330401	SLC3A2	0
OK	0	215.597	0.330254	GLB1	0
OK	0	215.475	0.330098	NRARP	0
OK	0	215.261	0.329841	SPC24	0
OK	0	215.178	0.32976	DYNC1I2	0
OK	0	215.174	0.32976	AKIRIN1	0
OK	0	215.241	0.329683	RCAN2	0
OK	0	215.286	0.32968	PAK5	0
OK	0	215.358	0.329663	ERRFI1	0
OK	0	215.414	0.329494	NR4A2	0
OK	0	214.997	0.329484	APP	0
OK	0	215.119	0.329378	PDGFRA	0
OK	0	214.914	0.329343	NFE2L2	0
OK	0	215.133	0.32934	CDO1	0
OK	0	215.188	0.329249	PRKACB	0
OK	0	214.687	0.329036	NDUFS5	0
OK	0	214.706	0.329035	CENPM	0
OK	0	214.754	0.329024	CALD1	0
OK	0	214.618	0.328897	MCM6	0
OK	0	216.219	0.328786	PRPH	0
OK	0	214.43	0.328536	NR3C1	0
OK	0	214.314	0.328409	HEBP2	0
OK	0	214.18	0.328252	SMC3	0
OK	0	214.188	0.328152	SMIM1	0
OK	0	214.153	0.328143	LHFPL6	0
OK	0	214.167	0.327994	HIST1H3G	0
OK	0	214.005	0.327907	SP8	0
OK	0	213.924	0.327848	DCTN3	0
OK	0	213.77	0.327594	SRGAP3	0
OK	0	218.496	0.327405	TRDC	0
OK	0	213.569	0.327275	RNF26	0
OK	0	213.756	0.327116	NANOS1	0
OK	0	213.591	0.327101	DPF1	0
OK	0	214.336	0.327074	DES	0
OK	0	213.718	0.327065	PART1	0
OK	0	213.659	0.326926	UNC119	0
OK	0	213.4	0.32684	LURAP1L	0
OK	0	214.219	0.326637	EBF3	0
OK	0	213.103	0.326566	SKIDA1	0
OK	0	212.872	0.32621	LAMP2	0
OK	0	212.85	0.326132	CNKSR2	0
OK	0	212.783	0.326038	DSEL	0
OK	0	212.777	0.326011	COL4A6	0
OK	0	212.733	0.325988	OIP5	0
OK	0	212.683	0.325916	KIF3A	0
OK	0	212.576	0.325775	CAPN1	0
OK	0	212.559	0.325722	CIP2A	0
OK	0	212.443	0.325467	PLOD1	0
OK	0	212.847	0.325416	CLEC18B	0
OK	0	212.309	0.325359	ZNF436-AS1	0
OK	0	212.275	0.325315	PALLD	0
OK	0	213.049	0.325247	AC007326.5	0
OK	0	212.23	0.325211	INTU	0
OK	0	212.2	0.325156	FAM241B	0
OK	0	212.006	0.324907	NELL2	0
OK	0	212.772	0.324636	DOK5	0
OK	0	211.743	0.324512	PRPS1	0
OK	0	211.575	0.32424	REXO2	0
OK	0	211.587	0.324194	BLACAT1	0
OK	0	211.566	0.323992	BRINP1	0
OK	0	211.438	0.323826	PTCHD4	0
OK	0	211.27	0.323728	PCK2	0
OK	0	211.181	0.323567	CADM2	0
OK	0	211.134	0.323505	RBM47	0
OK	0	211.347	0.323399	ZFHX4	0
OK	0	210.995	0.323304	ASF1B	0
OK	0	210.942	0.323281	SKA2	0
OK	0	211.25	0.323276	LRAT	0
OK	0	210.906	0.323213	PRMT2	0
OK	0	210.813	0.323085	HSPA4	0
OK	0	210.782	0.32295	MAST4	0
OK	0	210.818	0.322928	AL353747.4	0
OK	0	210.692	0.322889	SAP18	0
OK	0	210.995	0.322736	PTGES	0
OK	0	210.681	0.322354	GRHL3	0
OK	0	210.5	0.322336	FNDC5	0
OK	0	210.333	0.322294	SORCS1	0
OK	0	210.51	0.322157	IRX1	0
OK	0	210.295	0.32207	MSX2	0
OK	0	211.82	0.321975	HOXB7	0
OK	0	209.919	0.321674	MCM10	0
OK	0	209.822	0.321561	MYH10	0
OK	0	209.823	0.321553	PRRT2	0
OK	0	210.919	0.321518	CP	0
OK	0	209.724	0.321375	ID3	0
OK	0	209.626	0.321272	HNRNPU	0
OK	0	209.684	0.321192	ADGRG6	0
OK	0	209.531	0.320994	FERMT2	0
OK	0	209.392	0.32088	CXXC4	0
OK	0	209.353	0.320756	SOX9	0
OK	0	209.289	0.320532	DMRTA2	0
OK	0	209.884	0.320495	SLC18A2	0
OK	0	209.277	0.320494	CNTN1	0
OK	0	209.079	0.320398	EVA1B	0
OK	0	208.924	0.320197	SSRP1	0
OK	0	210.688	0.320042	OTP	0
OK	0	208.877	0.319972	LAD1	0
OK	0	208.751	0.319912	NQO2	0
OK	0	213.477	0.319838	TLX3	0
OK	0	208.63	0.319683	ARHGEF35	0
OK	0	216.753	0.319393	ROBO3	0
OK	0	208.401	0.319361	ACYP1	0
OK	0	208.63	0.319244	LGALS7B	0
OK	0	208.319	0.319229	SPDL1	0
OK	0	208.254	0.319152	ACOT7	0
OK	0	208.285	0.319075	ROBO2	0
OK	0	208.11	0.318942	VRK1	0
OK	0	209.062	0.318852	POU3F3	0
OK	0	208.154	0.318845	NEDD9	0
OK	0	207.955	0.318668	ACSL4	0
OK	0	207.809	0.318424	EPHA1	0
OK	0	207.678	0.31826	HCFC1R1	0
OK	0	207.655	0.318202	HES4	0
OK	0	207.698	0.31811	ADAMTS9-AS1	0
OK	0	207.566	0.318049	CRIP2	0
OK	0	207.47	0.317913	MSANTD4	0
OK	0	207.336	0.317737	DUT	0
OK	0	207.125	0.317372	FILIP1	0
OK	0	207.059	0.317309	YWHAG	0
OK	0	206.97	0.317177	FDFT1	0
OK	0	206.863	0.317032	CLIC1	0
OK	0	206.849	0.317002	TLE5	0
OK	0	206.86	0.316958	SPA17	0
OK	0	207.102	0.316817	SERPINB5	0
OK	0	206.7	0.31678	RFC4	0
OK	0	206.599	0.31644	DUSP1	0
OK	0	206.471	0.316041	HEY1	0
OK	0	206.208	0.316038	RPS17	0
OK	0	206.163	0.315814	GCNT1	0
OK	0	206.068	0.315797	FANCD2	0
OK	0	206.247	0.315662	PRCD	0
OK	0	205.959	0.315534	VAV3	0
OK	0	205.782	0.315128	SGK1	0
OK	0	205.623	0.3151	CYSTM1	0
OK	0	205.779	0.315095	NMRK2	0
OK	0	205.511	0.31492	RABGAP1L	0
OK	0	205.427	0.314746	FOSB	0
OK	0	205.365	0.314699	GRIA4	0
OK	0	205.371	0.314653	ZNF385B	0
OK	0	206.675	0.31454	SLC7A3	0
OK	0	205.246	0.314515	MT-ND6	0
OK	0	205.687	0.314512	PTGS2	0
OK	0	205.112	0.314353	MDH2	0
OK	0	205.179	0.314188	NDRG2	0
OK	0	205.052	0.314173	BACE2	0
OK	0	204.869	0.313913	RMST	0
OK	0	210.567	0.313844	CAPS	0
OK	0	204.851	0.313785	TNFRSF19	0
OK	0	204.886	0.31375	FOXA1	0
OK	0	204.585	0.313511	WFIKKN1	0
OK	0	204.571	0.313494	TPM4	0
OK	0	204.498	0.313388	HIF3A	0
OK	0	204.691	0.313131	MYC	0
OK	0	204.049	0.312628	IQGAP2	0
OK	0	203.958	0.312579	TNNI3	0
OK	0	204.004	0.312572	BCL11A	0
OK	0	203.897	0.312496	EIF3E	0
OK	0	203.932	0.312472	AFDN-DT	0
OK	0	203.899	0.312389	DNAJC12	0
OK	0	203.874	0.312277	AGAP1	0
OK	0	203.686	0.312174	CCT8	0
OK	0	203.701	0.312081	MYL9	0
OK	0	203.202	0.311426	PSMC5	0
OK	0	203.212	0.311421	RAB2A	0
OK	0	203.157	0.311243	COL25A1	0
OK	0	203.01	0.31109	SPTAN1	0
OK	0	203.192	0.310859	ABI3BP	0
OK	0	202.821	0.310815	LMO4	0
OK	0	202.812	0.310801	KCNQ2	0
OK	0	202.752	0.310716	RMI2	0
OK	0	202.594	0.310466	GARS	0
OK	0	202.525	0.310323	IER5	0
OK	0	202.604	0.31032	FAM72C	0
OK	0	202.561	0.310319	NIBAN1	0
OK	0	202.764	0.310298	PCSK9	0
OK	0	202.627	0.310124	TGM1	0
OK	0	202.332	0.309961	GPR160	0
OK	0	202.567	0.309833	ALDH1A3	0
OK	0	217.075	0.309714	CST6	0
OK	0	202.036	0.309643	NHP2	0
OK	0	201.869	0.309372	PNRC1	0
OK	0	201.775	0.309235	TUT4	0
OK	0	201.765	0.309133	PHACTR2	0
OK	0	201.7	0.309057	SELENOK	0
OK	0	202.072	0.308727	TMPRSS4	0
OK	0	201.481	0.308703	XACT	0
OK	0	201.423	0.308674	SLC22A17	0
OK	0	201.832	0.308633	RBFOX1	0
OK	0	201.368	0.308617	NIPSNAP1	0
OK	0	201.268	0.308405	AHI1	0
OK	0	201.069	0.308043	RETREG1	0
OK	0	201.007	0.308013	HSP90B1	0
OK	0	201.206	0.307982	RGS16	0
OK	0	200.877	0.307853	A1BG	0
OK	0	200.902	0.307827	DRAXIN	0
OK	0	200.914	0.307821	ANK2	0
OK	0	200.842	0.307793	STK26	0
OK	0	200.762	0.307687	FAU	0
OK	0	200.724	0.307628	SNRPA	0
OK	0	200.772	0.307433	CAV2	0
OK	0	200.63	0.307374	AC073365.1	0
OK	0	200.652	0.307366	RAB27A	0
OK	0	200.461	0.30705	SPOCK3	0
OK	0	200.525	0.306925	BMP2	0
OK	0	200.304	0.30692	PLEKHA1	0
OK	0	200.882	0.306878	ASCL1	0
OK	0	200.216	0.306809	FCGRT	0
OK	0	200.288	0.306802	DUSP26	0
OK	0	200.243	0.306781	ASPHD1	0
OK	0	200.11	0.306665	PPDPF	0
OK	0	200.011	0.30649	FZD8	0
OK	0	200.117	0.306447	NIPAL1	0
OK	0	200.119	0.30643	KRT40	0
OK	0	199.871	0.305995	CALY	0
OK	0	202.996	0.305794	FSTL5	0
OK	0	199.513	0.305772	H2AFY	0
OK	0	201.866	0.305753	ONECUT3	0
OK	0	199.672	0.30574	NCAN	0
OK	0	199.539	0.305682	HPSE2	0
OK	0	199.707	0.305671	ACTL6B	0
OK	0	199.455	0.305618	SKA1	0
OK	0	199.699	0.305549	LGALS7	0
OK	0	199.251	0.305366	PDIA3	0
OK	0	199.727	0.305331	BCL11B	0
OK	0	199.219	0.305272	LIMCH1	0
OK	0	200.433	0.305268	HOTAIRM1	0
OK	0	201.73	0.305217	HOXB-AS3	0
OK	0	199.199	0.305187	IFITM3	0
OK	0	199.121	0.305115	STRA6	0
OK	0	199.039	0.305007	BOC	0
OK	0	198.998	0.304928	ZC2HC1A	0
OK	0	198.969	0.304641	LINC02541	0
OK	0	198.948	0.304397	AGA	0
OK	0	198.76	0.304348	HIST1H2AG	0
OK	0	198.625	0.304161	KITLG	0
OK	0	198.478	0.304008	PTP4A3	0
OK	0	198.368	0.304008	DDX5	0
OK	0	198.29	0.303894	COX6A1	0
OK	0	198.267	0.303838	EML1	0
OK	0	198.404	0.303776	ADCY2	0
OK	0	198.307	0.303772	SIX3-AS1	0
OK	0	198.212	0.303723	FZD7	0
OK	0	201.642	0.303502	SLC34A2	0
OK	0	198.003	0.303436	ACTN1	0
OK	0	198.055	0.303312	TBX2	0
OK	0	197.894	0.303295	STRAP	0
OK	0	202.116	0.303255	HPGD	0
OK	0	197.845	0.303166	SLITRK5	0
OK	0	197.782	0.303103	CRYL1	0
OK	0	197.683	0.302846	CTTNBP2	0
OK	0	198.284	0.302786	GABRG2	0
OK	0	197.671	0.302746	FGFBP3	0
OK	0	197.638	0.30269	SLC7A11	0
OK	0	197.463	0.302634	SRP9	0
OK	0	200.009	0.302452	MPP4	0
OK	0	197.065	0.302005	CNTFR	0
OK	0	197.096	0.301987	LRATD2	0
OK	0	197.032	0.30194	GCHFR	0
OK	0	196.975	0.301816	AL590617.2	0
OK	0	196.927	0.301803	HDGF	0
OK	0	196.917	0.301788	DDAH2	0
OK	0	196.869	0.301722	SMARCA4	0
OK	0	196.893	0.301657	PIM3	0
OK	0	196.764	0.30149	UCP2	0
OK	0	196.715	0.301421	RAB9A	0
OK	0	196.678	0.301387	CCDC34	0
OK	0	196.75	0.301373	IVNS1ABP	0
OK	0	196.678	0.301342	CSRNP1	0
OK	0	196.828	0.301315	SMPD3	0
OK	0	196.625	0.301276	CTNNA2	0
OK	0	196.575	0.301262	FSCN1	0
OK	0	196.603	0.301192	NAP1L3	0
OK	0	196.749	0.30118	PEX5L	0
OK	0	196.623	0.301175	MYOCD	0
OK	0	199.065	0.301149	WFIKKN2	0
OK	0	207.827	0.301098	AP003110.1	0
OK	0	196.346	0.300917	ATP1B3	0
OK	0	196.363	0.300871	GRHL2	0
OK	0	196.218	0.300724	FUS	0
OK	0	198.706	0.300716	LIPH	0
OK	0	196.251	0.300686	LPIN2	0
OK	0	196.182	0.300669	SMARCA5	0
OK	0	196.286	0.300641	FAM72B	0
OK	0	196.343	0.300461	COL14A1	0
OK	0	196.118	0.300445	PREX2	0
OK	0	196.001	0.300374	AKT3	0
OK	0	196.388	0.300244	LINC01099	0
OK	0	195.921	0.300233	CACYBP	0
OK	0	196.25	0.300168	NDP	0
OK	0	195.941	0.300153	RAB3B	0
OK	0	195.805	0.30006	P4HA1	0
OK	0	195.765	0.300027	SLIRP	0
OK	0	195.736	0.299954	RANGAP1	0
OK	0	195.881	0.299911	MPPED2	0
OK	0	195.622	0.299811	EID1	0
OK	0	195.497	0.299548	ZNF503	0
OK	0	195.622	0.299498	LAMA3	0
OK	0	195.419	0.299472	CRB2	0
OK	0	195.325	0.299316	ARF6	0
OK	0	195.314	0.299285	CD200	0
OK	0	195.343	0.299239	CCKBR	0
OK	0	195.366	0.299192	FILIP1L	0
OK	0	195.239	0.299186	ARMCX3	0
OK	0	195.086	0.298984	GNG5	0
OK	0	195.097	0.298978	POC1A	0
OK	0	195.707	0.298894	CDKN2B	0
OK	0	194.969	0.298797	MT-ND1	0
OK	0	194.955	0.298761	COTL1	0
OK	0	194.938	0.298755	CALU	0
OK	0	194.915	0.298691	MAP2K6	0
OK	0	194.647	0.298187	SH2D4A	0
OK	0	194.414	0.297956	ANXA5	0
OK	0	194.403	0.297943	DDX39B	0
OK	0	194.191	0.297542	APC	0
OK	0	193.981	0.297186	GLTP	0
OK	0	193.958	0.297156	COBL	0
OK	0	194.052	0.29712	SLC5A3	0
OK	0	193.869	0.297105	PAWR	0
OK	0	193.845	0.297084	KDELR1	0
OK	0	193.817	0.296986	LGALS3BP	0
OK	0	193.866	0.296951	SLC16A12	0
OK	0	193.693	0.296652	VEPH1	0
OK	0	193.733	0.296475	FABP7	0
OK	0	193.465	0.296429	SOX6	0
OK	0	193.358	0.296209	NRXN3	0
OK	0	193.215	0.296016	STMN3	0
OK	0	193.053	0.295831	ARHGAP19	0
OK	0	193.053	0.29576	ERBB3	0
OK	0	192.912	0.29565	ARL6IP5	0
OK	0	192.951	0.295389	TUBA4A	0
OK	0	192.59	0.295089	MBP	0
OK	0	192.527	0.295042	RUFY3	0
OK	0	193.253	0.295036	KRT23	0
OK	0	192.921	0.295026	MXRA5	0
OK	0	192.495	0.29502	BTF3	0
OK	0	192.418	0.294868	EMC9	0
OK	0	192.432	0.294825	SULT1A1	0
OK	0	192.488	0.294809	RGS5	0
OK	0	192.472	0.294707	ITPKC	0
OK	0	192.346	0.294561	KLHL4	0
OK	0	192.266	0.294533	PRELP	0
OK	0	192.125	0.29443	IQGAP1	0
OK	0	192.154	0.294426	PFN2	0
OK	0	203.274	0.294343	DEFB1	0
OK	0	193.138	0.294272	LMO3	0
OK	0	191.833	0.293926	SUCO	0
OK	0	192.366	0.293463	PTX3	0
OK	0	191.377	0.293299	MRPS34	0
OK	0	191.407	0.293243	ATL1	0
OK	0	191.393	0.293163	DDIT3	0
OK	0	191.074	0.292776	DTX4	0
OK	0	191.059	0.292763	SCD	0
OK	0	191.602	0.292763	HOXA5	0
OK	0	191.093	0.292759	TMEM155	0
OK	0	191.201	0.292745	BEX5	0
OK	0	191.404	0.292663	CLDN8	0
OK	0	191.101	0.292658	HIST1H2AH	0
OK	0	191.198	0.292471	RGMB	0
OK	0	190.775	0.292372	IARS	0
OK	0	190.783	0.292357	MID1IP1	0
OK	0	190.71	0.292238	METRNL	0
OK	0	190.677	0.292137	CGNL1	0
OK	0	190.685	0.292078	FAM3C	0
OK	0	190.819	0.292062	TNFRSF14	0
OK	0	190.544	0.29201	ISYNA1	0
OK	0	190.564	0.291961	PRRX2	0
OK	0	190.551	0.291955	SYDE2	0
OK	0	190.634	0.291944	NMNAT2	0
OK	0	195.374	0.291734	EDNRB	0
OK	0	190.656	0.291599	LINC01133	0
OK	0	190.453	0.291433	SYNPO2	0
OK	0	190.103	0.291344	RHEB	0
OK	0	190.061	0.291251	TMEM161B-AS1	0
OK	0	190.264	0.291155	SLC40A1	0
OK	0	189.701	0.290713	AP2B1	0
OK	0	189.681	0.290699	PSMD1	0
OK	0	189.749	0.290683	CDA	0
OK	0	189.682	0.290682	DDX39A	0
OK	0	189.687	0.290672	PRPSAP1	0
OK	0	189.639	0.29051	REL	0
OK	0	189.624	0.290452	B4GALT1	0
OK	0	189.57	0.29027	LMO1	0
OK	0	190.037	0.290199	ALOX5	0
OK	0	189.382	0.290198	FBN2	0
OK	0	189.122	0.289843	UQCRQ	0
OK	0	195.709	0.289825	SLC6A14	0
OK	0	189.116	0.289784	STXBP6	0
OK	0	189.051	0.289608	EGR2	0
OK	0	188.99	0.289583	CPEB4	0
OK	0	188.931	0.289555	ILF3	0
OK	0	188.852	0.28943	FKBP1A	0
OK	0	188.829	0.289304	IFITM2	0
OK	0	188.642	0.289043	SMPDL3B	0
OK	0	189.109	0.28904	NHLH2	0
OK	0	188.919	0.289038	FMO1	0
OK	0	188.527	0.288935	GLRX5	0
OK	0	188.406	0.288733	C4orf3	0
OK	0	188.502	0.288713	RBFOX3	0
OK	0	188.359	0.288571	ZEB2	0
OK	0	188.349	0.288557	SOBP	0
OK	0	188.284	0.28852	SEMA5A	0
OK	0	188.26	0.288493	SELENOM	0
OK	0	188.233	0.288368	ETHE1	0
OK	0	188.243	0.287993	CHST8	0
OK	0	187.822	0.287848	SNHG32	0
OK	0	189.727	0.287757	S100A13	0
OK	0	187.641	0.287401	PLA2G4C	0
OK	0	187.525	0.287386	DTD1	0
OK	0	187.51	0.287313	AK4	0
OK	0	187.542	0.287276	NAV3	0
OK	0	187.412	0.287143	JAKMIP2	0
OK	0	187.248	0.286968	POP7	0
OK	0	187.225	0.286911	NCAPG2	0
OK	0	187.12	0.286756	NLN	0
OK	0	186.908	0.286381	PDLIM4	0
OK	0	186.925	0.28638	LINC01508	0
[truncated: 22,650 more rows]
