# Supplementary material for: Single-cell transcriptomics reveals the molecular basis of human iPS cell differentiation into ectodermal ocular lineages
Source: Commun Biol. 2024 Nov 12;7:1495. doi: 10.1038/s42003-024-07130-4 (PMC11557866; doi:10.1038/s42003-024-07130-4)
Supplement: Supplementary file 6 — Supplementary Data 4 [file 42003_2024_7130_MOESM6_ESM.xlsx]

## Sheet: Supplementary Data 4
id	module	supermodule
POU5F1	1	1
HMGA1	1	1
UGP2	1	1
CD24	1	1
MIR302CHG	1	1			Supplementary Data 4: Module groupings (trajectory-variable) (tab1). Genes ranked by effect size (morans_I statistic) (tab2)
TERF1	1	1
PRDX1	1	1
FOXD3-AS1	1	1
TDGF1	1	1
SEPHS1	1	1
DPPA4	1	1
SNRPN	1	1
EPCAM	1	1
NPM1	1	1
PFN1	1	1
DNMT3B	1	1
RAN	1	1
APOE	1	1
L1TD1	1	1
LIN28A	1	1
TUBB	1	1
CLDN6	1	1
MGST1	1	1
LDHB	1	1
DPYSL3	1	1
ESRG	1	1
MFGE8	1	1
THY1	1	1
PTMA	1	1
PODXL	1	1
STMN1	1	1
FOXH1	1	1
PGAM1	1	1
EIF4A1	1	1
SELENOW	1	1
LHX5-AS1	1	1
LINC00678	1	1
MDK	1	1
RANBP1	1	1
HSP90AB1	1	1
HSPD1	1	1
PHGDH	1	1
NR6A1	1	1
XRCC5	1	1
HSPA8	1	1
AC009446.1	1	1
PTMS	1	1
NME2	1	1
LSM4	1	1
APRT	1	1
HESX1	1	1
APELA	1	1
PPIA	1	1
CNMD	1	1
USP9X	1	1
FGFR1	1	1
FEZ1	1	1
PRELID1	1	1
C1QBP	1	1
YBX1	1	1
PARP1	1	1
AP1M2	1	1
USP44	1	1
SLC25A5	1	1
CCT5	1	1
DMKN	1	1
H3F3A	1	1
PAICS	1	1
TRIM24	1	1
VRTN	1	1
LINC01405	1	1
GAPDH	1	1
SNHG14	1	1
SNRPB	1	1
CNTNAP2	1	1
SERBP1	1	1
GCSH	1	1
SALL4	1	1
SNRPD1	1	1
TRIM71	1	1
OLFML3	1	1
TKT	1	1
POLR3G	1	1
MARCKSL1	1	1
AC006329.1	1	1
TPM3	1	1
LHX5	1	1
PPP1R14B	1	1
AP000459.2	1	1
TNNT1	1	1
PTGES3	1	1
PLAAT3	1	1
FTL	1	1
PSMA2	1	1
AP1S2	1	1
CCT3	1	1
TALDO1	1	1
PKDCC	1	1
PHB	1	1
RPA3	1	1
HSPE1	1	1
HSP90AA1	1	1
SERF2	1	1
BST2	1	1
PSMB6	1	1
PHC1	1	1
PSMA7	1	1
SINHCAF	1	1
EIF5A	1	1
GSTP1	1	1
LITAF	1	1
IGF2BP3	1	1
SRSF3	1	1
MDH1	1	1
PSMB1	1	1
SLC16A1	1	1
YWHAB	1	1
HMGN1	1	1
CYB5A	1	1
NDUFA4	1	1
TPM2	1	1
TXNDC17	1	1
ZSCAN10	1	1
SEC11A	1	1
OTX2	1	1
EIF3K	1	1
NME4	1	1
FLT1	1	1
NT5DC2	1	1
CYP2S1	1	1
TPI1	1	1
CFL1	1	1
FRAT2	1	1
CYP26A1	1	1
CARHSP1	1	1
RND2	1	1
TARS	1	1
NME1	1	1
TXN	1	1
RTRAF	1	1
OAZ1	1	1
AURKAIP1	1	1
RBPMS2	1	1
EIF4EBP1	1	1
RARRES2	1	1
ALPL	1	1
GRID2	1	1
MRPL11	1	1
NDUFS6	1	1
COX5A	1	1
SRSF7	1	1
SRM	1	1
YWHAQ	1	1
CYBA	1	1
ARL2	1	1
NDUFV2	1	1
SSBP1	1	1
ABRACL	1	1
SLC25A6	1	1
GNAI2	1	1
NFE2L3	1	1
CALM3	1	1
NUDT1	1	1
HIST1H1A	1	1
BSG	1	1
ACAT2	1	1
CCT6A	1	1
SYT6	1	1
SRSF2	1	1
PSMA3	1	1
NMU	1	1
ADH5	1	1
GADD45GIP1	1	1
ILF2	1	1
SUMO2	1	1
RBPMS	1	1
AASS	1	1
PKM	1	1
SSB	1	1
PSMB2	1	1
ATP5F1B	1	1
PRMT1	1	1
DDT	1	1
PLPP2	1	1
AC092490.1	1	1
SMS	1	1
SLC1A5	1	1
RPL39L	1	1
DANCR	1	1
VASH2	1	1
XRCC6	1	1
SELENOH	1	1
FGF2	1	1
SNRPF	1	1
MAD2L2	1	1
MTHFD2	1	1
TMEM158	1	1
GPR176	1	1
AP2M1	1	1
BANF1	1	1
GGCT	1	1
GPX4	1	1
EEF2	1	1
SEMA6A	1	1
LAPTM4B	1	1
MRPL51	1	1
JAKMIP2-AS1	1	1
PRDX6	1	1
FST	1	1
NDUFA13	1	1
ETV4	1	1
ATP5MC1	1	1
MYL6	1	1
BCL2L12	1	1
MRPS15	1	1
CYCS	1	1
PRDX4	1	1
BEX3	1	1
LCK	1	1
RAB17	1	1
AP2S1	1	1
SRI	1	1
SNRPE	1	1
PSAT1	1	1
TENT5B	1	1
MTA3	1	1
CAVIN3	1	1
GPC4	1	1
DHCR24	1	1
CXADR	1	1
AHCY	1	1
POMP	1	1
C6orf141	1	1
SERPINH1	1	1
NDUFAB1	1	1
FKBP3	1	1
UQCC2	1	1
NDUFC2	1	1
NANOG	1	1
SUMO1	1	1
AC104461.1	1	1
RUVBL1	1	1
PGRMC1	1	1
PSMB3	1	1
UQCRH	1	1
PARK7	1	1
CCT2	1	1
FABP5	1	1
JARID2	1	1
TIMM13	1	1
LSM3	1	1
PIM2	1	1
ATP5MC3	1	1
YARS	1	1
PDIA6	1	1
FKBP4	1	1
BAX	1	1
FDPS	1	1
KRAS	1	1
ACTB	1	1
FXYD5	1	1
MIF	1	1
PRDX2	1	1
PPP1CC	1	1
RASGRP2	1	1
SCNN1A	1	1
NDUFS5	1	1
AKIRIN1	1	1
CNKSR2	1	1
AC007326.5	1	1
SAP18	1	1
PCK2	1	1
PRPS1	1	1
REXO2	1	1
AL353747.4	1	1
FERMT2	1	1
NQO2	1	1
ACOT7	1	1
EPHA1	1	1
CLIC1	1	1
GCNT1	1	1
RABGAP1L	1	1
FDFT1	1	1
SLC7A3	1	1
WFIKKN1	1	1
MDH2	1	1
KCNQ2	1	1
TNNI3	1	1
CCT8	1	1
GARS	1	1
PSMC5	1	1
XACT	1	1
GPR160	1	1
NHP2	1	1
SNRPA	1	1
DRAXIN	1	1
STK26	1	1
NIPSNAP1	1	1
PDIA3	1	1
FZD7	1	1
FGFBP3	1	1
STRAP	1	1
ACTN1	1	1
COX6A1	1	1
SRP9	1	1
ADCY2	1	1
ATP1B3	1	1
CACYBP	1	1
SLIRP	1	1
MT-ND1	1	1
GNG5	1	1
PAWR	1	1
KLHL4	1	1
COBL	1	1
MRPS34	1	1
MID1IP1	1	1
IARS	1	1
SCD	1	1
CGNL1	1	1
LMO1	1	1
CDA	1	1
SMPDL3B	1	1
FKBP1A	1	1
PSMD1	1	1
PLA2G4C	1	1
GLRX5	1	1
AK4	1	1
POP7	1	1
DTD1	1	1
NLN	1	1
CNIH4	1	1
ASS1	1	1
ATP5F1A	1	1
NAE1	1	1
KRTCAP3	1	1
TAC3	1	1
FIBP	1	1
NDUFB8	1	1
ERH	1	1
APOC1	1	1
CDK2AP1	1	1
PPIB	1	1
SLC25A3	1	1
PEBP1	1	1
GAL	1	1
SNRNP25	1	1
ATP5PO	1	1
EIF1AX	1	1
ATIC	1	1
PGP	1	1
SIVA1	1	1
HSPA2	1	1
PGK1	1	1
TYRO3	1	1
HSPA9	1	1
SRP14	1	1
CHCHD2	1	1
PA2G4	1	1
PSMD2	1	1
NDUFB10	1	1
EIF2S2	1	1
MRPL12	1	1
PRDX5	1	1
CLDN10	1	1
SNRPD3	1	1
RBM8A	1	1
TOMM40	1	1
TSPAN6	1	1
TUFM	1	1
CCT4	1	1
DANT1	1	1
TCOF1	1	1
NUDC	1	1
IDO1	1	1
RPL22L1	1	1
CLDN3	1	1
HIST1H2BH	1	1
CTBP2	1	1
EEF1E1	1	1
POU3F1	1	1
ERP29	1	1
HEY2	1	1
PRR14L	1	1
POU5F1B	1	1
SUB1	1	1
CDC123	1	1
FBL	1	1
TMEM141	1	1
KCNN2	1	1
CITED2	1	1
GLO1	1	1
PSMD7	1	1
SNRPD2	1	1
HAPLN3	1	1
EXOSC8	1	1
PPP1CA	1	1
HTATIP2	1	1
HTR7	1	1
LDHA	1	1
IMPA2	1	1
RNPS1	1	1
TRIM28	1	1
FOXD3	1	1
CCT7	1	1
NRP2	1	1
AC022140.1	1	1
SLC29A1	1	1
RBM3	1	1
FKBP1B	1	1
PSMA5	1	1
CAMTA1	1	1
SNRPG	1	1
ADSL	1	1
ROR1	1	1
PPP1R14A	1	1
PYCR1	1	1
PSMA4	1	1
TBCB	1	1
FAM162A	1	1
ENHO	1	1
GDPD2	1	1
NPM3	1	1
TMEM160	1	1
SHMT2	1	1
UBE2I	1	1
MRPL37	1	1
HPRT1	1	1
LNCPRESS2	1	1
FBXO2	1	1
TMEM92	1	1
PPM1N	1	1
IDH1	1	1
HS3ST5	1	1
PPAT	1	1
COX5B	1	1
SEM1	1	1
AL591742.2	1	1
NDUFA11	1	1
DIAPH2	1	1
CUZD1	1	1
DCAF13	1	1
HSD17B10	1	1
PIH1D1	1	1
CA14	1	1
ACSL3	1	1
AKR1A1	1	1
DRAP1	1	1
ISOC2	1	1
EXOSC5	1	1
WDR1	1	1
VCL	1	1
COMMD4	1	1
B3GNT7	1	1
ARID3B	1	1
SLC25A39	1	1
NOP56	1	1
AIF1L	1	1
UTF1	1	1
SNHG4	1	1
ADGRG2	1	1
NTHL1	1	1
PROCR	1	1
SYN3	1	1
COX4I1	1	1
GPATCH4	1	1
SLC6A8	1	1
KHDRBS3	1	1
LGALS1	1	1
CRIP3	1	1
VASP	1	1
AC016044.1	1	1
RRAS2	1	1
LYPLA1	1	1
CPVL	1	1
OAZ2	1	1
PALM2-AKAP2	1	1
NEDD8	1	1
SNF8	1	1
PLTP	1	1
PFKP	1	1
EI24	1	1
SLC7A5	1	1
CAPZB	1	1
ARG2	1	1
FSD1	1	1
CKMT1A	1	1
LINC00545	1	1
CKMT1B	1	1
ECI1	1	1
SYNE4	1	1
FKBP8	1	1
DPY30	1	1
POLR2H	1	1
VBP1	1	1
PHPT1	1	1
NT5DC1	1	1
AP002954.2	1	1
SNRPC	1	1
EXOSC7	1	1
CD40	1	1
PAIP2	1	1
MRPL3	1	1
SPRY4	1	1
NLGN4X	1	1
PCDH18	1	1
PURPL	1	1
CHAC1	1	1
GRM4	1	1
CHN1	1	1
STOML2	1	1
GET3	1	1
MTFP1	1	1
UBE2N	1	1
SPTSSB	1	1
ATP5IF1	1	1
LARGE2	1	1
PLEKHB1	1	1
EMD	1	1
ATP5MF	1	1
AP002856.2	1	1
STIP1	1	1
CARS	1	1
TRAP1	1	1
RABAC1	1	1
TESC	1	1
PRDM14	1	1
GTF3C6	1	1
SSR3	1	1
ARPC3	1	1
BNIP3	1	1
PMF1	1	1
OSTC	1	1
PRDX3	1	1
MGST3	1	1
MTHFD1	1	1
ACAA2	1	1
CEBPZ	1	1
RPN2	1	1
LYAR	1	1
ENPP1	1	1
MRPL41	1	1
FAM136A	1	1
AGTRAP	1	1
LSM2	1	1
TCP1	1	1
MARS	1	1
ASL	1	1
LDB2	1	1
ECI2	1	1
TCF7L1	1	1
PSMB5	1	1
HMX2	1	1
NPTX2	1	1
FLVCR1	1	1
NDUFA12	1	1
MTHFD1L	1	1
WDR4	1	1
PRR15	1	1
SNHG3	1	1
LAMTOR4	1	1
CACHD1	1	1
MTCH2	1	1
IGSF1	1	1
CHCHD3	1	1
TMEM14B	1	1
NUDT5	1	1
PSMC3	1	1
SAMHD1	1	1
TRNP1	1	1
PFDN2	1	1
ASMTL	1	1
SQLE	1	1
GART	1	1
COL1A1	1	1
ARF3	1	1
FOXA3	1	1
MAP7	1	1
FOLR1	1	1
ANAPC11	1	1
PSMD4	1	1
MAGOHB	1	1
ADRM1	1	1
FUOM	1	1
TCN2	1	1
EIF3B	1	1
GNPNAT1	1	1
CHMP2A	1	1
SKP1	1	1
HSBP1	1	1
NDUFS8	1	1
SERPINB9	1	1
ORM1	1	1
EIF6	1	1
PCOLCE2	1	1
FGFR4	1	1
DAZAP1	1	1
TUBG1	1	1
RAB34	1	1
TPGS2	1	1
AL157817.1	1	1
WARS	1	1
GCDH	1	1
CNPY2	1	1
GPN3	1	1
ACLY	1	1
BOLA3	1	1
QSER1	1	1
TOMM5	1	1
PSTPIP1	1	1
FOXO1	1	1
UGT8	1	1
AARS	1	1
PSMA6	1	1
FLNA	1	1
IDI1	1	1
TUNAR	1	1
EMB	1	1
EIF3G	1	1
UBE2M	1	1
CYB5R2	1	1
CFAP298	1	1
SNRPA1	1	1
ACOXL	1	1
AURKC	1	1
COA1	1	1
RHBDL3	1	1
CD3EAP	1	1
NFYB	1	1
ZDHHC22	1	1
LINC01315	1	1
TRBC2	1	1
LAGE3	1	1
PFDN4	1	1
SALL3	1	1
POLR2F	1	1
EBNA1BP2	1	1
PLEKHJ1	1	1
VDAC2	1	1
NOLC1	1	1
NPTX1	1	1
DHTKD1	1	1
EGFL7	1	1
SLFN13	1	1
MRPL20	1	1
ORM2	1	1
PSME2	1	1
REX1BD	1	1
UBE2V2	1	1
GCAT	1	1
GSTZ1	1	1
STC2	1	1
PDAP1	1	1
C20orf27	1	1
MRPL47	1	1
NR2F6	1	1
VWF	1	1
ADM	1	1
LINC00698	1	1
UQCRFS1	1	1
SOD1	1	1
ZMYND8	1	1
PLAC9	1	1
PSMB7	1	1
TRAPPC2L	1	1
LINC02570	1	1
RHOA	1	1
DNPH1	1	1
C1orf210	1	1
C17orf49	1	1
TMX1	1	1
C1GALT1	1	1
MAN2A1	1	1
SF3B6	1	1
LOXL2	1	1
GDI2	1	1
TRAPPC5	1	1
PCDH1	1	1
TEAD2	1	1
COPRS	1	1
TCF7L2	1	1
RPP25	1	1
ATP5PD	1	1
EMG1	1	1
UCHL3	1	1
HNRNPF	1	1
ALDH7A1	1	1
FABP6	1	1
PPIH	1	1
THYN1	1	1
VCP	1	1
MRPS9	1	1
NUTF2	1	1
PHF20	1	1
BRK1	1	1
GYPC	1	1
ATP5F1C	1	1
C9orf16	1	1
LSM6	1	1
PNPLA3	1	1
LINC01896	1	1
TXNDC12	1	1
C12orf45	1	1
DCUN1D5	1	1
G6PC3	1	1
SEC61B	1	1
DBNDD1	1	1
TCF15	1	1
FAM124A	1	1
LNCPRESS1	1	1
LRRC2	1	1
GLRX3	1	1
SSU72	1	1
MRPS7	1	1
PEPD	1	1
AL591030.1	1	1
KCTD14	1	1
TP53I3	1	1
UGT3A2	1	1
TOMM20	1	1
MICOS10	1	1
ADRA2C	1	1
ECH1	1	1
EBPL	1	1
PSMC4	1	1
UBE2L6	1	1
CNDP2	1	1
PLA2G7	1	1
DDX21	1	1
ITLN2	1	1
VWDE	1	1
EBP	1	1
RALA	1	1
AP000688.2	1	1
RTCB	1	1
TRAPPC1	1	1
ARFGEF3	1	1
MCUR1	1	1
RBX1	1	1
NDUFB4	1	1
MRPL15	1	1
HAUS1	1	1
PLCL2	1	1
VDAC1	1	1
HDGFL2	1	1
ATP6V1D	1	1
THOC6	1	1
PSMD14	1	1
DLGAP1	1	1
LINC01234	1	1
SIRT1	1	1
LINC02700	1	1
SP5	1	1
TRAPPC6A	1	1
COPE	1	1
SNRNP40	1	1
RSL24D1	1	1
MMP2	1	1
PHB2	1	1
PIM1	1	1
KDR	1	1
YBX2	1	1
VAT1L	1	1
COA4	1	1
AC009654.1	1	1
MRPL13	1	1
TLCD1	1	1
UBE2D2	1	1
NOP58	1	1
LGMN	1	1
MYL6B	1	1
TMEM14C	1	1
BEND4	1	1
SEPTIN9	1	1
BLOC1S1	1	1
SRSF9	1	1
ZDHHC12	1	1
DKC1	1	1
LINC00665	1	1
AVEN	1	1
KRTCAP2	1	1
CAP1	1	1
NPIPA2	1	1
HSD11B2	1	1
TMPRSS2	1	1
DNAJC19	1	1
SNX5	1	1
ANAPC15	1	1
TRIAP1	1	1
KCNG3	1	1
HINT2	1	1
PSPH	1	1
IGFLR1	1	1
SNU13	1	1
INHBE	1	1
MSMO1	1	1
TMEM35B	1	1
TAF9	1	1
BOP1	1	1
PDCD5	1	1
PCMT1	1	1
NANS	1	1
SPCS1	1	1
HK1	1	1
HLA-DRA	1	1
MRPS16	1	1
PSMD8	1	1
MRPS12	1	1
ARPC5L	1	1
SHC1	1	1
MMP25	1	1
ATP5PF	1	1
TCL1B	1	1
CCM2L	1	1
CA11	1	1
GJC3	1	1
C10orf82	1	1
WIPF3	1	1
MRPL4	1	1
TP53	1	1
MRTO4	1	1
APOO	1	1
A4GALT	1	1
TSPAN33	1	1
MCRIP1	1	1
CBR1	1	1
GTPBP4	1	1
AP002360.1	1	1
PIN1	1	1
CYP51A1	1	1
HMGCS1	1	1
OSBPL10	1	1
LSM7	1	1
TOMM22	1	1
CMSS1	1	1
AC068587.4	1	1
SNHG17	1	1
TMEM205	1	1
WDR18	1	1
KIT	1	1
CHCHD6	1	1
CTNNA1	1	1
ENY2	1	1
ETF1	1	1
CYC1	1	1
CCDC85B	1	1
FGD5	1	1
FASN	1	1
GRK6	1	1
EIF4E	1	1
CAD	1	1
NDUFS2	1	1
NARS	1	1
CARD11	1	1
MRPL17	1	1
CUTA	1	1
METTL5	1	1
AP000357.2	1	1
TM7SF2	1	1
KLKB1	1	1
PSMB4	1	1
HIKESHI	1	1
ALDH1A2	1	1
DNAJC8	1	1
SERPINA5	1	1
RIMS4	1	1
LINC02335	1	1
PCBP1	1	1
ARPC1A	1	1
PSMG1	1	1
FAM71F1	1	1
SLC39A14	1	1
AEN	1	1
PLPP1	1	1
LINC01356	1	1
PPIL1	1	1
EHD4	1	1
PRSS16	1	1
UQCRC1	1	1
NDUFB2	1	1
SMIM24	1	1
TEAD4	1	1
CACNG8	1	1
PPM1J	1	1
ENSA	1	1
MYCBP	1	1
FAAP20	1	1
EIF3I	1	1
VKORC1	1	1
ERG28	1	1
GLI1	1	1
PTBP3	1	1
NAXE	1	1
C13orf42	1	1
GLB1L3	1	1
IMMT	1	1
GNL3	1	1
MRPS17	1	1
SLC25A1	1	1
ILF3-DT	1	1
FAM71E1	1	1
ISCA1	1	1
MYO1E	1	1
LMAN2	1	1
MRPL21	1	1
SLC43A1	1	1
CLN6	1	1
DNAJC2	1	1
MRPL28	1	1
NPIPA5	1	1
WDR43	1	1
CHST4	1	1
RRS1	1	1
SRD5A3	1	1
DNAJC7	1	1
PCCA-DT	1	1
MDFI	1	1
PF4	1	1
MYCN	1	1
ARF5	1	1
EPHX3	1	1
MSRB2	1	1
SLC39A1	1	1
FDXR	1	1
LCMT1	1	1
ZCCHC17	1	1
EIF2AK4	1	1
BRIX1	1	1
KCNS3	1	1
WDR77	1	1
CR1L	1	1
CCNC	1	1
COL26A1	1	1
UBE2L3	1	1
ALKBH7	1	1
CCDC124	1	1
GTF2H5	1	1
FKBP11	1	1
TSR1	1	1
PHYHD1	1	1
BABAM1	1	1
CBS	1	1
HDDC2	1	1
PAK1	1	1
DPEP1	1	1
TXNL1	1	1
CMAS	1	1
SLC35D2	1	1
AIFM1	1	1
DFFA	1	1
BUD31	1	1
MUC3A	1	1
RSL1D1	1	1
UFD1	1	1
ZBTB8OS	1	1
APEX1	1	1
VPS25	1	1
PKN1	1	1
CNFN	1	1
IMP3	1	1
C1orf54	1	1
POLR2I	1	1
ESPN	1	1
TESMIN	1	1
POLD2	1	1
HNRNPA1P48	1	1
TMEM147	1	1
CHCHD1	1	1
ACTA1	1	1
HLA-DRB1	1	1
HTR3A	1	1
BFAR	1	1
TAF10	1	1
MAP4K1	1	1
HLA-DOA	1	1
BTF3L4	1	1
MOCOS	1	1
PDXP	1	1
GPT2	1	1
PSMG3	1	1
AC009133.3	1	1
STEAP3	1	1
TRMT112	1	1
NDUFB7	1	1
RRP36	1	1
POLR2E	1	1
RNF125	1	1
HHEX	1	1
PNP	1	1
ACOT13	1	1
ARHGAP42	1	1
CRYBG2	1	1
HMGCR	1	1
MAPRE1	1	1
GFPT2	1	1
POP5	1	1
RIDA	1	1
SPINK2	1	1
DCXR	1	1
YIF1A	1	1
EPHA1-AS1	1	1
MMP15	1	1
WDR12	1	1
NT5C3B	1	1
RPP30	1	1
NTS	1	1
MGAT4C	1	1
AIF1	1	1
DPH3	1	1
SCGB3A2	1	1
MLF2	1	1
ARHGAP45	1	1
HACL1	1	1
PSMD11	1	1
ACOT9	1	1
DHRS11	1	1
MRPL14	1	1
RAP1GAP2	1	1
CD320	1	1
SELENBP1	1	1
RASGEF1A	1	1
MRPL27	1	1
TMEM52	1	1
ANO10	1	1
DDX25	1	1
HAX1	1	1
NELFE	1	1
CIB2	1	1
JPH1	1	1
B3GALT5	1	1
NBDY	1	1
FAM174C	1	1
UBXN1	1	1
CLNS1A	1	1
PFAS	1	1
MAP2K2	1	1
UTP18	1	1
NOL7	1	1
LAMP1	1	1
TMEM220	1	1
MIIP	1	1
AC093673.2	1	1
GNA14	1	1
MTCH1	1	1
SMARCB1	1	1
ALDH6A1	1	1
SLC35F2	1	1
SLC5A6	1	1
ALDH1B1	1	1
TIMM8B	1	1
NDUFAF4	1	1
DDOST	1	1
PYM1	1	1
TXNL4A	1	1
2001-03-01	1	1
TMEM219	1	1
TRIOBP	1	1
MFSD3	1	1
MRPS24	1	1
ZNRD2	1	1
ZNF649	1	1
NOP10	1	1
RRP9	1	1
B3GNT2	1	1
GAL3ST1	1	1
TWF2	1	1
NOP16	1	1
ZFR2	1	1
MRPL16	1	1
GTF3A	1	1
NDUFA6	1	1
FAM49B	1	1
BCL7C	1	1
PSMD6	1	1
AC005083.1	1	1
BCKDHB	1	1
PALM3	1	1
TIMM10	1	1
AKAP1	1	1
SOX13	1	1
CDKN2AIPNL	1	1
FOXB1	1	1
TNMD	1	1
RER1	1	1
DNAJC15	1	1
HRH2	1	1
GDF3	1	1
EDF1	1	1
AMDHD2	1	1
EIF3D	1	1
MRPS23	1	1
GSTT2B	1	1
SEL1L3	1	1
PCYT1B	1	1
ELOC	1	1
SHISA3	1	1
NRN1L	1	1
FAM207A	1	1
APEH	1	1
TMEM230	1	1
SEMA5B	1	1
PDK3	1	1
RNASEH2C	1	1
NIFK	1	1
MESD	1	1
ATP5F1D	1	1
SLC25A21	1	1
MRPS26	1	1
AL118516.1	1	1
PITPNA	1	1
TXLNG	1	1
PCCB	1	1
PPM1B	1	1
TAF9B	1	1
HMCN2	1	1
ALDH9A1	1	1
BOK	1	1
RDH11	1	1
NETO1	1	1
TIMM50	1	1
C16orf89	1	1
SIT1	1	1
CLTA	1	1
NTPCR	1	1
PHYH	1	1
AMD1	1	1
PPCDC	1	1
EIF4E2	1	1
CDYL	1	1
MMP23B	1	1
TIMM8A	1	1
NOL11	1	1
AIMP2	1	1
RAB5IF	1	1
GRTP1	1	1
GALNT17	1	1
MED14	1	1
MYLIP	1	1
EXOSC1	1	1
KCMF1	1	1
EXOSC3	1	1
THOC7	1	1
NDUFS7	1	1
PGAM2	1	1
PDHA1	1	1
CTSZ	1	1
SSR2	1	1
MRPL52	1	1
B3GALT5-AS1	1	1
CNN2	1	1
ADRA2A	1	1
RSPO4	1	1
ADAMTS12	1	1
LINC01918	1	1
SARNP	1	1
ZCRB1	1	1
MYB	1	1
MCCC2	1	1
LAMTOR1	1	1
NAA10	1	1
NT5C	1	1
BLOC1S2	1	1
VPS29	1	1
DMAC1	1	1
CCDC169	1	1
GNAS-AS1	1	1
MATK	1	1
FLAD1	1	1
NTMT1	1	1
SNCB	1	1
CPNE9	1	1
ST6GAL1	1	1
ALDH4A1	1	1
HPS1	1	1
GTF2E1	1	1
PYDC1	1	1
TRPC4	1	1
ZC3HAV1	1	1
COPS6	1	1
SELENOV	1	1
PAK1IP1	1	1
PRR13	1	1
MPST	1	1
EIF4E1B	1	1
WDPCP	1	1
SS18L2	1	1
AL358613.1	1	1
SNTB1	1	1
FAHD2B	1	1
CMTM7	1	1
NODAL	1	1
HSPH1	1	1
LINC01612	1	1
ZNF296	1	1
MRPL22	1	1
PLAAT5	1	1
C1orf94	1	1
PPP1R7	1	1
GLIPR1L1	1	1
MRPS10	1	1
EIF3M	1	1
UFC1	1	1
SLC7A1	1	1
UBE2D1	1	1
CDH9	1	1
CISD1	1	1
THUMPD3-AS1	1	1
MRPL58	1	1
CEBPZOS	1	1
CXCL5	1	1
CCDC6	1	1
BDH1	1	1
PCYT2	1	1
PNO1	1	1
SLC66A3	1	1
DPH6	1	1
LINC01089	1	1
TNFSF11	1	1
VARS	1	1
USB1	1	1
EGLN3	1	1
TNNC1	1	1
ATP5PB	1	1
SDHC	1	1
DHCR7	1	1
C7orf50	1	1
THBS4	1	1
ARMT1	1	1
RGL3	1	1
SCT	1	1
SNRPB2	1	1
PLA2G3	1	1
AC114284.1	1	1
NMRAL1	1	1
MAGOH	1	1
GRPR	1	1
ZNF581	1	1
GCA	1	1
PAQR9	1	1
NACC1	1	1
TSTA3	1	1
TST	1	1
SMIM4	1	1
NDUFB11	1	1
ATXN10	1	1
SRA1	1	1
MRAP2	1	1
CAMK1	1	1
SURF2	1	1
PSMA1	1	1
MPV17L2	1	1
ZSWIM7	1	1
NSUN5	1	1
CRYBA4	1	1
UROS	1	1
DCPS	1	1
TIMM17B	1	1
OGDHL	1	1
SNHG30	1	1
PITPNC1	1	1
POLR2J	1	1
COPS3	1	1
KXD1	1	1
EIF2S1	1	1
RAC1	1	1
CIAPIN1	1	1
ESYT1	1	1
MRPL54	1	1
ZNF814	1	1
PSMG4	1	1
MRPL23	1	1
ZNF48	1	1
PTPN4	1	1
AHSA1	1	1
AC004889.1	1	1
SEMA6B	1	1
SCN8A	1	1
RAB39A	1	1
PGD	1	1
TOMM6	1	1
PPT1	1	1
MICB	1	1
FNDC10	1	1
B4GALT2	1	1
ADRA1D	1	1
SCLY	1	1
ATP13A2	1	1
AC015909.1	1	1
MYDGF	1	1
CZIB	1	1
NDUFB9	1	1
ZNF593	1	1
CDC34	1	1
PNKP	1	1
TMEM8A	1	1
PRKCQ-AS1	1	1
GFER	1	1
GTF2A2	1	1
LINC02595	1	1
DUSP13	1	1
KCNE5	1	1
DCAF15	1	1
FADS3	1	1
LPCAT3	1	1
MRPL9	1	1
SNHG25	1	1
GALNT12	1	1
HAS3	1	1
TNFRSF8	1	1
HMBS	1	1
AL359504.2	1	1
SND1	1	1
EEF1AKMT4	1	1
ANKS6	1	1
AL392023.1	1	1
GRHPR	1	1
RPP40	1	1
CTCFL	1	1
MRPS2	1	1
SMIM19	1	1
NDUFA2	1	1
PIPOX	1	1
MALSU1	1	1
NDUFA8	1	1
BCOR	1	1
RAC2	1	1
C17orf58	1	1
AMT	1	1
MICAL1	1	1
DDX54	1	1
AC022706.1	1	1
ITPA	1	1
FGF14-AS2	1	1
MUC12	1	1
FIS1	1	1
ITPK1	1	1
RRP7A	1	1
PTGES2	1	1
LDHD	1	1
AGMAT	1	1
TFB1M	1	1
SLC30A3	1	1
DYSF	1	1
CALCB	1	1
NTAN1	1	1
NDUFS3	1	1
MEA1	1	1
NIT2	1	1
NDUFB3	1	1
PDHB	1	1
ACADSB	1	1
SESN2	1	1
AFAP1L1	1	1
NLE1	1	1
RPP25L	1	1
ORAI1	1	1
PSMD3	1	1
RDH12	1	1
SMIM20	1	1
ANKRD35	1	1
RBKS	1	1
TMEM223	1	1
AC007405.3	1	1
ARRB2	1	1
GPRC5B	1	1
SLC15A3	1	1
NDUFA7	1	1
ACY1	1	1
AC106864.1	1	1
UBE2F	1	1
DAD1	1	1
NAMPT	1	1
HERC5	1	1
ZFAND6	1	1
MYOZ1	1	1
MRPS18A	1	1
MTHFS	1	1
ATP6V0D1	1	1
METTL26	1	1
TRAPPC4	1	1
PLGRKT	1	1
ATAD3A	1	1
NDUFAF2	1	1
PPP2R1A	1	1
CDX4	1	1
LRRC59	1	1
HVCN1	1	1
IL17C	1	1
FAM118B	1	1
MRPL39	1	1
ADCYAP1R1	1	1
GABRA5	1	1
RASL12	1	1
PLS1	1	1
IFRD2	1	1
UBE2G1	1	1
SNAI3	1	1
PDCD6	1	1
NSMCE1	1	1
PSMC6	1	1
TRIM73	1	1
LIN28B-AS1	1	1
ARRDC1-AS1	1	1
ETFA	1	1
GATD3B	1	1
BORCS8	1	1
NDUFB6	1	1
CEBPG	1	1
USO1	1	1
CTH	1	1
TMEM50A	1	1
MCRS1	1	1
PCNX2	1	1
NRBP1	1	1
EIF4A3	1	1
SC5D	1	1
POLR2K	1	1
SAC3D1	1	1
YIF1B	1	1
MIR17HG	1	1
SOWAHD	1	1
IFT52	1	1
BCAS4	1	1
AC004816.1	1	1
AC117945.2	1	1
COPZ1	1	1
HES3	1	1
TEK	1	1
HDAC2-AS2	1	1
CNPY3	1	1
AC007218.1	1	1
BBC3	1	1
AC025159.1	1	1
AP002387.2	1	1
METTL1	1	1
POR	1	1
MRPL55	1	1
ERI3	1	1
GPHA2	1	1
MUTYH	1	1
MTX1	1	1
TOM1L1	1	1
PGLS	1	1
RPRML	1	1
CHURC1	1	1
SNHG15	1	1
COA3	1	1
SEMG1	1	1
PSMD13	1	1
TAFA4	1	1
NUCB1	1	1
ICAM3	1	1
B3GALT1	1	1
DAZL	1	1
RPL26L1	1	1
CCNYL1	1	1
ARPC4	1	1
IPO4	1	1
AC156455.1	1	1
RPS19BP1	1	1
RAB11FIP4	1	1
ALDH16A1	1	1
POPDC3	1	1
COA7	1	1
EMC4	1	1
MVD	1	1
NOSIP	1	1
TMEM126B	1	1
RAB15	1	1
UCK2	1	1
SHISA9	1	1
AC106875.1	1	1
AC027601.6	1	1
TLN2	1	1
TUSC2	1	1
GEMIN7	1	1
NCBP2AS2	1	1
PDCD2L	1	1
GHITM	1	1
TPRKB	1	1
QDPR	1	1
C19orf53	1	1
FCHO1	1	1
DBNDD2	1	1
RNF181	1	1
MRPL18	1	1
DPPA2	1	1
TMEM82	1	1
RALY	1	1
ANXA7	1	1
PNPLA4	1	1
AC100830.1	1	1
EMC6	1	1
UPK1A-AS1	1	1
ATG101	1	1
AL353622.1	1	1
TMEM177	1	1
LINC00672	1	1
CYTL1	1	1
DPP3	1	1
MAP3K21	1	1
SLC25A33	1	1
TRIM54	1	1
LAP3	1	1
MSRB1	1	1
GPSM3	1	1
SH3BP4	1	1
SLC37A4	1	1
TSPAN17	1	1
TPST2	1	1
GAMT	1	1
FOXL2NB	1	1
COPS8	1	1
DOCK2	1	1
COMMD1	1	1
CHST6	1	1
LSM10	1	1
LINC00337	1	1
TOR3A	1	1
GDE1	1	1
LINC01351	1	1
KPTN	1	1
HBA2	1	1
PPRC1	1	1
TERT	1	1
AC091138.1	1	1
C19orf25	1	1
HEBP1	1	1
MMP24OS	1	1
MRPL10	1	1
SPIB	1	1
FGGY	1	1
SDHD	1	1
ANTKMT	1	1
NPR1	1	1
TSGA10IP	1	1
FOXRED1	1	1
AGBL5	1	1
LYPLA2	1	1
HDHD5	1	1
CPNE7	1	1
NIP7	1	1
CHID1	1	1
AL365259.1	1	1
FIGNL2	1	1
BOLA2	1	1
CARM1	1	1
TARBP1	1	1
LHPP	1	1
SLC7A7	1	1
CAMKMT	1	1
AC144652.1	1	1
TBC1D4	1	1
DPM2	1	1
SCRN2	1	1
MRPS27	1	1
AC005696.4	1	1
CALN1	1	1
AKR1C3	1	1
RAB5C	1	1
AC091493.1	1	1
ADGRL4	1	1
DNAAF5	1	1
ALG3	1	1
ECHS1	1	1
TWISTNB	1	1
KCTD8	1	1
KARS	1	1
TIGAR	1	1
TKFC	1	1
ITGA2B	1	1
SHKBP1	1	1
VPS9D1-AS1	1	1
BDNF	1	1
KLRG2	1	1
BFSP1	1	1
GSTO2	1	1
SAV1	1	1
MRPL40	1	1
BCKDK	1	1
PHF23	1	1
IFT27	1	1
PIP5KL1	1	1
HPDL	1	1
RET	1	1
DLGAP1-AS2	1	1
MIF4GD	1	1
RLN2	1	1
HDAC5	1	1
PES1	1	1
LINC02772	1	1
AC015908.3	1	1
TBRG4	1	1
SH3BGR	1	1
TMA16	1	1
MOB4	1	1
MAP1S	1	1
NFU1	1	1
CD52	1	1
IZUMO2	1	1
PIR	1	1
AFP	1	1
C12orf10	1	1
CYYR1	1	1
NDUFAF8	1	1
SPTBN4	1	1
CCZ1	1	1
ACP1	1	1
ZFYVE21	1	1
FARSB	1	1
NOB1	1	1
AL138720.1	1	1
SLC27A5	1	1
SRP72	1	1
CD74	1	1
AC109347.1	1	1
AL139089.1	1	1
ART5	1	1
INSYN1-AS1	1	1
ACBD6	1	1
ECSCR	1	1
NLRP2	1	1
MPND	1	1
CUEDC2	1	1
GPRIN2	1	1
PFDN6	1	1
MAPKAPK5-AS1	1	1
EIF2B3	1	1
CERS1	1	1
DGKK	1	1
FLII	1	1
PARVB	1	1
BUD23	1	1
FHL3	1	1
COMMD7	1	1
BCL6B	1	1
PSMD9	1	1
UQCC3	1	1
ETV3L	1	1
MTMR14	1	1
NDUFS4	1	1
PIN4	1	1
PDCD10	1	1
EGR4	1	1
DHDH	1	1
GSK3A	1	1
TTLL6	1	1
TAF6	1	1
C14orf119	1	1
KCNK5	1	1
HRH3	1	1
SLC22A31	1	1
UBE2V1	1	1
ARHGEF2	1	1
ABCA7	1	1
COX16	1	1
UTP14A	1	1
PPP4R4	1	1
BAK1	1	1
WRAP53	1	1
CALCA	1	1
GALE	1	1
MLXIP	1	1
CSTF2	1	1
ZNF511	1	1
PINX1	1	1
PHF5A	1	1
2002-03-01	1	1
TOP1MT	1	1
MTX2	1	1
AC025181.2	1	1
LINC00937	1	1
GEMIN2	1	1
TPMT	1	1
NSFL1C	1	1
PPP4C	1	1
CHTOP	1	1
MTG1	1	1
UGT3A1	1	1
TMEM218	1	1
DGUOK	1	1
LAMTOR2	1	1
UQCRC2	1	1
GPAA1	1	1
TMEM126A	1	1
PRKRA	1	1
TRG-AS1	1	1
UNC13D	1	1
AC020934.1	1	1
AP001527.2	1	1
HPS3	1	1
HYAL2	1	1
CALB1	1	1
RHOXF1-AS1	1	1
UBE2E2	1	1
TIMMDC1	1	1
KLK10	1	1
MYBPC2	1	1
PUS1	1	1
TDRKH	1	1
FAM3B	1	1
AACS	1	1
MRPS35	1	1
BCAP31	1	1
TSFM	1	1
IL11	1	1
YTHDF2	1	1
FLVCR1-DT	1	1
NEK3	1	1
SURF1	1	1
SYT12	1	1
AC069148.1	1	1
PSMG2	1	1
SPAG7	1	1
AP000438.1	1	1
KLHDC3	1	1
CCDC172	1	1
SUPT4H1	1	1
BYSL	1	1
TTLL12	1	1
RAD23A	1	1
TBC1D16	1	1
HIGD1A	1	1
FAHD2A	1	1
FH	1	1
TMEM183A	1	1
ISCU	1	1
TNIP2	1	1
CLPSL2	1	1
AP000251.1	1	1
PSMC1	1	1
ORMDL2	1	1
ATAD3B	1	1
CAVIN4	1	1
BCR	1	1
UCMA	1	1
MICOS13	1	1
SIGMAR1	1	1
LINC01355	1	1
SLC39A3	1	1
LHFPL2	1	1
PRMT5	1	1
PKLR	1	1
ALPK3	1	1
ADGRG3	1	1
USHBP1	1	1
GUSB	1	1
PAM16	1	1
MRPS11	1	1
LINC01311	1	1
LRRC14	1	1
PCOLCE	1	1
MFSD13A	1	1
ACAD8	1	1
LARGE1	1	1
CAPN13	1	1
PMPCB	1	1
SF3B5	1	1
ZPR1	1	1
MPLKIP	1	1
AC008555.4	1	1
PLCB3	1	1
UBE2A	1	1
MSRA	1	1
SREBF2	1	1
LRRC61	1	1
MECR	1	1
AC078883.1	1	1
CD79B	1	1
MPDU1	1	1
GLS2	1	1
AC073195.1	1	1
PIP4K2A	1	1
MYOZ3	1	1
NCLN	1	1
NABP2	1	1
RBM38	1	1
DPH2	1	1
LRRC34	1	1
OCEL1	1	1
NOS1	1	1
VTI1B	1	1
TRIL	1	1
HSPA14.1	1	1
RTN4IP1	1	1
FGF13-AS1	1	1
FAH	1	1
TMEM26	1	1
ZFP42	1	1
PLCB2	1	1
COQ3	1	1
PROCA1	1	1
AL157944.1	1	1
LINC02387	1	1
ARHGAP26	1	1
CYB5R3	1	1
WDR92	1	1
XG	1	1
NUDT10	1	1
VANGL1	1	1
AL132655.2	1	1
GSKIP	1	1
ADM2	1	1
MATN3	1	1
MRPS28	1	1
MPV17L	1	1
RECK	1	1
GPS1	1	1
TMX2	1	1
CCDC59	1	1
RBM42	1	1
MAF1	1	1
SH2B3	1	1
ZDHHC14	1	1
NKX1-2	1	1
RSU1	1	1
LARP6	1	1
ILK	1	1
NDUFV1	1	1
CCNJL	1	1
EIF5AL1	1	1
NDUFAF7	1	1
PDYN	1	1
MRPS21	1	1
CPSF4	1	1
ABCC1	1	1
P2RX5	1	1
MPV17	1	1
NDUFB5	1	1
TIMP4	1	1
HTR1D	1	1
APOBEC3D	1	1
EXOC3L2	1	1
ZDHHC16	1	1
APOBEC3H	1	1
AC010896.1	1	1
PADI3	1	1
STUB1	1	1
FOXL2	1	1
SNTG2	1	1
CHST10	1	1
SDHAF3	1	1
CHST13	1	1
SLC25A11	1	1
CDC26	1	1
TBPL1	1	1
VENTX	1	1
PDCD2	1	1
PRMT6	1	1
AL391069.2	1	1
SLC6A6	1	1
RASIP1	1	1
RPARP-AS1	1	1
PIGW	1	1
SYMPK	1	1
KCNK17	1	1
BEST2	1	1
LACTB2	1	1
DMAC2	1	1
ANKRD29	1	1
ZW10	1	1
FCRL5	1	1
CHMP4A	1	1
TNFSF12	1	1
GSS	1	1
CD164L2	1	1
ALG6	1	1
EIF4H	1	1
RAB42	1	1
NR2C2AP	1	1
KHK	1	1
SUSD3	1	1
CCDC86	1	1
ZNHIT3	1	1
COX6B2	1	1
SAAL1	1	1
MRPL44	1	1
GPN1	1	1
NAPA	1	1
ADAT2	1	1
PCBD2	1	1
C2orf78	1	1
LINC02473	1	1
CORO1B	1	1
AL139220.2	1	1
SLC4A11	1	1
ARAP3	1	1
RPF2	1	1
TP53RK	1	1
SYN2	1	1
CCL26	1	1
PI4K2B	1	1
PMPCA	1	1
ATP6V1E1	1	1
METTL27	1	1
MRPL50	1	1
GRWD1	1	1
AC026356.2	1	1
WDR35	1	1
NEB	1	1
PPAN	1	1
GALK1	1	1
ATP2B1-AS1	1	1
TMEM164	1	1
SFXN2	1	1
STX17	1	1
GSDME	1	1
UROD	1	1
MED22	1	1
PSORS1C2	1	1
DGAT2	1	1
GRPEL1	1	1
ENOPH1	1	1
SLC45A3	1	1
ZNF101	1	1
GRB14	1	1
IMP4	1	1
SLC24A2	1	1
CAHM	1	1
USP5	1	1
DEF8	1	1
DMAC2L	1	1
MACROD1	1	1
AC072026.2	1	1
PLLP	1	1
C16orf95	1	1
NXT2	1	1
TDRG1	1	1
TAF12	1	1
MGMT	1	1
ZDHHC4	1	1
GRAMD1A	1	1
SEMA4D	1	1
CCDC24	1	1
AC012360.3	1	1
PAXX	1	1
SMIM12	1	1
LINC00926	1	1
GCH1	1	1
PARL	1	1
ABHD17C	1	1
RHOF	1	1
DIMT1	1	1
ERVMER34-1	1	1
MAGEA4	1	1
YARS2	1	1
HSD17B12	1	1
GBA2	1	1
PWP1	1	1
CCDC58	1	1
LINC02188	1	1
SDSL	1	1
DGKZ	1	1
SLC29A3	1	1
LINC02289	1	1
HMOX1	1	1
SRP19	1	1
THAP2	1	1
ENPP5	1	1
TMED1	1	1
EMC8	1	1
MMADHC	1	1
ZNF280B	1	1
ADA2	1	1
TRMT10C	1	1
PGAM5	1	1
AC016705.2	1	1
WDR46	1	1
TMEM134	1	1
LTV1	1	1
SPATS1	1	1
PNPLA6	1	1
PRMT3	1	1
CRYBB1	1	1
MFSD6L	1	1
INPP5J	1	1
ASH1L-AS1	1	1
ZDHHC23	1	1
KLHDC9	1	1
ARHGEF16	1	1
KLF15	1	1
RPUSD3	1	1
TBC1D7	1	1
TEX10	1	1
LINC00664	1	1
ZBED1	1	1
RARS	1	1
PDE6G	1	1
RPS6KA1	1	1
STK25	1	1
BCL2L14	1	1
AC010996.1	1	1
TAF4B	1	1
ZNF587B	1	1
APEX2	1	1
ZNF689	1	1
N4BP3	1	1
TAF8	1	1
DENND10	1	1
MRPS18C	1	1
[truncated: 18,039 more rows]

## Sheet: morans_I
status	p_value	morans_test_statistic	morans_I	gene_short_name	q_value
OK	0	545.33	0.918076	POU5F1	0
OK	0	518.716	0.873183	HMGB2	0
OK	0	511.592	0.861374	HMGA1	0
OK	0	507.73	0.854524	STMN2	0
OK	0	498.837	0.839469	TOP2A	0
OK	0	497.851	0.837861	DCX	0
OK	0	496.166	0.835251	S100A11	0
OK	0	495.734	0.834254	UBE2C	0
OK	0	493.698	0.831117	UGP2	0
OK	0	492.027	0.827899	PMEL	0
OK	0	489.883	0.824746	CD24	0
OK	0	489.789	0.824388	TUBA1A	0
OK	0	487.958	0.821238	CCNB1	0
OK	0	487.548	0.820674	TUBB2B	0
OK	0	483.134	0.813116	TUBB3	0
OK	0	482.869	0.812847	NUSAP1	0
OK	0	476.838	0.802587	S100A14	0
OK	0	476.419	0.802045	MIR302CHG	0
OK	0	475.658	0.80076	PTTG1	0
OK	0	474.945	0.799458	CKS2	0
OK	0	474.844	0.79929	TERF1	0
OK	0	471.965	0.794417	CCNB2	0
OK	0	471.139	0.792707	HAPLN1	0
OK	0	469.107	0.789827	SFRP1	0
OK	0	468.944	0.789369	TPX2	0
OK	0	468.403	0.78836	KRT19	0
OK	0	466.871	0.785891	BASP1	0
OK	0	464.748	0.782476	PRDX1	0
OK	0	462.092	0.776586	ELN	0
OK	0	460.626	0.775121	FOXD3-AS1	0
OK	0	460.241	0.774574	TDGF1	0
OK	0	460.214	0.774354	NSG2	0
OK	0	460.051	0.774213	CDK1	0
OK	0	459.608	0.773465	KPNA2	0
OK	0	457.897	0.77061	ARL6IP1	0
OK	0	457.639	0.770256	SEPHS1	0
OK	0	457.458	0.769955	KRT8	0
OK	0	457.259	0.769536	TUBB2A	0
OK	0	456.979	0.769414	TUBA1B	0
OK	0	456.124	0.767848	JPT1	0
OK	0	455.981	0.767652	DPPA4	0
OK	0	456.354	0.767594	SERPINF1	0
OK	0	454.515	0.765087	CDC20	0
OK	0	454.107	0.764264	TUBB4B	0
OK	0	451.053	0.759447	RPL39	0
OK	0	451.206	0.759295	MAP1B	0
OK	0	451.164	0.759176	RTN1	0
OK	0	450.954	0.759046	PLK1	0
OK	0	450.975	0.758114	NEK2	0
OK	0	450.192	0.757861	DLGAP5	0
OK	0	449.889	0.757094	CENPA	0
OK	0	448.668	0.755393	SNRPN	0
OK	0	447.957	0.754085	PERP	0
OK	0	447.588	0.753361	VIM	0
OK	0	447.023	0.752396	CRMP1	0
OK	0	446.069	0.750888	EPCAM	0
OK	0	445.946	0.750525	CDKN3	0
OK	0	445.343	0.749631	KRT17	0
OK	0	444.568	0.748482	CKS1B	0
OK	0	444.714	0.748448	CCNA2	0
OK	0	444.591	0.748256	GTSE1	0
OK	0	444.284	0.747958	BIRC5	0
OK	0	442.521	0.745078	NPM1	0
OK	0	442.499	0.744757	CXCL14	0
OK	0	442.301	0.74446	SGO2	0
OK	0	442.287	0.744271	INA	0
OK	0	440.959	0.742168	PBK	0
OK	0	440.84	0.742107	S100A10	0
OK	0	440.619	0.741456	KRT18	0
OK	0	440.579	0.741432	ASPM	0
OK	0	440.296	0.740999	ELAVL3	0
OK	0	439.911	0.740649	PFN1	0
OK	0	439.029	0.738931	NUF2	0
OK	0	438.021	0.736703	DCT	0
OK	0	436.886	0.735288	PRC1	0
OK	0	435.653	0.733235	KRT5	0
OK	0	435.393	0.73284	MLLT11	0
OK	0	435.082	0.732443	DNMT3B	0
OK	0	434.699	0.731906	H2AFZ	0
OK	0	431.843	0.727095	RAN	0
OK	0	431.886	0.726433	UBE2S	0
OK	0	430.7	0.724772	CENPF	0
OK	0	429.772	0.723431	HMMR	0
OK	0	428.945	0.721864	GPM6A	0
OK	0	430.067	0.721443	HES6	0
OK	0	427.297	0.719297	AURKB	0
OK	0	427.427	0.719103	MAPT	0
OK	0	426.864	0.718672	APOE	0
OK	0	426.448	0.71797	NR2F1	0
OK	0	425.533	0.716404	DAPL1	0
OK	0	425.165	0.715703	L1TD1	0
OK	0	424.919	0.715359	UCHL1	0
OK	0	424.691	0.715027	LIN28A	0
OK	0	424.222	0.713777	GAP43	0
OK	0	423.512	0.713071	TUBB	0
OK	0	422.971	0.712154	RPL41	0
OK	0	422.075	0.710381	MIR205HG	0
OK	0	420.983	0.708795	HMGB3	0
OK	0	420.469	0.707895	CLDN6	0
OK	0	420.282	0.707584	MGST1	0
OK	0	418.934	0.70523	ANXA2	0
OK	0	418.907	0.705116	WNT6	0
OK	0	418.571	0.704289	CKAP2	0
OK	0	417.767	0.703399	LDHB	0
OK	0	417.714	0.703288	SOX2	0
OK	0	415.858	0.699801	MKI67	0
OK	0	415.674	0.699763	DLK1	0
OK	0	415.409	0.699133	CDCA3	0
OK	0	414.91	0.698108	STMN4	0
OK	0	414.518	0.697679	DEPDC1	0
OK	0	413.985	0.69689	TUBA1C	0
OK	0	413.436	0.695896	CRABP1	0
OK	0	412.828	0.694012	ANXA1	0
OK	0	413.915	0.693497	AGR2	0
OK	0	411.01	0.691818	KLF5	0
OK	0	410.393	0.690641	AURKA	0
OK	0	409.906	0.690158	RPS27	0
OK	0	409.837	0.689884	TERF2IP	0
OK	0	409.812	0.689645	PIF1	0
OK	0	408.757	0.687413	TRPM1	0
OK	0	408.36	0.687396	SMC4	0
OK	0	408.541	0.687033	TMEM98	0
OK	0	408.008	0.686502	KRT15	0
OK	0	407.179	0.685407	PCSK1N	0
OK	0	406.921	0.685109	PAX6	0
OK	0	406.046	0.683408	KIF2C	0
OK	0	405.608	0.682681	DCN	0
OK	0	407.095	0.682474	NEUROD4	0
OK	0	404.886	0.681617	SFRP2	0
OK	0	405.924	0.681247	THRB	0
OK	0	404.615	0.681079	RBP1	0
OK	0	404.337	0.680713	DPYSL3	0
OK	0	404.214	0.68056	HMGN2	0
OK	0	403.904	0.680057	RPSA	0
OK	0	403.759	0.679558	FXYD3	0
OK	0	403.746	0.679313	ELAVL4	0
OK	0	403.473	0.678841	HIST1H4C	0
OK	0	402.671	0.677914	MAD2L1	0
OK	0	402.463	0.677381	ESRG	0
OK	0	401.224	0.675453	PRTG	0
OK	0	401.029	0.67484	CKAP2L	0
OK	0	400.776	0.674072	PCBP4	0
OK	0	400.482	0.674059	PLP1	0
OK	0	400.24	0.673524	CLDN4	0
OK	0	400.099	0.67348	SEZ6L2	0
OK	0	399.797	0.673049	MFGE8	0
OK	0	399.618	0.672837	RPL34	0
OK	0	399.197	0.671971	TACC3	0
OK	0	399.099	0.670794	TLCD3B	0
OK	0	397.893	0.669642	KNSTRN	0
OK	0	397.371	0.668735	TRPM3	0
OK	0	396.018	0.666774	RPL37	0
OK	0	395.949	0.66622	THY1	0
OK	0	395.02	0.665094	RPS2	0
OK	0	394.172	0.663515	JUNB	0
OK	0	394.143	0.663319	ATF3	0
OK	0	393.994	0.663172	PSRC1	0
OK	0	393.704	0.662762	RAB25	0
OK	0	396.347	0.662741	NEUROD1	0
OK	0	393.264	0.662101	PTMA	0
OK	0	393.456	0.661469	DLX5	0
OK	0	391.64	0.658968	PKIA	0
OK	0	391.445	0.65887	PODXL	0
OK	0	391.115	0.658367	BUB1	0
OK	0	390.731	0.657837	STMN1	0
OK	0	390.638	0.657494	CLDN7	0
OK	0	390.684	0.657432	CENPE	0
OK	0	390.012	0.656476	GJA1	0
OK	0	389.89	0.656316	FOXH1	0
OK	0	389.744	0.656207	RPL12	0
OK	0	389.828	0.656067	EEF1A2	0
OK	0	389.102	0.655087	PGAM1	0
OK	0	388.879	0.654271	SFN	0
OK	0	388.176	0.653571	HMGB1	0
OK	0	387.473	0.652381	EIF4A1	0
OK	0	387.476	0.65227	BCAM	0
OK	0	387.258	0.651925	PDLIM1	0
OK	0	387.321	0.651675	MXD3	0
OK	0	386.908	0.651432	NASP	0
OK	0	386.55	0.650726	PLP2	0
OK	0	386.443	0.650538	METRN	0
OK	0	386.247	0.650165	KIFC1	0
OK	0	386.579	0.650076	CKB	0
OK	0	385.529	0.649115	MT-ND3	0
OK	0	385.223	0.648531	NKAIN4	0
OK	0	385.144	0.64775	CELF4	0
OK	0	384.725	0.647681	SPATS2L	0
OK	0	384.396	0.646972	VAMP8	0
OK	0	384.27	0.646599	KIF20A	0
OK	0	382.646	0.644247	SELENOW	0
OK	0	382.998	0.643596	TYRP1	0
OK	0	380.9	0.641086	KIF23	0
OK	0	380.762	0.64108	TPT1	0
OK	0	380.697	0.640433	IGFBP6	0
OK	0	380.404	0.640315	ECT2	0
OK	0	380.119	0.639624	GDAP1L1	0
OK	0	379.379	0.638439	LHX5-AS1	0
OK	0	379.3	0.638119	TTC9B	0
OK	0	379.2	0.637595	MYT1L	0
OK	0	378.481	0.636738	LINC00678	0
OK	0	378.006	0.636418	NUCKS1	0
OK	0	377.588	0.63566	SPARC	0
OK	0	377.182	0.635041	MDK	0
OK	0	377.129	0.634967	RPS6	0
OK	0	377.439	0.63483	SCG3	0
OK	0	377.02	0.634609	KIF11	0
OK	0	377.109	0.63453	TAGLN3	0
OK	0	376.739	0.63431	RANBP1	0
OK	0	376.623	0.634116	SET	0
OK	0	376.59	0.634039	HSP90AB1	0
OK	0	376.663	0.634	SOX3	0
OK	0	376.432	0.633775	HSPD1	0
OK	0	375.618	0.632404	SNHG6	0
OK	0	376.691	0.631211	CRX	0
OK	0	374.74	0.630774	VAMP2	0
OK	0	374.884	0.630589	AQP3	0
OK	0	374.338	0.630257	PHGDH	0
OK	0	374.248	0.629925	CDCA8	0
OK	0	374.35	0.629852	IGFBP7	0
OK	0	374.089	0.629691	S100A16	0
OK	0	373.812	0.629237	H2AFX	0
OK	0	372.652	0.627332	SOX11	0
OK	0	372.542	0.627247	RPL37A	0
OK	0	372.427	0.626886	NDC80	0
OK	0	372.32	0.626682	SLC2A1	0
OK	0	372.28	0.626658	BEX1	0
OK	0	377.218	0.626296	DLX6-AS1	0
OK	0	371.936	0.626227	RPL30	0
OK	0	371.467	0.625066	EZR	0
OK	0	371.485	0.624837	RHOV	0
OK	0	372.362	0.624185	PDC	0
OK	0	371.137	0.624082	CCNA1	0
OK	0	370.711	0.624057	GPC3	0
OK	0	370.473	0.623759	RPL36	0
OK	0	370.669	0.623701	CELF3	0
OK	0	370.425	0.623683	RPL3	0
OK	0	369.539	0.622008	CD9	0
OK	0	368.515	0.620276	HJURP	0
OK	0	368.353	0.620041	NCAM1	0
OK	0	368.298	0.619959	MGARP	0
OK	0	367.869	0.619353	NR6A1	0
OK	0	367.422	0.618617	MALAT1	0
OK	0	367.236	0.618308	XRCC5	0
OK	0	367.164	0.617945	HTRA1	0
OK	0	366.282	0.616627	LINC00632	0
OK	0	365.601	0.615153	HSPB1	0
OK	0	365.469	0.615087	KIF14	0
OK	0	364.575	0.613751	HSPA8	0
OK	0	364.468	0.613269	AC009446.1	0
OK	0	363.993	0.612844	PTMS	0
OK	0	363.956	0.612642	PCDH9	0
OK	0	363.908	0.612496	HMGN3	0
OK	0	363.805	0.612366	TMEM40	0
OK	0	363.601	0.611904	HIST1H1B	0
OK	0	363.364	0.611789	NME2	0
OK	0	363.345	0.611649	HMX1	0
OK	0	363.655	0.611495	PTGDS	0
OK	0	363.377	0.611414	PGM2L1	0
OK	0	362.921	0.611049	LSM4	0
OK	0	362.869	0.610616	RAB3A	0
OK	0	362.454	0.610139	BEX2	0
OK	0	362.794	0.608957	KRT4	0
OK	0	361.798	0.608868	CDKN2D	0
OK	0	361.7	0.608743	LMNA	0
OK	0	361.615	0.608457	PMAIP1	0
OK	0	361.26	0.608206	SIX6	0
OK	0	361.2	0.608134	APRT	0
OK	0	360.699	0.606972	TMEM176B	0
OK	0	360.579	0.606773	HESX1	0
OK	0	360.476	0.606559	ATP1A3	0
OK	0	359.745	0.605172	GNAO1	0
OK	0	359.169	0.604651	TTC3	0
OK	0	358.677	0.603562	APELA	0
OK	0	359.414	0.602951	GNB3	0
OK	0	357.682	0.601976	MAP2	0
OK	0	357.638	0.601618	ANXA3	0
OK	0	357.626	0.600556	SCEL	0
OK	0	383.729	0.600248	C20orf85	0
OK	0	360.341	0.599775	VXN	0
OK	0	356.304	0.599595	PAK3	0
OK	0	354.649	0.597108	PPIA	0
OK	0	354.856	0.597021	CAMK2N1	0
OK	0	354.403	0.596524	CNMD	0
OK	0	354.226	0.596229	PTH2	0
OK	0	353.941	0.59586	HES1	0
OK	0	353.576	0.59531	RPL8	0
OK	0	353.335	0.594739	SOX4	0
OK	0	352.803	0.593579	TMEM35A	0
OK	0	351.646	0.591865	IRF6	0
OK	0	351.218	0.59118	RND3	0
OK	0	350.806	0.590556	CCNI	0
OK	0	350.552	0.59016	FTH1	0
OK	0	350.295	0.58973	PRSS23	0
OK	0	350.271	0.589616	ATP1B1	0
OK	0	351.001	0.589467	HOXB8	0
OK	0	349.999	0.589147	USP9X	0
OK	0	349.907	0.589056	CPE	0
OK	0	350.377	0.588759	LGALS3	0
OK	0	349.665	0.588602	TMSB10	0
OK	0	349.577	0.588577	RPS21	0
OK	0	349.431	0.588308	FGFR1	0
OK	0	349.656	0.587428	SERPINB2	0
OK	0	348.954	0.587421	CALM2	0
OK	0	348.861	0.587231	CYP1B1	0
OK	0	348.731	0.587051	FEZF1	0
OK	0	348.023	0.58584	BUB1B	0
OK	0	347.937	0.585674	PDGFA	0
OK	0	348.123	0.58567	GNG3	0
OK	0	347.645	0.585328	RPS9	0
OK	0	347.622	0.585277	CENPV	0
OK	0	347.988	0.585148	NOVA1	0
OK	0	347.918	0.585148	CTSV	0
OK	0	347.354	0.584654	MEIS2	0
OK	0	347.011	0.584195	MSI2	0
OK	0	347.07	0.583993	KIAA0408	0
OK	0	346.821	0.583793	TTK	0
OK	0	346.492	0.583214	NUDT4	0
OK	0	346.437	0.583205	BUB3	0
OK	0	346.204	0.582897	RPL35A	0
OK	0	346.356	0.582834	DSC3	0
OK	0	346.437	0.582778	TACSTD2	0
OK	0	346.194	0.582742	NCAPG	0
OK	0	346.101	0.582723	RPL36A	0
OK	0	345.933	0.582137	ZFP36	0
OK	0	345.759	0.582015	TFAP2A	0
OK	0	345.683	0.581817	RAP2B	0
OK	0	345.472	0.581599	UBE2T	0
OK	0	345.425	0.581535	FEZ1	0
OK	0	346.538	0.581387	SEPTIN4	0
OK	0	345.241	0.581139	FOXG1	0
OK	0	345.088	0.581017	RPL15	0
OK	0	345.005	0.580884	HNRNPA1	0
OK	0	344.805	0.580546	RPLP0	0
OK	0	345	0.580332	SCN3B	0
OK	0	363.959	0.57987	CAPSL	0
OK	0	344.232	0.579541	PCLAF	0
OK	0	343.927	0.579048	PRELID1	0
OK	0	344.093	0.57904	ELF3	0
OK	0	342.693	0.576975	LMAN1	0
OK	0	342.915	0.576689	GJB6	0
OK	0	342.344	0.576229	SPINT1	0
OK	0	343.922	0.576031	COL8A1	0
OK	0	343.074	0.576016	HOXB2	0
OK	0	342.118	0.575918	HSD17B2	0
OK	0	341.939	0.575721	RPS8	0
OK	0	341.645	0.575156	C4orf48	0
OK	0	341.679	0.574898	KREMEN2	0
OK	0	341.369	0.574742	C1QBP	0
OK	0	341.186	0.574445	RPL10A	0
OK	0	341.366	0.574377	DSP	0
OK	0	341.006	0.574022	NR4A1	0
OK	0	341.802	0.573668	GRIA2	0
OK	0	340.634	0.573519	RPS15A	0
OK	0	341.492	0.573344	UPK3BL1	0
OK	0	340.566	0.573272	SVIL	0
OK	0	340.434	0.573187	YBX1	0
OK	0	340.5	0.572323	TSPAN10	0
OK	0	339.976	0.571927	SYP	0
OK	0	339.389	0.571424	RPS28	0
OK	0	339.413	0.571284	LINC01551	0
OK	0	339.285	0.570999	TMEM176A	0
OK	0	338.513	0.569943	PARP1	0
OK	0	338.258	0.569412	KIF20B	0
OK	0	338.32	0.569304	CEP55	0
OK	0	338.07	0.569144	ITM2B	0
OK	0	338.398	0.569046	IGFBPL1	0
OK	0	337.899	0.568911	RPL17	0
OK	0	337.884	0.568765	TYMS	0
OK	0	337.809	0.568708	AP1M2	0
OK	0	337.714	0.568517	DKK3	0
OK	0	337.61	0.568225	CDH1	0
OK	0	337.273	0.56771	PIMREG	0
OK	0	336.635	0.566708	RAB31	0
OK	0	336.3	0.566139	SIX3	0
OK	0	336.264	0.566074	SPC25	0
OK	0	336.36	0.565591	PBX3	0
OK	0	335.957	0.565487	MAP6	0
OK	0	335.452	0.56474	USP44	0
OK	0	334.813	0.56365	RTN4	0
OK	0	334.573	0.563251	CDH2	0
OK	0	334.401	0.562968	COL2A1	0
OK	0	334.15	0.562594	SLC25A5	0
OK	0	335.782	0.562454	IMPG2	0
OK	0	333.806	0.562022	EEF1A1	0
OK	0	335.221	0.562011	MUC20	0
OK	0	333.81	0.561439	NECTIN4	0
OK	0	334.684	0.561327	MUC16	0
OK	0	333.301	0.561003	TRIM29	0
OK	0	333.111	0.560845	H2AFV	0
OK	0	333.074	0.560796	NAP1L1	0
OK	0	332.956	0.560588	RPS24	0
OK	0	332.982	0.560497	MIS18BP1	0
OK	0	332.788	0.560304	CCT5	0
OK	0	332.579	0.559957	RPL5	0
OK	0	332.405	0.559454	KNL1	0
OK	0	331.88	0.55878	RPL38	0
OK	0	331.964	0.558634	CAPG	0
OK	0	331.814	0.55853	KIF4A	0
OK	0	331.45	0.558042	DMKN	0
OK	0	331.231	0.557591	DCBLD2	0
OK	0	330.907	0.557052	FRZB	0
OK	0	331.339	0.556879	PSIP1	0
OK	0	330.353	0.556215	H3F3A	0
OK	0	330.359	0.556101	SGO1	0
OK	0	330.143	0.555845	PAICS	0
OK	0	330.199	0.555827	BTG2	0
OK	0	332.38	0.55566	CLIC3	0
OK	0	330.04	0.555646	ODC1	0
OK	0	330.169	0.555606	TRIM59	0
OK	0	329.999	0.55546	KLC1	0
OK	0	329.858	0.555285	CDH3	0
OK	0	329.835	0.554985	SLC2A3	0
OK	0	329.621	0.554901	TRIM24	0
OK	0	329.133	0.553725	FREM2	0
OK	0	328.608	0.553102	WNT3	0
OK	0	330.345	0.552925	DLX2	0
OK	0	328.328	0.552788	RPS18	0
OK	0	343.185	0.551807	CFAP126	0
OK	0	327.747	0.551382	CASP4	0
OK	0	327.371	0.551015	VRTN	0
OK	0	327.994	0.550991	LINC01405	0
OK	0	327.064	0.550626	LIX1	0
OK	0	346.788	0.550531	ROPN1L	0
OK	0	326.983	0.550309	SNCG	0
OK	0	327.079	0.550224	GAS2L3	0
OK	0	333.146	0.549291	CXCL17	0
OK	0	326.61	0.549253	NSG1	0
OK	0	327.32	0.549055	NEFL	0
OK	0	325.944	0.548682	GAPDH	0
OK	0	325.935	0.548489	AHNAK	0
OK	0	325.868	0.548482	CAST	0
OK	0	325.488	0.54802	RPL27A	0
OK	0	325.728	0.547781	PTN	0
OK	0	364.021	0.547486	C11orf97	0
OK	0	324.779	0.546484	SDC1	0
OK	0	324.47	0.546279	ARPC2	0
OK	0	324.301	0.545892	EFNA5	0
OK	0	324.084	0.545601	SNHG14	0
OK	0	327.189	0.545589	VSX1	0
OK	0	323.492	0.544389	B2M	0
OK	0	323.392	0.544306	PRR11	0
OK	0	323.189	0.544147	SNRPB	0
OK	0	323.269	0.54413	CNTNAP2	0
OK	0	323.023	0.543769	PTPRZ1	0
OK	0	323.045	0.543717	RACGAP1	0
OK	0	322.916	0.543685	DEK	0
OK	0	323.694	0.543365	SPARCL1	0
OK	0	322.771	0.543008	EMP1	0
OK	0	322.513	0.543007	SERBP1	0
OK	0	322.487	0.542959	GCSH	0
OK	0	322.375	0.542658	MAB21L1	0
OK	0	322.559	0.542264	OLFM1	0
OK	0	321.724	0.54168	RPL21	0
OK	0	321.766	0.541454	TMEM59L	0
OK	0	322.177	0.541388	HOXB5	0
OK	0	321.469	0.541167	TPM1	0
OK	0	321.338	0.540808	WNT10A	0
OK	0	321.587	0.540466	HOXB3	0
OK	0	321.143	0.539842	DSG3	0
OK	0	320.781	0.539825	DCDC1	0
OK	0	320.257	0.539174	SALL4	0
OK	0	320.289	0.539045	MITF	0
OK	0	325.707	0.539034	SLPI	0
OK	0	320.314	0.538814	LINC00514	0
OK	0	341.227	0.538793	ALOX15	0
OK	0	319.946	0.538685	RPS29	0
OK	0	319.998	0.538669	IRX2	0
OK	0	322.135	0.53858	OC90	0
OK	0	319.751	0.538353	SNRPD1	0
OK	0	319.72	0.538306	RPL7A	0
OK	0	319.572	0.537862	TCEAL7	0
OK	0	319.211	0.537414	TRIM71	0
OK	0	319.23	0.537316	TPBG	0
OK	0	319.308	0.537308	MAL2	0
OK	0	319.016	0.536909	NR2F2	0
OK	0	318.847	0.536342	CHRNA3	0
OK	0	320.478	0.535915	AIPL1	0
OK	0	318.044	0.535068	MYRF	0
OK	0	317.854	0.534971	FOXC1	0
OK	0	317.38	0.534364	RPS14	0
OK	0	317.191	0.533803	OLFML3	0
OK	0	316.871	0.533505	RPL13	0
OK	0	316.953	0.53349	CDCA2	0
OK	0	316.953	0.533483	ARHGAP11A	0
OK	0	316.933	0.533385	RELN	0
OK	0	319.811	0.53329	PRDM1	0
OK	0	316.768	0.532987	L1CAM	0
OK	0	316.665	0.532908	CAPNS2	0
OK	0	317.49	0.532692	ONECUT2	0
OK	0	316.456	0.532614	KIF5C	0
OK	0	315.817	0.531708	TKT	0
OK	0	315.827	0.531473	TSPAN7	0
OK	0	316.442	0.531229	SYT4	0
OK	0	315.472	0.530769	HIST1H3B	0
OK	0	334.473	0.530608	C9orf24	0
OK	0	315.075	0.53045	BTG1	0
OK	0	314.738	0.529686	POLR3G	0
OK	0	314.524	0.529543	MARCKSL1	0
OK	0	314.465	0.529253	MIAT	0
OK	0	314.411	0.529056	HIST1H1D	0
OK	0	314.567	0.529041	S100A6	0
OK	0	314.164	0.528919	HELLS	0
OK	0	314.654	0.528915	GPM6B	0
OK	0	314.397	0.528681	CD55	0
OK	0	320.673	0.528637	AGR3	0
OK	0	313.957	0.527987	CENPW	0
OK	0	314.144	0.527902	AC006329.1	0
OK	0	313.421	0.527658	SPINT2	0
OK	0	313.389	0.527421	KIDINS220	0
OK	0	313.137	0.527095	IGDCC3	0
OK	0	312.902	0.526806	TPM3	0
OK	0	312.817	0.526454	LHX5	0
OK	0	312.668	0.52643	RPS3A	0
OK	0	312.64	0.526082	TROAP	0
OK	0	312.487	0.526075	RAD51AP1	0
OK	0	312.345	0.525395	GATA3	0
OK	0	312.073	0.524663	SLC45A2	0
OK	0	311.347	0.523987	WNT4	0
OK	0	311.218	0.523967	CENPU	0
OK	0	311.093	0.523679	LHX2	0
OK	0	311.01	0.523644	RPL4	0
OK	0	311.904	0.523602	TGFBI	0
OK	0	310.999	0.523254	ALDH1A1	0
OK	0	310.452	0.522644	TMSB4X	0
OK	0	310.274	0.522401	RPS27A	0
OK	0	311.864	0.522288	TRIML2	0
OK	0	310.501	0.521427	PAX2	0
OK	0	309.661	0.521268	ARL4A	0
OK	0	309.086	0.520148	COL17A1	0
OK	0	308.911	0.520097	PPP1R14B	0
OK	0	309.044	0.519852	CTSH	0
OK	0	308.684	0.519684	MYL12B	0
OK	0	308.683	0.519577	NREP	0
OK	0	308.521	0.519313	ATP2B1	0
OK	0	308.029	0.51852	DEPDC1B	0
OK	0	307.898	0.51824	ANLN	0
OK	0	315.009	0.518139	WT1	0
OK	0	307.933	0.518074	SAT1	0
OK	0	307.727	0.517632	TFAP2B	0
OK	0	307.615	0.51756	C19orf33	0
OK	0	307.307	0.517364	HOMER2	0
OK	0	307.172	0.516904	NRXN1	0
OK	0	307.978	0.516429	ABCG2	0
OK	0	306.715	0.516406	RPS23	0
OK	0	306.649	0.516268	MARCKS	0
OK	0	307.654	0.516099	ONECUT1	0
OK	0	310.159	0.515807	DLX1	0
OK	0	306.308	0.515719	RPL18A	0
OK	0	306.397	0.515591	FAM83D	0
OK	0	306.154	0.51546	RPS16	0
OK	0	306.418	0.514783	AP000459.2	0
OK	0	305.891	0.514653	LAMB3	0
OK	0	305.679	0.514519	GNAS	0
OK	0	305.345	0.514075	TNNT1	0
OK	0	305.163	0.513707	NAV1	0
OK	0	305.053	0.5136	PTGES3	0
OK	0	304.968	0.513341	SYT1	0
OK	0	304.594	0.512686	UBC	0
OK	0	304.405	0.512499	EIF1	0
OK	0	304.827	0.512022	GADD45A	0
OK	0	305.197	0.511976	AC110619.1	0
OK	0	303.888	0.511651	EEF1B2	0
OK	0	303.875	0.511592	SCG5	0
OK	0	303.906	0.511538	PLAAT3	0
OK	0	303.998	0.511533	FTL	0
OK	0	304.224	0.511416	RORB	0
OK	0	303.734	0.511189	ENO1	0
OK	0	304.56	0.510774	HOXB6	0
OK	0	303.527	0.510676	GJB2	0
OK	0	303.565	0.510519	ZNF750	0
OK	0	303.01	0.510163	PSMA2	0
OK	0	303.027	0.510142	AP1S2	0
OK	0	302.674	0.509418	TP63	0
OK	0	303.151	0.509253	IGFBP2	0
OK	0	302.972	0.509052	AMER2	0
OK	0	302.089	0.508506	VSX2	0
OK	0	301.933	0.508274	DPYSL2	0
OK	0	301.853	0.508109	ENO2	0
OK	0	301.612	0.507816	RPS3	0
OK	0	302.394	0.507463	LAMP5	0
OK	0	301.396	0.507451	RPS4X	0
OK	0	301.454	0.507373	AC092958.1	0
OK	0	302.107	0.506517	RLBP1	0
OK	0	300.953	0.506462	LY6H	0
OK	0	300.468	0.505883	CCT3	0
OK	0	300.403	0.50576	TALDO1	0
OK	0	300.135	0.505316	HNRNPA2B1	0
OK	0	299.928	0.504977	RPS26	0
OK	0	299.859	0.504754	APLP1	0
OK	0	299.769	0.504712	RPL9	0
OK	0	299.739	0.504604	PLS3	0
OK	0	300.549	0.504589	TYR	0
OK	0	299.497	0.504165	SPOCK1	0
OK	0	299.459	0.504161	DYNLL1	0
OK	0	299.376	0.50394	PKDCC	0
OK	0	300.362	0.503937	GABRP	0
OK	0	299.304	0.503673	LIMA1	0
OK	0	299.15	0.503634	RAX	0
OK	0	298.874	0.503149	TTYH1	0
OK	0	298.79	0.503058	RPS19	0
OK	0	298.866	0.503007	KIF18A	0
OK	0	298.443	0.502475	RPL6	0
OK	0	300.372	0.50208	POU4F2	0
OK	0	298.105	0.501903	PHB	0
OK	0	298.046	0.501803	RPA3	0
OK	0	297.806	0.501313	PHYHIPL	0
OK	0	298.023	0.501017	PPP1R1A	0
OK	0	298.267	0.500863	TIMP3	0
OK	0	296.667	0.499384	HSPE1	0
OK	0	296.559	0.499251	EGR1	0
OK	0	304.89	0.499215	CAPS	0
OK	0	296.3	0.498653	SYNE2	0
OK	0	296.155	0.498553	RAD21	0
OK	0	296.073	0.49846	TSTD1	0
OK	0	296.041	0.498103	CDK5R1	0
OK	0	307.449	0.498047	SPAG6	0
OK	0	296.03	0.497939	DLK2	0
OK	0	295.558	0.497392	ETS2	0
OK	0	295.542	0.497339	HSP90AA1	0
OK	0	295.063	0.496781	CENPH	0
OK	0	294.938	0.496337	SPHK1	0
OK	0	294.907	0.496285	HLA-A	0
OK	0	294.833	0.496212	HES5	0
OK	0	294.623	0.495953	IER2	0
OK	0	294.533	0.495893	RPL11	0
OK	0	294.751	0.495824	SRRM4	0
OK	0	294.397	0.495665	RPL26	0
OK	0	296.035	0.495651	MIR7-3HG	0
OK	0	294	0.494988	SERF2	0
OK	0	294.897	0.493477	NHLH1	0
OK	0	293.171	0.493354	SEPTIN3	0
OK	0	292.896	0.493049	BST2	0
OK	0	292.792	0.492962	RPS7	0
OK	0	292.69	0.492786	PSMB6	0
OK	0	292.917	0.492645	NCOA7	0
OK	0	292.713	0.49262	PLK2	0
OK	0	303.063	0.49258	C5orf49	0
OK	0	292.367	0.492245	RPLP1	0
OK	0	292.37	0.492176	PHC1	0
OK	0	292.287	0.492014	YWHAH	0
OK	0	292.022	0.491666	PSMA7	0
OK	0	291.894	0.491303	PKP3	0
OK	0	292.481	0.491253	FOXE3	0
OK	0	291.37	0.490541	ORC6	0
OK	0	291.341	0.490515	SINHCAF	0
OK	0	291.161	0.490204	EIF5A	0
OK	0	290.951	0.489844	MCM3	0
OK	0	290.581	0.489129	MZT1	0
OK	0	294.251	0.488992	VTCN1	0
OK	0	290.214	0.488618	RPL32	0
OK	0	290.47	0.487932	KRT13	0
OK	0	289.759	0.487615	KIFAP3	0
OK	0	289.743	0.487596	SKAP2	0
OK	0	289.513	0.487052	GSTP1	0
OK	0	289.286	0.48705	PRKDC	0
OK	0	289.277	0.486856	COLGALT2	0
OK	0	289.13	0.48676	LITAF	0
OK	0	288.685	0.486042	IGF2BP3	0
OK	0	289.191	0.485895	DCC	0
OK	0	288.824	0.485842	DNER	0
OK	0	288.408	0.485585	SRSF3	0
OK	0	288.386	0.485433	CRB1	0
OK	0	288.21	0.485102	ASAH1	0
OK	0	309.853	0.484713	TUBA4B	0
OK	0	287.956	0.484713	TMEM54	0
OK	0	287.961	0.48455	ARHGDIB	0
OK	0	287.585	0.484178	MDH1	0
OK	0	287.582	0.484114	FZD5	0
OK	0	287.253	0.483642	RPL23	0
OK	0	287.773	0.483521	SULT1E1	0
OK	0	287.146	0.483402	LMNB1	0
OK	0	286.712	0.482636	ERICH5	0
OK	0	287.323	0.482619	GPNMB	0
OK	0	286.425	0.482239	RPS12	0
OK	0	286.033	0.481574	PSMB1	0
OK	0	285.98	0.481411	RRM2	0
OK	0	286.013	0.481246	VIT	0
OK	0	285.899	0.480907	CTSC	0
OK	0	285.867	0.480378	TGM2	0
OK	0	285.67	0.479419	COL8A2	0
OK	0	284.936	0.479198	GNG11	0
OK	0	287.074	0.478801	SMIM22	0
OK	0	284.847	0.478681	CDKN2C	0
OK	0	284.27	0.478591	FZD2	0
OK	0	284.533	0.478568	SNAP25	0
OK	0	284.135	0.478346	SLC16A1	0
OK	0	283.984	0.478131	HNRNPD	0
OK	0	284.004	0.478093	SOX21	0
OK	0	283.897	0.477971	SAT2	0
OK	0	283.9	0.477961	FZD3	0
OK	0	283.721	0.47742	DBI	0
OK	0	283.427	0.477191	YWHAB	0
OK	0	283.477	0.477116	FEZF1-AS1	0
OK	0	283.967	0.476617	CFH	0
OK	0	283.249	0.47599	GPRC5A	0
OK	0	283.763	0.475959	RXRG	0
OK	0	282.606	0.475793	DACH1	0
OK	0	282.462	0.475572	HMGN1	0
OK	0	282.569	0.47554	KCNG1	0
OK	0	282.547	0.47524	PPP1R15A	0
OK	0	282.632	0.475204	FOXN4	0
OK	0	282.281	0.475192	CYB5A	0
OK	0	282.372	0.475113	NFKBIA	0
OK	0	282.228	0.474963	ENPP2	0
OK	0	282.004	0.47474	NDUFA4	0
OK	0	281.999	0.474739	TPM2	0
OK	0	282.053	0.474656	MPZL2	0
OK	0	281.86	0.474476	FBXO5	0
OK	0	281.729	0.473809	BARX2	0
OK	0	281.418	0.47365	CFI	0
OK	0	281.279	0.473435	AOPEP	0
OK	0	281.19	0.473405	MT-ND4L	0
OK	0	281.151	0.473325	DTYMK	0
OK	0	281.048	0.473171	ZIC2	0
OK	0	281.04	0.473117	NCAPD2	0
OK	0	281.083	0.473114	IGF2	0
OK	0	281.207	0.473089	MAP3K8	0
OK	0	280.809	0.472786	EEF1G	0
OK	0	282.922	0.472668	ISL2	0
OK	0	281.386	0.472617	SLC32A1	0
OK	0	281.557	0.47254	CDHR1	0
OK	0	280.879	0.472326	DUSP5	0
OK	0	280.522	0.472079	ATCAY	0
OK	0	280.635	0.471988	APC2	0
OK	0	280.15	0.471667	TXNDC17	0
OK	0	282.123	0.471617	WFDC2	0
OK	0	280.203	0.471597	COMT	0
OK	0	279.899	0.471138	SYT11	0
OK	0	279.864	0.471071	ZSCAN10	0
OK	0	279.845	0.470997	ANK3	0
OK	0	279.915	0.470995	NFIB	0
OK	0	279.612	0.470769	MT-ND4	0
OK	0	279.596	0.470702	SCARB2	0
OK	0	279.451	0.470505	SEC11A	0
OK	0	279.455	0.470448	OTX2	0
OK	0	279.308	0.470258	RPL14	0
OK	0	279.162	0.470013	EIF3K	0
OK	0	279.081	0.469878	RPS25	0
OK	0	278.88	0.469269	SEMA3D	0
OK	0	278.721	0.469228	PCDH7	0
OK	0	278.673	0.469115	CALM1	0
OK	0	277.707	0.467563	RPS11	0
OK	0	278.954	0.46756	CCDC198	0
OK	0	277.717	0.467491	CKAP5	0
OK	0	277.847	0.467109	IRX4	0
OK	0	277.436	0.467105	NME4	0
OK	0	277.549	0.46697	MAOA	0
OK	0	277.279	0.466763	PLPP3	0
OK	0	277.144	0.466575	AL391650.1	0
OK	0	276.736	0.465904	CENPK	0
OK	0	276.844	0.465814	DUSP8	0
OK	0	276.832	0.465811	FLT1	0
OK	0	276.62	0.465721	NT5DC2	0
OK	0	276.587	0.465607	DAAM1	0
OK	0	276.722	0.465471	HLA-C	0
OK	0	276.132	0.464735	CCNF	0
OK	0	275.545	0.46387	CNN3	0
OK	0	275.448	0.463655	C21orf58	0
OK	0	275.326	0.463412	SMAGP	0
OK	0	275.394	0.463313	KLF6	0
OK	0	276.586	0.463057	DAPP1	0
OK	0	275.246	0.462622	INSM1	0
OK	0	274.81	0.462391	ZCCHC12	0
OK	0	274.594	0.462026	OAF	0
OK	0	274.445	0.46193	PDGFC	0
OK	0	274.691	0.461847	HIST1H3D	0
OK	0	274.307	0.461792	KIF22	0
OK	0	274.464	0.461677	LMO7	0
OK	0	274.2	0.461608	MYBL2	0
OK	0	290.61	0.461206	CCDC170	0
OK	0	274.535	0.461052	RUNX1T1	0
OK	0	273.868	0.460951	GABRB3	0
OK	0	273.505	0.460386	CYP2S1	0
OK	0	273.41	0.460309	TPI1	0
OK	0	273.139	0.459811	CRNDE	0
OK	0	273.239	0.459764	RHOBTB3	0
OK	0	273.064	0.459746	CFL1	0
OK	0	273.004	0.459517	GALNT3	0
OK	0	273.553	0.459232	SMIM5	0
OK	0	272.435	0.458625	CDON	0
OK	0	272.355	0.458545	CBX5	0
OK	0	272.334	0.458482	ZWINT	0
OK	0	272.101	0.457946	PRRG4	0
OK	0	271.681	0.457209	CSRP2	0
OK	0	280.768	0.457132	LRRC46	0
OK	0	271.644	0.457037	HERPUD1	0
OK	0	271.32	0.456521	CAMK2N2	0
OK	0	271.154	0.456453	FRAT2	0
OK	0	271.059	0.456365	RPS10	0
OK	0	271.135	0.456288	NDRG4	0
OK	0	270.962	0.456147	COL9A2	0
OK	0	270.942	0.456102	WNT5B	0
OK	0	270.809	0.455861	JUN	0
OK	0	270.676	0.455645	RTKN2	0
OK	0	270.478	0.455394	RPL31	0
OK	0	270.523	0.45511	CYP26A1	0
OK	0	270.332	0.454956	INCENP	0
OK	0	270.205	0.454916	SFPQ	0
OK	0	273.734	0.454743	VTN	0
OK	0	270.301	0.454684	SLC7A2	0
OK	0	270.053	0.454666	CARHSP1	0
OK	0	270.349	0.454433	HCAR3	0
OK	0	270.002	0.454177	VGLL1	0
OK	0	269.913	0.454162	TMEFF2	0
OK	0	269.263	0.453326	RND2	0
OK	0	269.843	0.453153	EHF	0
OK	0	269.081	0.453003	TARS	0
OK	0	268.954	0.452812	NME1	0
OK	0	270.955	0.452751	UPK2	0
OK	0	268.91	0.452749	MT-CO1	0
OK	0	268.805	0.452571	RPL10	0
OK	0	268.688	0.452309	SARAF	0
OK	0	274.314	0.452169	ZMYND10	0
OK	0	268.009	0.451204	SALL2	0
OK	0	267.979	0.451133	FOS	0
OK	0	267.913	0.450821	DSC2	0
OK	0	268.019	0.450759	COL5A2	0
OK	0	267.704	0.450718	RPLP2	0
OK	0	267.879	0.450707	SOGA3	0
OK	0	267.699	0.450482	LYPD6B	0
OK	0	276.932	0.450434	SCGN	0
OK	0	267.109	0.449717	RPL24	0
OK	0	267.054	0.449618	TXN	0
OK	0	286.672	0.44957	AKAP14	0
OK	0	267.121	0.44906	NFASC	0
OK	0	267.874	0.449045	F3	0
OK	0	266.498	0.448443	CPXM2	0
OK	0	265.917	0.447689	LIN28B	0
OK	0	265.797	0.447449	EFHD2	0
OK	0	266.434	0.44724	ATP6V1C2	0
OK	0	265.626	0.44722	RTRAF	0
OK	0	265.595	0.447166	RPL22	0
OK	0	265.73	0.447088	TMOD2	0
OK	0	265.423	0.446882	RPS5	0
OK	0	265.184	0.446354	SBK1	0
OK	0	267.719	0.44622	PDE6H	0
OK	0	268.028	0.446092	LINC00379	0
OK	0	264.95	0.44608	OAZ1	0
OK	0	264.847	0.445904	AURKAIP1	0
OK	0	264.756	0.445719	ARL4C	0
OK	0	264.774	0.445713	RBPMS2	0
OK	0	264.762	0.445663	AL035425.3	0
OK	0	265.837	0.445385	IL1R1	0
OK	0	264.544	0.445088	GADD45B	0
OK	0	264.151	0.444723	RTN3	0
OK	0	264.694	0.444672	LINC02381	0
OK	0	264.133	0.444629	CRABP2	0
OK	0	267.262	0.444294	KCNV2	0
OK	0	263.943	0.444248	KIF15	0
OK	0	264.121	0.444083	SCN2A	0
OK	0	263.941	0.444055	TPRN	0
OK	0	263.753	0.444043	ARGLU1	0
OK	0	263.58	0.443713	ITM2C	0
OK	0	263.709	0.443587	SLC24A5	0
OK	0	266.672	0.443554	LINC01549	0
OK	0	263.442	0.443532	NPC2	0
OK	0	263.512	0.443524	CDC25C	0
OK	0	263.365	0.443356	EIF4EBP1	0
OK	0	263.536	0.443346	KLC3	0
OK	0	263.35	0.443315	ID1	0
OK	0	263.387	0.443244	GULP1	0
OK	0	263.634	0.442956	RARRES2	0
OK	0	263.732	0.442901	DLL3	0
OK	0	263.795	0.442098	TRH	0
OK	0	262.558	0.442021	ALPL	0
OK	0	262.386	0.441749	ANP32E	0
OK	0	262.367	0.441593	PGM5	0
OK	0	262.346	0.441435	GRID2	0
OK	0	262.19	0.44143	MRPL11	0
OK	0	262.157	0.44138	RPL7	0
OK	0	262.094	0.441206	FNBP1L	0
OK	0	261.926	0.440992	NDUFS6	0
OK	0	261.876	0.440905	COX5A	0
OK	0	261.557	0.440353	MT-ND5	0
OK	0	261.678	0.440277	STOM	0
OK	0	261.464	0.440111	FXYD6	0
OK	0	261.326	0.43998	RPL29	0
OK	0	261.361	0.43983	BMPR1B	0
OK	0	262.337	0.439227	ADGRF1	0
OK	0	260.814	0.439122	YWHAE	0
OK	0	261.03	0.43909	SCN3A	0
OK	0	260.776	0.439051	SRSF7	0
OK	0	261.067	0.43905	IGFBP5	0
OK	0	260.533	0.438621	GINS2	0
OK	0	260.518	0.438606	SRM	0
OK	0	260.492	0.438523	FOXM1	0
OK	0	260.369	0.438341	YWHAQ	0
OK	0	260.389	0.438309	RDH10	0
OK	0	260.259	0.438127	CLSPN	0
OK	0	259.938	0.437608	CYBA	0
OK	0	259.917	0.437601	IPO5	0
OK	0	259.856	0.437505	ARL2	0
OK	0	259.979	0.437454	BMP4	0
OK	0	259.699	0.437227	NDUFV2	0
OK	0	259.606	0.43706	LRP2	0
OK	0	259.573	0.437028	RPL19	0
OK	0	259.451	0.436791	YBX3	0
OK	0	260.826	0.4367	IGFL2	0
OK	0	259.447	0.436076	GADD45G	0
OK	0	262.087	0.435695	ATOH7	0
OK	0	258.744	0.43563	SSBP1	0
OK	0	263.992	0.434817	C1orf61	0
OK	0	258.794	0.434788	LINC00461	0
OK	0	257.914	0.434202	MCM4	0
OK	0	257.789	0.434023	RPL18	0
OK	0	257.73	0.433798	MIR100HG	0
OK	0	257.546	0.433587	ABRACL	0
OK	0	257.423	0.433335	CEP170	0
OK	0	257.296	0.433159	BEX4	0
OK	0	256.976	0.432348	CDH6	0
OK	0	256.847	0.432339	NCAPH	0
OK	0	256.902	0.432185	CEBPD	0
OK	0	256.645	0.431986	PAMR1	0
OK	0	257.323	0.431626	UNCX	0
OK	0	256.378	0.431342	RAB11FIP1	0
OK	0	256.189	0.431333	SLC25A6	0
OK	0	256.135	0.431182	RBFOX2	0
OK	0	257.737	0.431153	SFRP5	0
OK	0	256.409	0.431077	IGFBP3	0
OK	0	256.037	0.431019	ZFP36L2	0
OK	0	256.023	0.430843	TINCR	0
OK	0	255.939	0.430823	SPAG5	0
OK	0	256.155	0.430721	DNM3	0
OK	0	255.733	0.430563	GNAI2	0
OK	0	255.673	0.430273	UBB	0
OK	0	255.39	0.429876	MIR99AHG	0
OK	0	257.051	0.429874	NEFM	0
OK	0	255.387	0.429795	TMEM265	0
OK	0	255.286	0.429749	EPHA4	0
OK	0	255.401	0.429539	AKR1C2	0
OK	0	255.244	0.429387	WNT2	0
OK	0	254.899	0.428991	ARHGEF39	0
OK	0	254.462	0.428322	CIT	0
OK	0	253.989	0.42749	WLS	0
OK	0	253.959	0.427427	TGIF1	0
OK	0	253.799	0.427189	DHRS3	0
OK	0	254.002	0.427078	CCL2	0
OK	0	254.096	0.427063	HPCAL4	0
OK	0	253.589	0.426953	MT-CYB	0
OK	0	253.62	0.426929	DBF4	0
OK	0	253.548	0.426676	TFAP2C	0
OK	0	253.691	0.426576	AC010931.2	0
OK	0	253.782	0.426451	SRPX2	0
OK	0	253.269	0.426409	IGF2BP1	0
OK	0	253.193	0.426261	MYO10	0
OK	0	253.079	0.42603	G2E3	0
OK	0	258.919	0.425787	RBP4	0
OK	0	253.031	0.425604	CHGB	0
OK	0	252.691	0.425423	ZFAS1	0
OK	0	253.193	0.425297	C2orf88	0
OK	0	252.978	0.425022	GEM	0
OK	0	252.666	0.424873	TINAGL1	0
OK	0	252.402	0.424744	NFE2L3	0
OK	0	252.202	0.424606	SNHG29	0
OK	0	252.24	0.424453	CDC25B	0
OK	0	253.933	0.424434	GATA6	0
OK	0	252.085	0.424411	CALM3	0
OK	0	252.358	0.424351	GBP1	0
OK	0	251.981	0.424238	NUDT1	0
OK	0	251.949	0.423847	HIST1H1A	0
OK	0	254.551	0.423743	RBP3	0
OK	0	251.744	0.423682	KIF18B	0
OK	0	251.658	0.423649	CLDN1	0
OK	0	254.781	0.423215	SPRR3	0
OK	0	251.214	0.422383	CADPS	0
OK	0	250.77	0.422199	BSG	0
OK	0	251.556	0.421836	CLU	0
OK	0	250.569	0.421589	FAM72D	0
OK	0	251.676	0.421415	AC010247.2	0
OK	0	251.106	0.421208	KCNH6	0
OK	0	250.043	0.420705	CAV1	0
OK	0	249.899	0.42069	ACAT2	0
OK	0	249.93	0.420683	LINC01503	0
OK	0	249.756	0.4205	CCT6A	0
OK	0	250.119	0.420383	NNAT	0
OK	0	250.304	0.420322	HOXB4	0
OK	0	249.508	0.41997	SYT6	0
OK	0	249.356	0.419512	LAMB4	0
OK	0	249.026	0.419219	MAPK10	0
OK	0	248.875	0.419012	SRSF2	0
OK	0	249.531	0.418901	CBLN1	0
OK	0	251.014	0.418895	DLL4	0
OK	0	248.913	0.418806	HCAR2	0
OK	0	272.57	0.418761	AL357093.2	0
OK	0	248.546	0.418418	EGFR	0
OK	0	248.78	0.418367	OVOL1	0
OK	0	248.45	0.418293	PSMA3	0
OK	0	248.113	0.417546	BORA	0
OK	0	247.847	0.417019	DCLK1	0
OK	0	247.681	0.417006	MT-CO3	0
OK	0	247.686	0.416977	ESRP1	0
OK	0	249.235	0.416931	GNGT1	0
OK	0	247.595	0.41683	CDC42EP5	0
OK	0	247.651	0.416757	NMU	0
OK	0	247.536	0.416723	HP1BP3	0
OK	0	247.458	0.416628	ADH5	0
OK	0	247.198	0.416186	GADD45GIP1	0
OK	0	247.655	0.416143	CASP1	0
OK	0	248.234	0.416093	TM4SF1	0
OK	0	248.328	0.415557	MMP10	0
OK	0	246.948	0.415505	GSN	0
OK	0	246.717	0.415372	MCM7	0
OK	0	248.17	0.415187	PRRX1	0
OK	0	247.343	0.415162	UPK1B	0
OK	0	246.833	0.41499	HLA-B	0
OK	0	246.842	0.414918	SCRT2	0
OK	0	249.273	0.414691	FGF1	0
OK	0	246.316	0.414676	AFDN	0
OK	0	246.188	0.414321	PKP2	0
OK	0	246.022	0.414164	CDCA5	0
OK	0	245.964	0.414081	ZBTB16	0
OK	0	246.177	0.413739	DLX6	0
OK	0	245.715	0.413644	GREB1L	0
OK	0	245.622	0.41347	TK1	0
OK	0	245.544	0.413405	ILF2	0
OK	0	245.604	0.413383	APLP2	0
OK	0	245.616	0.41337	SELENOP	0
OK	0	245.584	0.413366	PPP2R2B	0
OK	0	245.502	0.413321	SNHG7	0
OK	0	245.866	0.412667	MLANA	0
OK	0	245.023	0.412465	CEP70	0
OK	0	245.707	0.412383	LYPD3	0
OK	0	244.924	0.412364	COMMD6	0
OK	0	244.836	0.412219	SUMO2	0
OK	0	244.907	0.412151	IRX3	0
OK	0	245.87	0.412123	ST18	0
OK	0	244.943	0.41211	KIF5A	0
OK	0	252.97	0.411978	TEX26	0
OK	0	244.669	0.411879	HSBP1L1	0
OK	0	245.482	0.41186	SSTR2	0
OK	0	244.593	0.411806	RACK1	0
OK	0	244.588	0.41175	ABAT	0
OK	0	244.165	0.410859	FOXP1	0
OK	0	244.098	0.410801	PRSS8	0
OK	0	244.271	0.410733	GBP2	0
OK	0	244.156	0.410699	ADAMTS19	0
OK	0	243.753	0.410371	F11R	0
OK	0	243.778	0.410348	EFEMP1	0
OK	0	243.71	0.410301	RBPMS	0
OK	0	251.211	0.409929	WT1-AS	0
OK	0	243.35	0.409696	SLC39A10	0
OK	0	243.314	0.409635	GABARAPL2	0
OK	0	243.372	0.409585	SAPCD2	0
OK	0	243.152	0.409292	SYT7	0
OK	0	243.114	0.408913	RAB3C	0
OK	0	243.599	0.408896	LCP1	0
OK	0	252.385	0.408491	TSPAN1	0
OK	0	242.652	0.408481	ITGB1	0
OK	0	257.911	0.408244	C11orf88	0
OK	0	242.718	0.408103	SH3BGRL3	0
OK	0	242.717	0.407868	CST3	0
OK	0	242.35	0.407863	TPD52L1	0
OK	0	242.238	0.407458	RUNDC3A	0
OK	0	242.009	0.407456	RPS13	0
OK	0	242.005	0.407381	JUP	0
OK	0	242.105	0.407305	CYP2W1	0
OK	0	242.021	0.407093	MYT1	0
OK	0	241.52	0.406575	CDH11	0
OK	0	265.379	0.406426	OMG	0
OK	0	241.353	0.406297	AASS	0
OK	0	241.265	0.406155	PKM	0
OK	0	241.162	0.405791	CYTIP	0
OK	0	240.965	0.405578	SLC7A8	0
OK	0	241.935	0.405514	TFPI2	0
OK	0	240.829	0.405401	SYNPR	0
OK	0	240.79	0.405366	CD63	0
OK	0	240.781	0.405318	CEMIP2	0
OK	0	240.681	0.405171	ENO3	0
OK	0	240.688	0.404964	RAB33A	0
OK	0	240.119	0.404195	LINC02609	0
OK	0	239.892	0.403879	LSM5	0
OK	0	239.767	0.403679	ATP5MC2	0
OK	0	239.688	0.403394	FOSL2	0
OK	0	240.838	0.402965	KLHL35	0
OK	0	239.277	0.402857	SSB	0
OK	0	239.27	0.40274	DSG2	0
OK	0	238.895	0.402206	PSMB2	0
OK	0	238.787	0.401998	FIRRE	0
OK	0	238.809	0.401876	UBALD2	0
OK	0	238.705	0.401855	ACTN4	0
OK	0	238.62	0.401611	NRXN2	0
OK	0	238.002	0.400627	RGMA	0
OK	0	237.77	0.400238	COL6A1	0
OK	0	237.582	0.399944	USP11	0
OK	0	237.725	0.399931	CCDC3	0
OK	0	237.541	0.399924	PHF6	0
OK	0	237.277	0.399483	ATP5F1B	0
OK	0	237.177	0.399319	PRMT1	0
OK	0	237.132	0.399234	DDT	0
OK	0	237.038	0.39894	ZFHX3	0
OK	0	236.715	0.39845	CLRN1	0
OK	0	236.596	0.398286	DDX24	0
OK	0	236.664	0.398177	MAPK8IP2	0
OK	0	236.527	0.398044	AC093866.1	0
OK	0	236.435	0.397968	PLPP2	0
OK	0	236.416	0.397857	DOC2B	0
OK	0	236.403	0.397832	AC092490.1	0
OK	0	238.26	0.3978	DRD2	0
OK	0	236.249	0.397726	MND1	0
OK	0	236.509	0.397643	DST	0
OK	0	236.132	0.397525	SMS	0
OK	0	236.663	0.397382	PLAUR	0
OK	0	236.074	0.397344	TCEAL2	0
OK	0	235.875	0.397102	BCAT1	0
OK	0	235.875	0.397085	DHFR	0
OK	0	235.705	0.396811	CCDC160	0
OK	0	235.746	0.39667	ARL4D	0
OK	0	235.308	0.396134	GLI3	0
OK	0	235.246	0.395963	IL17RD	0
OK	0	235.832	0.395942	NTM	0
OK	0	235.189	0.395937	SLC1A5	0
OK	0	235.162	0.395887	FANCI	0
OK	0	238.342	0.39577	PECAM1	0
OK	0	235.052	0.395739	RPL28	0
OK	0	235.275	0.395607	CCDC184	0
OK	0	235.895	0.395515	PEG10	0
OK	0	235.029	0.395508	ZIC1	0
OK	0	235.075	0.395447	APOLD1	0
OK	0	234.973	0.395387	MAL	0
OK	0	234.91	0.395358	MAFF	0
OK	0	234.685	0.395107	RPL39L	0
OK	0	234.618	0.395012	MT-ATP6	0
OK	0	234.606	0.394985	DANCR	0
OK	0	235.359	0.394905	NCCRP1	0
OK	0	234.46	0.394673	GYG1	0
OK	0	234.403	0.394451	VASH2	0
OK	0	234.404	0.394415	KIF21B	0
OK	0	234.655	0.394296	TMEM52B	0
OK	0	234.158	0.394235	RPL13A	0
OK	0	234.345	0.393884	VAX1	0
OK	0	233.956	0.393774	SCUBE1	0
OK	0	233.89	0.393724	CDC6	0
OK	0	233.759	0.392939	MAP1LC3A	0
OK	0	233.907	0.392716	LINC00599	0
OK	0	232.803	0.39195	XRCC6	0
OK	0	232.762	0.39176	SNCA	0
OK	0	232.64	0.39149	MIR22HG	0
OK	0	232.528	0.391412	SEC11C	0
OK	0	232.488	0.391335	SEPTIN6	0
OK	0	232.432	0.391326	ENAH	0
OK	0	232.682	0.391305	CDKN1C	0
OK	0	232.189	0.390891	TSPO	0
OK	0	232.128	0.390787	MORF4L2	0
OK	0	232.002	0.390541	MOSPD2	0
OK	0	234.872	0.390273	PRSS22	0
OK	0	231.801	0.390224	QKI	0
OK	0	232.173	0.390154	FOXQ1	0
OK	0	231.776	0.390069	ATAD2	0
OK	0	234.4	0.390056	RCVRN	0
OK	0	231.479	0.389726	SELENOH	0
OK	0	231.641	0.389711	ARHGAP29	0
OK	0	231.471	0.389651	GAS1	0
OK	0	231.56	0.389606	RIPK4	0
OK	0	231.571	0.389552	MUC15	0
OK	0	231.306	0.389399	PDPN	0
OK	0	231.286	0.38938	SEC62	0
OK	0	231.504	0.389337	NIBAN2	0
OK	0	231.23	0.389209	ITGA6	0
OK	0	231.132	0.388983	MEST	0
OK	0	231.067	0.388891	CELF5	0
OK	0	231.25	0.388796	POU2F2	0
OK	0	231.009	0.388757	ATP6V1B1	0
OK	0	230.739	0.388412	FGF2	0
OK	0	231.253	0.388391	COL1A2	0
OK	0	230.663	0.388301	NES	0
OK	0	230.566	0.388191	SNRPF	0
OK	0	230.431	0.387918	KIF1A	0
OK	0	230.138	0.387462	HNRNPR	0
OK	0	230.153	0.38745	TOX3	0
OK	0	230.051	0.387301	MAD2L2	0
OK	0	229.881	0.387017	SMC2	0
OK	0	234.281	0.386943	RSPH1	0
OK	0	229.751	0.386748	ADGRG1	0
OK	0	229.713	0.386654	COLEC12	0
OK	0	229.538	0.386423	FBLN1	0
OK	0	229.04	0.385558	MTHFD2	0
OK	0	229.066	0.385538	TBX2-AS1	0
OK	0	229.26	0.385529	PTPRN	0
OK	0	228.965	0.385489	NACA	0
OK	0	228.917	0.385412	HNRNPA3	0
OK	0	228.865	0.385296	CCDC88A	0
OK	0	228.721	0.384688	TPPP3	0
OK	0	228.438	0.384271	AUXG01000058.1	0
OK	0	228.142	0.383965	H3F3B	0
OK	0	228.066	0.383825	KLHDC8A	0
OK	0	227.98	0.383763	MYL12A	0
OK	0	231.349	0.383725	PCAT4	0
OK	0	228.023	0.38352	NR4A3	0
OK	0	227.859	0.383475	TSC22D1	0
OK	0	228.073	0.383441	LEF1	0
OK	0	227.915	0.383385	TMEM158	0
OK	0	227.756	0.383343	PLEKHF2	0
OK	0	227.584	0.38307	GPR176	0
OK	0	227.49	0.38298	MEIS1	0
OK	0	227.157	0.382404	LBR	0
OK	0	227.488	0.382104	SCG2	0
OK	0	226.954	0.381969	TNFRSF12A	0
OK	0	228.177	0.381937	C4orf19	0
OK	0	226.81	0.381862	RPL27	0
OK	0	226.763	0.381676	CSRNP3	0
OK	0	226.668	0.38161	SNHG8	0
OK	0	231.724	0.381572	FAM183A	0
OK	0	226.649	0.381416	NFIA	0
OK	0	227.178	0.381279	IFI44L	0
OK	0	227.512	0.381131	SLC1A7	0
OK	0	226.372	0.381122	HNRNPM	0
OK	0	226.319	0.381033	AP2M1	0
OK	0	226.441	0.380993	HIST1H1C	0
OK	0	226.294	0.380988	ACTG1	0
OK	0	226.228	0.380885	BANF1	0
OK	0	226.046	0.38056	CD99	0
OK	0	225.999	0.380482	GGCT	0
OK	0	225.94	0.380395	GPX4	0
OK	0	225.858	0.380196	FGFR2	0
OK	0	225.836	0.380176	2003-03-01	0
OK	0	225.772	0.380047	ARHGAP10	0
OK	0	226.125	0.379921	PLAU	0
OK	0	225.983	0.379798	TNNT3	0
OK	0	225.582	0.379796	EEF2	0
OK	0	225.623	0.379792	CRIM1-DT	0
OK	0	225.848	0.379734	ITGA2	0
OK	0	225.469	0.37959	ATP5F1E	0
OK	0	225.511	0.379371	TMSB15A	0
OK	0	225.326	0.379271	HIST1H1E	0
OK	0	224.907	0.378605	SEMA6A	0
OK	0	224.867	0.378523	RHOC	0
OK	0	224.815	0.378474	CHAF1A	0
OK	0	224.796	0.378472	HNRNPAB	0
OK	0	226.048	0.37827	BHMT	0
OK	0	224.543	0.378035	LAPTM4B	0
OK	0	224.525	0.377985	MCM5	0
OK	0	224.474	0.377906	JUND	0
OK	0	227.578	0.377453	SPRR2F	0
OK	0	228.455	0.377402	ARMC3	0
OK	0	224.12	0.377333	MRPL51	0
OK	0	224.24	0.377321	JAKMIP2-AS1	0
OK	0	224.156	0.377264	MAF	0
OK	0	223.901	0.376851	ARID5B	0
OK	0	223.823	0.376746	CCN1	0
OK	0	224.767	0.376728	SLC17A6	0
OK	0	223.813	0.376688	HULC	0
OK	0	223.532	0.376286	PRDX6	0
OK	0	223.622	0.376142	FST	0
OK	0	223.378	0.37599	STXBP1	0
OK	0	226.453	0.375885	SPP1	0
OK	0	223.174	0.37573	LUC7L3	0
OK	0	223.208	0.375614	FEZF2	0
OK	0	223.247	0.37556	METTL7A	0
OK	0	223.06	0.375501	MT-ND2	0
OK	0	223.003	0.375452	RPL23A	0
OK	0	222.929	0.375299	TFDP2	0
OK	0	223.487	0.375243	SIX1	0
OK	0	222.874	0.37512	JAG2	0
OK	0	222.64	0.374832	DSTN	0
OK	0	222.707	0.374821	JPH4	0
OK	0	242.293	0.374784	SNTN	0
OK	0	222.621	0.374765	TSPAN18	0
OK	0	222.599	0.374576	ATP6V1G2	0
OK	0	222.478	0.374517	ELF1	0
OK	0	222.362	0.374369	PNISR	0
OK	0	222.557	0.374157	TMEM151A	0
OK	0	222.229	0.374154	NDUFA13	0
OK	0	222.221	0.374131	RPL36AL	0
OK	0	222.194	0.373724	NEAT1	0
OK	0	221.957	0.373634	RRM1	0
OK	0	221.931	0.373529	ETV4	0
OK	0	221.912	0.373446	BHLHE40	0
OK	0	222.033	0.3734	CXCR4	0
OK	0	221.799	0.373297	DEGS1	0
OK	0	221.784	0.373239	LRRC17	0
OK	0	221.476	0.372859	C18orf32	0
OK	0	221.463	0.372849	WSB1	0
OK	0	222.935	0.372781	FAM81B	0
OK	0	222.81	0.372725	SLC35D3	0
OK	0	221.31	0.372592	ATP5MC1	0
OK	0	221.207	0.372416	TMPO	0
OK	0	221.155	0.372321	MYEF2	0
OK	0	221.344	0.37232	ITIH5	0
OK	0	220.961	0.371999	MYL6	0
OK	0	220.863	0.371839	RBMX	0
OK	0	221.263	0.371735	SGMS2	0
OK	0	220.798	0.371734	BCL2L12	0
OK	0	220.802	0.371706	LIN7A	0
OK	0	220.719	0.371398	KANK4	0
OK	0	222.055	0.371362	SLC38A5	0
OK	0	220.975	0.37133	SERPINB10	0
OK	0	220.518	0.371239	FEN1	0
OK	0	220.418	0.371055	ATAD5	0
OK	0	221.229	0.370867	ADCYAP1	0
OK	0	220.642	0.370839	GSX2	0
OK	0	220.406	0.370628	SLC12A2	0
OK	0	220.18	0.370344	AKR1C1	0
OK	0	219.85	0.370108	NGRN	0
OK	0	219.687	0.369659	PPL	0
OK	0	220.883	0.369227	COL3A1	0
OK	0	219.502	0.369182	TMEM173	0
OK	0	219.267	0.369069	P4HA2	0
OK	0	219.234	0.369052	SHISA2	0
OK	0	218.861	0.368437	COL11A1	0
OK	0	218.757	0.368296	MRPS15	0
OK	0	240.732	0.368222	ANKUB1	0
OK	0	218.721	0.368201	SDCBP	0
OK	0	218.671	0.368137	CDT1	0
OK	0	221.116	0.367865	MRLN	0
OK	0	218.671	0.367821	CRLF1	0
OK	0	218.607	0.36776	GSTO1	0
OK	0	219.572	0.367687	KRT10	0
OK	0	218.016	0.366983	NDFIP2	0
OK	0	217.829	0.366641	GPSM2	0
OK	0	226.282	0.366522	LINC00592	0
OK	0	217.692	0.366498	CYCS	0
OK	0	217.56	0.366283	PRDX4	0
OK	0	217.556	0.366276	BEX3	0
OK	0	217.588	0.366252	BSCL2	0
OK	0	217.836	0.366112	C1orf116	0
OK	0	217.464	0.366111	CHEK1	0
OK	0	217.423	0.365841	LCK	0
OK	0	217.797	0.365788	SERPINB7	0
OK	0	217.257	0.365751	CENPN	0
OK	0	218.045	0.365732	LGI4	0
OK	0	217.151	0.365537	CHD3	0
OK	0	217.479	0.365524	CPLX2	0
OK	0	220.417	0.364914	FAM107A	0
OK	0	216.74	0.364889	HMGA2	0
OK	0	216.545	0.364577	OST4	0
OK	0	216.844	0.364546	ARX	0
OK	0	216.46	0.364302	AC015522.1	0
OK	0	216.539	0.364248	ELAVL2	0
OK	0	216.551	0.364135	RAB17	0
OK	0	216.219	0.363988	LAMB1	0
OK	0	216.424	0.363949	CCK	0
OK	0	216.107	0.363833	NCL	0
OK	0	218.631	0.363757	MYCT1	0
OK	0	215.944	0.363564	AP2S1	0
OK	0	215.823	0.363358	RPS15	0
OK	0	215.989	0.363347	FXYD7	0
OK	0	215.706	0.363148	SRI	0
OK	0	215.742	0.363128	LFNG	0
OK	0	215.652	0.363064	TOMM7	0
OK	0	216.071	0.362662	C1QL1	0
OK	0	215.328	0.362481	FSTL1	0
OK	0	215.917	0.362435	SHD	0
OK	0	215.345	0.36229	GNG2	0
OK	0	215.263	0.362266	ID4	0
OK	0	215.103	0.362127	PCNA	0
OK	0	215.017	0.361909	GIHCG	0
OK	0	214.913	0.361834	SNRPE	0
OK	0	214.973	0.3617	GPR87	0
OK	0	215.866	0.361666	DNAJB1	0
OK	0	214.855	0.361641	AEBP1	0
OK	0	214.758	0.361566	SEPTIN11	0
OK	0	214.723	0.361512	PPM1G	0
OK	0	214.66	0.361367	PSAT1	0
OK	0	214.628	0.361316	PAFAH1B3	0
OK	0	214.628	0.3613	MAN1A1	0
OK	0	214.827	0.361236	RASSF6	0
OK	0	214.563	0.361212	NDFIP1	0
OK	0	214.545	0.361107	TENT5B	0
OK	0	214.869	0.360945	NOS2	0
OK	0	216.251	0.360876	S100A9	0
OK	0	214.93	0.360847	CEP72	0
OK	0	218.186	0.360615	EBF2	0
OK	0	214.261	0.360564	CNIH2	0
OK	0	214.176	0.360481	SLC4A8	0
OK	0	214.134	0.360478	AUTS2	0
OK	0	214.141	0.360451	ZIC3	0
OK	0	215.314	0.360166	VEGFA	0
OK	0	213.921	0.360128	NDN	0
OK	0	213.805	0.359961	PNN	0
OK	0	213.899	0.359885	ERP27	0
OK	0	213.769	0.359878	GABPB1-AS1	0
OK	0	213.987	0.359697	CPLX3	0
OK	0	213.613	0.35953	COBLL1	0
OK	0	215.234	0.35941	GSG1	0
OK	0	213.99	0.359191	NUPR1	0
OK	0	214.696	0.35919	IL36RN	0
OK	0	213.244	0.358996	MTA3	0
OK	0	213.222	0.358951	UTRN	0
OK	0	214.302	0.358943	DLG2	0
OK	0	213.272	0.358904	PRKAR2B	0
OK	0	213.194	0.358894	CADM1	0
OK	0	213.223	0.358866	NDE1	0
OK	0	213.241	0.358759	CNR1	0
OK	0	213.079	0.358644	TCEAL5	0
OK	0	213.265	0.358552	NRP1	0
OK	0	213.018	0.358299	SEMA3C	0
OK	0	212.876	0.358258	LRATD1	0
OK	0	212.904	0.358232	SP100	0
OK	0	212.726	0.358151	PABPC1	0
OK	0	212.765	0.358116	FERMT1	0
OK	0	212.738	0.358102	CCNL1	0
OK	0	212.687	0.358019	SV2A	0
OK	0	212.637	0.357864	SH3YL1	0
OK	0	212.593	0.357813	PODXL2	0
OK	0	212.602	0.357783	NEIL3	0
OK	0	212.569	0.357711	CADM3	0
OK	0	212.551	0.357631	TNFAIP8L1	0
OK	0	212.329	0.357483	MT-CO2	0
OK	0	212.558	0.357479	MYH14	0
OK	0	212.412	0.357472	CAVIN3	0
OK	0	212.702	0.35746	SMIM18	0
OK	0	212.345	0.357443	GPC4	0
OK	0	212.823	0.357346	NRSN1	0
OK	0	212.186	0.357153	CEBPB	0
OK	0	212.161	0.357069	TRIM38	0
OK	0	211.973	0.356749	DHCR24	0
OK	0	213.785	0.356613	CNTN2	0
OK	0	211.865	0.356595	CHPF	0
OK	0	211.812	0.356537	TUBB4A	0
OK	0	211.737	0.356437	SOX5	0
OK	0	211.548	0.356062	FRMD4B	0
OK	0	211.445	0.355949	NRCAM	0
OK	0	212.391	0.355881	BHLHE22	0
OK	0	211.351	0.355826	DNMT1	0
OK	0	211.101	0.355373	SERINC1	0
OK	0	211.121	0.355371	C5orf38	0
OK	0	211.041	0.355277	GAS5	0
OK	0	210.936	0.355129	SUPT16H	0
OK	0	211.187	0.355112	SLIT1	0
OK	0	210.935	0.354908	CHSY3	0
OK	0	210.903	0.354844	ATP1B2	0
OK	0	210.712	0.354585	CCN2	0
OK	0	210.6	0.354523	BRCA1	0
OK	0	210.594	0.354432	GPR143	0
OK	0	210.417	0.354258	RPL35	0
OK	0	211.652	0.353962	CHRNA1	0
OK	0	210.31	0.3539	VSNL1	0
OK	0	210.133	0.353691	ESCO2	0
OK	0	210.089	0.353675	DSCC1	0
OK	0	209.979	0.353516	CXADR	0
OK	0	209.688	0.352974	TES	0
OK	0	209.664	0.352902	CLASP2	0
OK	0	209.597	0.352788	CCND2	0
OK	0	209.56	0.352755	MYOF	0
OK	0	209.78	0.352713	PHACTR3	0
OK	0	209.76	0.35248	CUBN	0
OK	0	209.452	0.352397	DIAPH3	0
OK	0	209.293	0.352249	MTSS1	0
OK	0	209.161	0.352142	AHCY	0
OK	0	209.053	0.351937	CECR2	0
OK	0	208.809	0.351542	GMNN	0
OK	0	208.81	0.351517	HLA-E	0
OK	0	210.005	0.351492	TF	0
OK	0	208.786	0.351457	SYTL1	0
OK	0	208.63	0.351251	POMP	0
OK	0	208.6	0.351144	SCUBE3	0
OK	0	208.582	0.351074	FLRT3	0
OK	0	209.039	0.350997	DDIT4L	0
OK	0	208.469	0.350942	MMD	0
OK	0	208.334	0.350696	TMEM88	0
OK	0	208.301	0.350558	XPR1	0
OK	0	208.265	0.350543	C6orf141	0
OK	0	208.357	0.350471	REEP1	0
OK	0	208.158	0.350341	FAM89A	0
OK	0	208.079	0.350293	EIF1B	0
OK	0	208.068	0.349959	SEMA3E	0
OK	0	207.892	0.349895	CTNNBIP1	0
OK	0	207.856	0.349891	SH3BP5	0
OK	0	207.719	0.349619	TIMP2	0
OK	0	207.645	0.349576	SERPINH1	0
OK	0	207.517	0.349372	NDUFAB1	0
OK	0	207.518	0.349305	EMP2	0
OK	0	207.481	0.349292	MXRA7	0
OK	0	209.566	0.349236	CCDC80	0
OK	0	207.387	0.349161	FKBP3	0
OK	0	207.319	0.349038	UQCC2	0
OK	0	207.307	0.349003	NRIP1	0
OK	0	207.301	0.348958	SERTAD1	0
OK	0	207.414	0.348904	RIPOR2	0
OK	0	207.172	0.348775	CDCA4	0
OK	0	207.043	0.348573	PPA1	0
OK	0	207.124	0.348521	LINC02500	0
OK	0	207.095	0.348431	TSHZ1	0
OK	0	207.065	0.348427	DUSP4	0
OK	0	206.653	0.347746	KLF7	0
OK	0	206.608	0.347729	SESN3	0
OK	0	206.548	0.347701	DPYSL5	0
OK	0	206.466	0.347609	ANP32A	0
OK	0	206.469	0.34737	ACP5	0
OK	0	206.291	0.347289	TMEM47	0
OK	0	206.209	0.347164	DNAJC1	0
OK	0	206.163	0.347031	PYCARD	0
OK	0	209.993	0.347009	GPR83	0
OK	0	206.364	0.346977	ST3GAL1	0
OK	0	206.079	0.346956	NDUFC2	0
OK	0	206.774	0.34661	KRT7	0
OK	0	206.677	0.346504	ANGPT1	0
OK	0	205.635	0.346214	RPS20	0
OK	0	205.572	0.346073	CHCHD10	0
OK	0	205.77	0.345936	SILC1	0
OK	0	205.483	0.345913	GDI1	0
OK	0	212.597	0.345872	STMND1	0
OK	0	205.652	0.345828	NANOG	0
OK	0	205.775	0.345811	DPP6	0
OK	0	205.34	0.345713	SUMO1	0
OK	0	205.377	0.345688	SCARA3	0
OK	0	205.275	0.345494	FOXP2	0
OK	0	205.218	0.345478	WDHD1	0
OK	0	205.214	0.345441	AC104461.1	0
OK	0	205.04	0.345197	RUVBL1	0
OK	0	205.943	0.344976	RASD1	0
OK	0	205.139	0.344749	SLC1A2	0
OK	0	204.706	0.344625	H1FX	0
OK	0	204.593	0.344349	NRG1	0
OK	0	204.505	0.34431	HNRNPC	0
OK	0	204.504	0.344301	PGRMC1	0
OK	0	204.375	0.344034	LSAMP	0
OK	0	204.276	0.343918	PSMB3	0
OK	0	204.227	0.343826	CHD7	0
OK	0	204.024	0.343495	EIF4A2	0
OK	0	203.897	0.343286	UQCRH	0
OK	0	203.893	0.343242	TLE4	0
OK	0	203.833	0.343177	PARK7	0
OK	0	203.763	0.343059	CCT2	0
OK	0	209.063	0.343028	EOMES	0
OK	0	203.957	0.342846	FABP5	0
OK	0	203.374	0.342346	ANXA11	0
OK	0	203.535	0.342332	ISLR2	0
OK	0	203.329	0.342108	CRIM1	0
OK	0	203.535	0.342089	AC004540.2	0
OK	0	203.23	0.342089	JARID2	0
OK	0	203.343	0.342082	SMOC1	0
OK	0	203.24	0.341998	PNMA2	0
OK	0	203.215	0.341933	SLC6A15	0
OK	0	203.075	0.341856	LINGO1	0
OK	0	203.095	0.341853	SPRY1	0
OK	0	218.843	0.341809	DNAH12	0
OK	0	203.016	0.341776	CSTB	0
OK	0	203.453	0.34175	TFEC	0
OK	0	202.891	0.341584	MIS18A	0
OK	0	203.043	0.341388	MAB21L4	0
OK	0	202.913	0.341169	ANKS1B	0
OK	0	202.633	0.341015	TAGLN2	0
OK	0	218.032	0.340983	CFAP73	0
OK	0	202.842	0.340963	TULP1	0
OK	0	202.533	0.340901	ACKR3	0
OK	0	202.406	0.340769	TIMM13	0
OK	0	202.522	0.340688	CPAMD8	0
OK	0	202.302	0.340458	RAB38	0
OK	0	202.535	0.340413	GABBR2	0
OK	0	212.271	0.340411	NWD1	0
OK	0	202.085	0.340232	LSM3	0
OK	0	202.133	0.340215	CTSB	0
OK	0	202.096	0.340201	PJA2	0
OK	0	202.219	0.340187	CHGA	0
OK	0	202.089	0.34015	AKAP6	0
OK	0	202.088	0.340001	SPNS2	0
OK	0	202.27	0.339988	EVPL	0
OK	0	201.908	0.339933	SMARCC1	0
OK	0	211.11	0.339776	C3	0
OK	0	201.762	0.339661	ZNF428	0
OK	0	201.767	0.339651	MELK	0
OK	0	201.783	0.339444	ITGB4	0
OK	0	202.369	0.339368	LINC01474	0
OK	0	201.536	0.33924	CXXC5	0
OK	0	201.526	0.339213	PIM2	0
OK	0	201.48	0.339162	ZEB1	0
OK	0	201.441	0.339144	ATP5MC3	0
OK	0	201.169	0.33863	SERPINB6	0
OK	0	201.135	0.338609	NSD3	0
OK	0	202.011	0.338453	C11orf96	0
OK	0	201.213	0.338443	ST14	0
OK	0	201.977	0.338397	CREG2	0
OK	0	200.796	0.338011	ZFP36L1	0
OK	0	200.543	0.337628	RCN2	0
OK	0	200.546	0.337619	YARS	0
OK	0	200.451	0.337479	PDIA6	0
OK	0	200.299	0.337173	FKBP4	0
OK	0	200.281	0.337171	UNG	0
OK	0	200.317	0.337043	COL5A1	0
OK	0	200.047	0.336773	BAX	0
OK	0	200.091	0.336724	AC004540.1	0
OK	0	223.001	0.336696	TMEM190	0
OK	0	205.37	0.336411	HAND1	0
OK	0	199.798	0.33632	DIPK1C	0
OK	0	199.74	0.336265	FDPS	0
OK	0	199.366	0.335595	IDH2	0
OK	0	199.31	0.335523	MARVELD3	0
OK	0	199.369	0.334988	EPAS1	0
OK	0	201.19	0.334842	ELF5	0
OK	0	198.928	0.33478	FBN1	0
OK	0	198.791	0.334662	KRAS	0
OK	0	198.713	0.334526	ANKRD12	0
OK	0	198.644	0.334426	ACTB	0
OK	0	198.69	0.334397	CDV3	0
OK	0	226.149	0.333923	ERICH3	0
OK	0	198.263	0.333784	TMEFF1	0
OK	0	198.276	0.33376	SKA3	0
OK	0	198.239	0.333717	DTNA	0
OK	0	198.456	0.333593	MCC	0
OK	0	197.971	0.333278	GPC6	0
OK	0	198.056	0.333231	HIST2H2AC	0
OK	0	197.942	0.333224	FXYD5	0
OK	0	197.923	0.333068	NEK6	0
OK	0	198.061	0.332863	DISP2	0
OK	0	197.612	0.332417	GPRIN1	0
OK	0	197.88	0.33219	EBF1	0
OK	0	197.202	0.33199	MIF	0
OK	0	198.648	0.331827	PRPH	0
OK	0	197.193	0.33178	BIRC7	0
OK	0	197.134	0.331624	PAK5	0
OK	0	196.937	0.331538	SLC3A2	0
OK	0	196.962	0.331525	SPA17	0
OK	0	196.92	0.331483	DTL	0
OK	0	197.274	0.331466	TMEM196	0
OK	0	196.925	0.331463	KLF10	0
OK	0	196.938	0.331421	NRARP	0
OK	0	196.829	0.331315	FRRS1L	0
OK	0	197.062	0.331116	NR4A2	0
OK	0	196.696	0.330968	LY6E	0
OK	0	196.552	0.330919	PRDX2	0
OK	0	196.505	0.330834	XPO1	0
OK	0	196.477	0.330735	COL9A1	0
OK	0	196.429	0.330709	PPP1CC	0
OK	0	196.376	0.330448	RASGRP2	0
OK	0	196.313	0.330403	SCNN1A	0
OK	0	196.331	0.330369	GLB1	0
OK	0	196.422	0.330261	TGFB2	0
OK	0	196.316	0.329936	SLC17A7	0
OK	0	196.104	0.329844	PDGFRA	0
OK	0	195.775	0.329609	NDUFS5	0
OK	0	195.921	0.329454	ERRFI1	0
OK	0	195.586	0.329259	MCM6	0
OK	0	195.579	0.329204	LHFPL6	0
OK	0	195.52	0.329159	AKIRIN1	0
OK	0	195.548	0.329154	SPC24	0
OK	0	195.511	0.329138	APP	0
OK	0	195.559	0.329127	SMIM1	0
OK	0	195.265	0.328723	DYNC1I2	0
OK	0	195.243	0.328685	CENPM	0
OK	0	195.241	0.328465	HIST1H3G	0
OK	0	195.112	0.328446	RNF26	0
OK	0	195.391	0.32841	PRKACB	0
OK	0	199.434	0.32828	TRDC	0
OK	0	195.199	0.328261	CDO1	0
OK	0	195.023	0.32823	CALD1	0
OK	0	194.952	0.32814	SP8	0
OK	0	195.751	0.32814	DES	0
OK	0	195.208	0.328013	CARD16	0
OK	0	194.859	0.327988	DSEL	0
OK	0	195.046	0.327896	PART1	0
OK	0	195.753	0.327885	EBF3	0
OK	0	194.744	0.327834	NFE2L2	0
OK	0	194.827	0.327789	LURAP1L	0
OK	0	194.69	0.327677	NR3C1	0
OK	0	194.627	0.327658	DCTN3	0
OK	0	194.496	0.327421	SRGAP3	0
OK	0	194.373	0.327243	SMC3	0
OK	0	194.591	0.327083	UNC119	0
OK	0	194.311	0.326945	RCAN2	0
OK	0	194.229	0.326918	CNKSR2	0
OK	0	194.319	0.326666	NANOS1	0
OK	0	194.174	0.326661	DPF1	0
OK	0	194.002	0.326583	SKIDA1	0
OK	0	193.803	0.326258	ZNF436-AS1	0
OK	0	193.596	0.325887	HEBP2	0
OK	0	193.605	0.325866	BLACAT1	0
OK	0	193.564	0.325836	CIP2A	0
OK	0	193.561	0.325814	FAM241B	0
OK	0	193.543	0.325807	LAMP2	0
OK	0	193.49	0.325737	CAPN1	0
OK	0	193.48	0.325721	PALLD	0
OK	0	193.429	0.325607	OIP5	0
OK	0	193.304	0.325429	NELL2	0
OK	0	193.73	0.325368	CLEC18B	0
OK	0	193.252	0.325312	KIF3A	0
OK	0	193.148	0.324542	PTGES	0
OK	0	192.931	0.324328	LRAT	0
OK	0	199.485	0.32432	LINC01513	0
OK	0	192.577	0.324128	COL4A6	0
OK	0	193.272	0.324121	AC007326.5	0
OK	0	192.533	0.324091	INTU	0
OK	0	192.733	0.32397	ZFHX4	0
OK	0	192.353	0.323776	ASF1B	0
OK	0	192.272	0.323689	SAP18	0
OK	0	193.839	0.323669	HOXB7	0
OK	0	192.303	0.323668	CADM2	0
OK	0	192.44	0.323516	IRX1	0
OK	0	193.019	0.32351	DOK5	0
OK	0	192.158	0.323449	PCK2	0
OK	0	192.2	0.32336	PTCHD4	0
OK	0	192.068	0.323353	SKA2	0
OK	0	192.062	0.323344	HSPA4	0
OK	0	192.064	0.323278	RBM47	0
OK	0	192.131	0.323191	FNDC5	0
OK	0	191.993	0.323114	PLOD1	0
OK	0	191.972	0.323105	MAST4	0
OK	0	191.87	0.323025	PRPS1	0
OK	0	191.788	0.322872	REXO2	0
OK	0	191.788	0.322841	ID3	0
OK	0	193.471	0.32284	OTP	0
OK	0	191.83	0.322791	AL353747.4	0
OK	0	191.751	0.32278	MCM10	0
OK	0	196.193	0.322716	PIFO	0
OK	0	191.652	0.322641	PRMT2	0
OK	0	192.084	0.322211	SLC18A2	0
OK	0	191.373	0.322158	CXXC4	0
OK	0	191.33	0.322098	PRRT2	0
OK	0	191.262	0.321471	GRHL3	0
OK	0	194.521	0.321396	MB	0
OK	0	195.611	0.321276	DNAAF1	0
OK	0	190.829	0.321276	HNRNPU	0
OK	0	190.904	0.32127	FERMT2	0
OK	0	190.695	0.32103	NQO2	0
OK	0	190.887	0.320972	HEY1	0
OK	0	190.63	0.320906	EVA1B	0
OK	0	190.745	0.320882	BRINP1	0
OK	0	190.692	0.320818	MSX2	0
OK	0	190.496	0.320704	MYH10	0
OK	0	190.612	0.320667	CNTN1	0
OK	0	190.543	0.320572	DMRTA2	0
OK	0	190.44	0.320525	SOX9	0
OK	0	190.35	0.320451	ACOT7	0
OK	0	190.306	0.320333	ARHGEF35	0
OK	0	193.699	0.32019	CFAP45	0
OK	0	190.214	0.320179	SORCS1	0
OK	0	191.166	0.320114	CP	0
OK	0	190.222	0.320085	ADGRG6	0
OK	0	190.137	0.320071	SPDL1	0
OK	0	190.061	0.319948	ACYP1	0
OK	0	197.613	0.319876	ROBO3	0
OK	0	189.971	0.319831	SSRP1	0
OK	0	189.996	0.319824	HES4	0
OK	0	189.833	0.319391	ADAMTS9-AS1	0
OK	0	189.792	0.319378	LAD1	0
OK	0	189.383	0.318798	ACSL4	0
OK	0	189.324	0.318715	HCFC1R1	0
OK	0	189.064	0.318161	ROBO2	0
OK	0	188.938	0.318086	VRK1	0
OK	0	189.025	0.318068	NEDD9	0
OK	0	188.814	0.317858	DUT	0
OK	0	188.825	0.317803	ZNF385B	0
OK	0	188.762	0.317733	EPHA1	0
OK	0	192.977	0.317607	TLX3	0
OK	0	188.655	0.317548	FILIP1	0
OK	0	188.524	0.317387	RFC4	0
OK	0	188.373	0.317104	CYSTM1	0
OK	0	188.335	0.317073	CLIC1	0
OK	0	188.316	0.316894	GCNT1	0
OK	0	188.239	0.316848	CRIP2	0
OK	0	188.407	0.316766	PRCD	0
OK	0	188.142	0.316696	MSANTD4	0
OK	0	188.094	0.316643	YWHAG	0
OK	0	187.981	0.316435	RABGAP1L	0
OK	0	188.102	0.316415	NDRG2	0
OK	0	187.828	0.316199	FDFT1	0
OK	0	188.72	0.316183	POU3F3	0
OK	0	188.107	0.316108	SERPINB5	0
OK	0	187.77	0.316037	BACE2	0
OK	0	187.723	0.316032	TLE5	0
OK	0	187.715	0.316011	FANCD2	0
OK	0	187.912	0.315868	LGALS7B	0
OK	0	187.609	0.31581	MT-ND6	0
OK	0	194.976	0.315644	CFAP52	0
OK	0	187.445	0.315459	VAV3	0
OK	0	187.322	0.315377	RPS17	0
OK	0	187.345	0.315367	GRIA4	0
OK	0	187.234	0.314971	SGK1	0
OK	0	186.984	0.314634	TNFRSF19	0
OK	0	187.978	0.314269	SLC7A3	0
OK	0	186.827	0.314257	NMRK2	0
OK	0	186.62	0.314155	WFIKKN1	0
OK	0	187.015	0.314133	PTGS2	0
OK	0	186.763	0.314004	TGM1	0
OK	0	186.504	0.313802	DUSP1	0
OK	0	186.302	0.31363	HIF3A	0
OK	0	186.324	0.313622	RMST	0
OK	0	186.218	0.313511	MDH2	0
OK	0	186.497	0.313404	MYC	0
OK	0	186.239	0.313291	FOXA1	0
OK	0	186.044	0.313188	TPM4	0
OK	0	186.075	0.31308	FAM72C	0
OK	0	185.952	0.312969	IQGAP2	0
OK	0	185.852	0.312806	FOSB	0
OK	0	185.779	0.312778	EIF3E	0
OK	0	185.802	0.312729	BCL11A	0
OK	0	195.777	0.312536	UGT2A1	0
OK	0	185.625	0.312486	KCNQ2	0
OK	0	185.668	0.31248	DNAJC12	0
OK	0	185.686	0.312437	AGAP1	0
OK	0	185.495	0.312288	TNNI3	0
OK	0	185.471	0.312184	UCP2	0
OK	0	185.174	0.311761	CCT8	0
OK	0	185.135	0.311617	AFDN-DT	0
OK	0	185.15	0.311606	MYL9	0
OK	0	185.099	0.311601	LMO4	0
OK	0	185.146	0.311582	NIBAN1	0
OK	0	185.288	0.311393	ABI3BP	0
OK	0	184.985	0.311321	COL25A1	0
OK	0	187.16	0.311146	LIPH	0
OK	0	184.684	0.3109	GARS	0
OK	0	184.671	0.310866	SPTAN1	0
OK	0	184.596	0.31076	RAB2A	0
OK	0	184.297	0.310278	PSMC5	0
OK	0	184.707	0.310271	RBFOX1	0
OK	0	184.293	0.310205	IER5	0
OK	0	184.288	0.310176	XACT	0
OK	0	184.115	0.30995	RMI2	0
OK	0	184.091	0.309927	TUT4	0
OK	0	184.308	0.309677	ALDH1A3	0
OK	0	183.905	0.309487	GPR160	0
OK	0	183.81	0.309431	SLC22A17	0
OK	0	203.694	0.309273	CDHR4	0
OK	0	183.612	0.309128	NHP2	0
OK	0	183.596	0.309086	PNRC1	0
OK	0	183.494	0.308917	A1BG	0
OK	0	183.486	0.308813	ANK2	0
OK	0	184	0.30881	TMPRSS4	0
OK	0	183.921	0.308646	ASCL1	0
OK	0	183.371	0.308629	PHACTR2	0
OK	0	183.295	0.30859	SNRPA	0
OK	0	183.277	0.308487	DRAXIN	0
OK	0	183.24	0.308441	AHI1	0
OK	0	183.429	0.308416	BMP2	0
OK	0	183.17	0.308364	STK26	0
OK	0	183.122	0.308251	HSP90B1	0
OK	0	183.096	0.308191	SKA1	0
OK	0	183.04	0.308164	NIPSNAP1	0
OK	0	183.223	0.308085	RGS16	0
OK	0	183.228	0.308077	ACTL6B	0
OK	0	183.227	0.308023	PCSK9	0
OK	0	183.022	0.307803	CALY	0
OK	0	183.117	0.307779	LGALS7	0
OK	0	182.83	0.307742	PLEKHA1	0
OK	0	182.827	0.307737	SELENOK	0
OK	0	182.913	0.307678	CAV2	0
OK	0	185.977	0.307501	SLC34A2	0
OK	0	182.537	0.307274	FCGRT	0
OK	0	182.537	0.307268	FZD8	0
OK	0	182.363	0.307021	H2AFY	0
OK	0	182.413	0.306931	SPOCK3	0
OK	0	182.414	0.306881	TBX2	0
OK	0	182.233	0.306693	ASPHD1	0
OK	0	182.089	0.306561	FAU	0
OK	0	181.967	0.306316	BOC	0
OK	0	181.896	0.306127	AC073365.1	0
OK	0	204.529	0.306089	WDR38	0
OK	0	181.868	0.306075	RETREG1	0
OK	0	181.885	0.306065	RAB27A	0
OK	0	181.78	0.306035	PDIA3	0
OK	0	182.035	0.305957	AGA	0
OK	0	181.752	0.305889	IFITM3	0
OK	0	183.835	0.305873	ONECUT3	0
OK	0	181.611	0.305707	LIMCH1	0
OK	0	181.874	0.305427	BCL11B	0
OK	0	183.734	0.305374	HOXB-AS3	0
OK	0	181.367	0.305324	PPDPF	0
OK	0	181.367	0.305289	FZD7	0
OK	0	181.366	0.305187	DUSP26	0
OK	0	181.296	0.305172	ZC2HC1A	0
OK	0	181.365	0.305091	NIPAL1	0
OK	0	181.168	0.304985	EML1	0
OK	0	181.193	0.304921	HPSE2	0
OK	0	181.262	0.304892	NCAN	0
OK	0	181.174	0.30475	KRT40	0
OK	0	180.765	0.304275	STRA6	0
OK	0	180.835	0.304179	HIST1H2AG	0
OK	0	180.795	0.304177	FGFBP3	0
OK	0	181.782	0.304136	HOTAIRM1	0
OK	0	183.679	0.303952	FSTL5	0
OK	0	180.51	0.303905	STRAP	0
OK	0	180.517	0.303905	DDX5	0
OK	0	180.486	0.303652	SLC7A11	0
OK	0	180.328	0.303573	ACTN1	0
OK	0	180.334	0.303428	PTP4A3	0
OK	0	180.106	0.303206	CRYL1	0
OK	0	180.045	0.303115	COX6A1	0
OK	0	179.964	0.302984	SMARCA4	0
OK	0	180.112	0.302936	LINC02541	0
OK	0	179.904	0.302868	CNTFR	0
OK	0	180.024	0.30274	SMPD3	0
OK	0	179.851	0.302669	CTTNBP2	0
OK	0	179.915	0.302651	KITLG	0
OK	0	179.835	0.302615	SIX3-AS1	0
OK	0	179.678	0.302497	DDAH2	0
OK	0	180.312	0.302467	GABRG2	0
OK	0	179.924	0.30246	COL14A1	0
OK	0	179.657	0.302436	GCHFR	0
OK	0	179.772	0.302345	LAMA3	0
OK	0	179.592	0.30221	RAB3B	0
OK	0	179.466	0.302063	LRATD2	0
OK	0	179.433	0.302048	CCDC34	0
OK	0	179.456	0.301959	MYOCD	0
OK	0	179.335	0.301927	SRP9	0
OK	0	179.382	0.30186	CCKBR	0
OK	0	181.675	0.301792	MPP4	0
OK	0	179.261	0.301749	SLITRK5	0
OK	0	179.364	0.301678	ADCY2	0
OK	0	179.531	0.301648	NDP	0
OK	0	179.231	0.301583	IVNS1ABP	0
OK	0	189.442	0.301499	AP003110.1	0
OK	0	182.895	0.301449	HPGD	0
OK	0	179.017	0.301387	ATP1B3	0
OK	0	179.019	0.301272	NAP1L3	0
OK	0	179.074	0.301129	PEX5L	0
OK	0	178.826	0.301062	HDGF	0
OK	0	178.864	0.301031	PIM3	0
OK	0	178.79	0.301007	FUS	0
OK	0	178.763	0.300926	CACYBP	0
OK	0	178.805	0.300845	FAM72B	0
OK	0	178.713	0.30081	AL590617.2	0
OK	0	180.842	0.300533	WFIKKN2	0
OK	0	178.518	0.30051	ARF6	0
OK	0	178.536	0.300455	PREX2	0
OK	0	178.503	0.300453	CTNNA2	0
OK	0	178.499	0.300431	CSRNP1	0
OK	0	178.427	0.300367	RANGAP1	0
OK	0	178.409	0.30029	GRHL2	0
OK	0	178.315	0.300171	ARMCX3	0
OK	0	178.44	0.300121	MPPED2	0
OK	0	178.23	0.300065	SMARCA5	0
OK	0	178.24	0.300028	CD200	0
OK	0	178.336	0.300017	FILIP1L	0
OK	0	178.153	0.299936	EID1	0
OK	0	178.096	0.299835	SLIRP	0
OK	0	178.091	0.299803	CRB2	0
OK	0	178.071	0.299768	P4HA1	0
OK	0	178.07	0.299768	POC1A	0
OK	0	178.086	0.299757	RAB9A	0
OK	0	178.044	0.299744	FSCN1	0
OK	0	177.996	0.299664	CALU	0
OK	0	177.999	0.299658	AKT3	0
OK	0	177.811	0.299348	MT-ND1	0
OK	0	177.781	0.299304	GNG5	0
OK	0	177.634	0.298986	APC	0
OK	0	177.564	0.298874	ZNF503	0
OK	0	177.188	0.298311	DDX39B	0
OK	0	177.185	0.298269	MAP2K6	0
OK	0	177.308	0.298228	SLC5A3	0
OK	0	177.145	0.298209	COTL1	0
OK	0	176.969	0.297812	SH2D4A	0
OK	0	176.856	0.297748	ANXA5	0
OK	0	176.901	0.29774	LPIN2	0
OK	0	176.777	0.2976	PAWR	0
OK	0	177.328	0.297395	KRT23	0
OK	0	176.444	0.297056	KDELR1	0
OK	0	176.461	0.297017	PFN2	0
OK	0	176.428	0.296923	GLTP	0
OK	0	176.591	0.296865	FABP7	0
OK	0	176.282	0.296679	STMN3	0
OK	0	176.232	0.296659	ARHGAP19	0
OK	0	176.286	0.296591	VEPH1	0
OK	0	176.489	0.296525	LINC01133	0
OK	0	176.145	0.296423	NRXN3	0
OK	0	176.139	0.296216	TUBA4A	0
OK	0	176.042	0.296183	RGS5	0
OK	0	176.32	0.296119	LINC01099	0
OK	0	176.294	0.295769	CDKN2B	0
OK	0	175.73	0.295721	PRELP	0
OK	0	175.671	0.295681	MBP	0
OK	0	175.645	0.295655	LGALS3BP	0
OK	0	175.489	0.295443	ARL6IP5	0
OK	0	175.624	0.295403	ITPKC	0
OK	0	175.459	0.295324	SOX6	0
OK	0	175.478	0.295264	SLC16A12	0
OK	0	175.513	0.295262	KLHL4	0
OK	0	176.237	0.295108	TEKT1	0
OK	0	175.19	0.294851	SULT1A1	0
OK	0	174.97	0.294579	BTF3	0
OK	0	174.982	0.294493	COBL	0
OK	0	184.985	0.294248	DEFB1	0
OK	0	174.708	0.294131	MRPS34	0
OK	0	174.796	0.294118	DDIT3	0
OK	0	174.959	0.293996	RGMB	0
OK	0	179.179	0.29391	EDNRB	0
OK	0	174.57	0.293871	EMC9	0
OK	0	175.539	0.293807	LMO3	0
OK	0	174.636	0.293792	NMNAT2	0
OK	0	174.459	0.29368	MID1IP1	0
OK	0	174.426	0.293637	RUFY3	0
OK	0	174.791	0.293633	MXRA5	0
OK	0	174.555	0.293588	BEX5	0
OK	0	174.408	0.293552	SUCO	0
OK	0	174.332	0.293493	IARS	0
OK	0	174.383	0.293476	ERBB3	0
OK	0	175.04	0.293336	PTX3	0
OK	0	187.091	0.29323	CST6	0
OK	0	174.013	0.292946	IQGAP1	0
OK	0	174.057	0.292941	PRRX2	0
OK	0	173.984	0.292805	TMEM155	0
OK	0	173.991	0.292797	REL	0
OK	0	173.88	0.292634	ATL1	0
OK	0	173.778	0.292516	SCD	0
OK	0	173.649	0.292308	METRNL	0
OK	0	173.615	0.292276	ISYNA1	0
OK	0	173.797	0.292144	SYNPO2	0
OK	0	173.753	0.292139	TNFRSF14	0
OK	0	173.602	0.29205	HIST1H2AH	0
OK	0	173.38	0.291816	SYDE2	0
OK	0	173.355	0.291763	CGNL1	0
OK	0	173.289	0.291739	RHEB	0
OK	0	173.301	0.2916	B4GALT1	0
OK	0	173.316	0.291524	LMO1	0
OK	0	173.073	0.291346	TMEM161B-AS1	0
OK	0	173.441	0.291324	CLDN8	0
OK	0	173.045	0.291272	DTX4	0
OK	0	172.896	0.291021	CPEB4	0
OK	0	172.81	0.290916	DDX39A	0
OK	0	173.303	0.290889	HOXA5	0
[truncated: 22,650 more rows]
